# Supplementary material for: Proteomics reveals disturbances in the immune response and energy metabolism of monocytes from patients with septic shock
Source: Sci Rep. 2021 Jul 26;11:15149. doi: 10.1038/s41598-021-94474-0 (PMC8313678; doi:10.1038/s41598-021-94474-0)
Supplement: Supplementary file 2 — Supplementary Information 2. [file 41598_2021_94474_MOESM2_ESM.xlsx]

## Sheet: 1a
Supplementary file 1a: All proteins confidently identified in the Control group with maximum parsimony criterion
ID	Length	Unique Peptides	Mol/Wt	Sequence Count	Spectrum Count	Signal NSAF	Coverage	Descripton
NX_P60709-1	375	35	41691.7	195	3461	0.00962463	0.8613	Actin, cytoplasmic 1 isoform Iso 1 ; Additional IDs concatenated into MaxParsimony group: NX_P68032-1, NX_P62736-1, NX_Q6S8J3-1
NX_P63261-1	375	2	41747.8	179	3379	0.0093966	0.8533	Actin, cytoplasmic 2 isoform Iso 1
NX_Q09666-1	5890	317	628681	320	2936	0.000519822	0.5105	Neuroblast differentiation-associated protein AHNAK isoform Iso 1
NX_P35579-1	1960	81	226374	252	2673	0.00142219	0.6638	Myosin-9 isoform Iso 1 ; Additional IDs concatenated into MaxParsimony group: NX_P35580-3, NX_P35580-2, NX_P35580-5, NX_P35580-1, NX_P35749-2, NX_P35749-1, NX_P35749-3, NX_P35749-4, NX_Q7Z406-2, NX_Q7Z406-6, NX_Q7Z406-1, NX_Q7Z406-4, NX_Q7Z406-5, NX_A7E2Y1-1, NX_P12882-1, NX_Q9UKX3-1, NX_P12883-1
NX_P21333-2	2639	20	279826	215	2624	0.0010369	0.7109	Filamin-A isoform Iso 2 ; Additional IDs concatenated into MaxParsimony group: NX_P21333-1, NX_O75369-1, NX_O75369-9, NX_O75369-2, NX_O75369-3, NX_O75369-6, NX_O75369-7, NX_Q14315-2
NX_Q9Y490-1	2541	238	269581	255	2468	0.00101287	0.7316	Talin-1 isoform Iso 1
NX_Q15149-7	4515	35	512274	284	2353	0.000543473	0.5457	Plectin isoform Iso 7 ; Additional IDs concatenated into MaxParsimony group: NX_Q15149-2, NX_Q15149-6, NX_Q15149-5, NX_Q15149-4, NX_Q15149-9, NX_Q15149-8, NX_Q9UPN3-2, NX_Q9UPN3-3, NX_Q9UPN3-4, NX_Q9UPN3-5, NX_Q9NQ39-1, NX_P58107-1
NX_Q15149-1	4684	1	531448	268	2300	0.000512065	0.5169	Plectin isoform Iso 1
NX_Q15149-3	4570	1	517698	267	2296	0.000523925	0.53	Plectin isoform Iso 3
NX_P35579-2	1382	21	159746	173	1603	0.00120959	0.6245	Myosin-9 isoform Iso 2
NX_P63267-1	376	3	41831.8	80	1561	0.00432941	0.5585	Actin, gamma-enteric smooth muscle isoform Iso 1
NX_P68133-1	377	3	42005.8	78	1542	0.00426537	0.565	Actin, alpha skeletal muscle isoform Iso 1
NX_P08670-1	466	112	53601.1	119	1498	0.00335228	0.8627	Vimentin isoform Iso 1 ; Additional IDs concatenated into MaxParsimony group: contaminant_KERATIN22, contaminant_KERATIN13, NX_P02538-1, contaminant_KERATIN17, NX_P04259-1, contaminant_KERATIN18, contaminant_KERATIN21, NX_P05787-2, contaminant_KERATIN20, NX_P41219-2, NX_P41219-1, NX_Q7Z794-1, NX_O95678-1, NX_Q01546-1, contaminant_KERATIN14, contaminant_KERATIN15, NX_P12035-1, NX_Q5XKE5-1, NX_P087…
NX_A5A3E0-1	1075	4	121349	56	1358	0.00131736	0.2074	POTE ankyrin domain family member F isoform Iso 1
NX_P14618-1	531	4	57882	128	1326	0.00260413	0.8324	Pyruvate kinase PKM isoform M2 ; Additional IDs concatenated into MaxParsimony group: NX_P30613-1
NX_P05164-1	745	11	83796.8	104	1318	0.0018449	0.643	Myeloperoxidase isoform H17 : NX_P05164-2 Myeloperoxidase isoform H14 ; Additional IDs concatenated into MaxParsimony group: NX_P05164-3
NX_P13796-1	627	89	70225.9	122	1310	0.0021788	0.8469	Plastin-2 isoform Iso 1 ; Additional IDs concatenated into MaxParsimony group: NX_Q92499-2, NX_P13797-1
NX_P63267-2	333	8	37041.4	54	1263	0.00395524	0.4925	Actin, gamma-enteric smooth muscle isoform Iso 2
NX_P46940-1	1657	148	189116	152	1258	0.000791721	0.6645	Ras GTPase-activating-like protein IQGAP1 isoform Iso 1 ; Additional IDs concatenated into MaxParsimony group: NX_Q13576-2
NX_P14618-2	531	3	58006.9	115	1148	0.00225456	0.7947	Pyruvate kinase PKM isoform M1
NX_P14618-3	516	22	56219.3	111	1147	0.00231808	0.7171	Pyruvate kinase PKM isoform Iso 3
NX_P0CG38-1	1075	7	121186	62	1137	0.00110298	0.2121	POTE ankyrin domain family member I isoform Iso 1
NX_P26038-1	577	67	67759.8	99	1107	0.00200072	0.7088	Moesin isoform Iso 1 ; Additional IDs concatenated into MaxParsimony group: NX_P35241-5, NX_P35241-3
NX_Q00610-2	1639	9	187753	123	1061	0.000675072	0.5955	Clathrin heavy chain 1 isoform Iso 2 ; Additional IDs concatenated into MaxParsimony group: NX_Q00610-1, NX_P53675-1
NX_P61626-1	148	63	16508.3	63	1057	0.00744778	0.7365	Lysozyme C isoform Iso 1
NX_P08238-1	724	31	83194.1	97	1037	0.00149367	0.6506	Heat shock protein HSP 90-beta isoform Iso 1 ; Additional IDs concatenated into MaxParsimony group: NX_Q58FF6-1
NX_Q9BYX7-1	375	3	41970.8	33	1019	0.00283372	0.3413	Putative beta-actin-like protein 3 isoform Iso 1
NX_P04406-1	335	79	36012.4	86	955	0.00297285	0.8627	Glyceraldehyde-3-phosphate dehydrogenase isoform Iso 1 : NX_P04406-2 Glyceraldehyde-3-phosphate dehydrogenase isoform Iso 2
NX_P06702-1	114	54	13215.5	54	950	0.00869026	0.9561	Protein S100-A9 isoform Iso 1
NX_Q99878-1	128	7	13909.8	35	942	0.00767458	0.5781	Histone H2A type 1-J isoform Iso 1 ; Additional IDs concatenated into MaxParsimony group: NX_P20671-1, NX_Q6FI13-1, NX_P0C0S8-1, NX_Q9BTM1-1, NX_Q16777-1, NX_O75367-1, NX_P16104-1, NX_Q93077-1, NX_P04908-1, NX_Q96QV6-1, NX_Q9BTM1-2, NX_P0C0S5-1, NX_Q71UI9-4, NX_Q71UI9-3, NX_Q9P0M6-1
NX_P68363-1	451	0	50101.6	97	939	0.00217122	0.8803	Tubulin alpha-1B chain isoform Iso 1 ; Additional IDs concatenated into MaxParsimony group: NX_Q13748-1, NX_Q6PEY2-1, NX_Q13748-2, NX_A6NHL2-2
NX_Q71U36-1	451	0	50085.6	96	926	0.00214116	0.878	Tubulin alpha-1A chain isoform Iso 1 : NX_Q71U36-2 Tubulin alpha-1A chain isoform Iso 2
NX_P07900-2	854	40	98081.5	91	919	0.0011222	0.5351	Heat shock protein HSP 90-alpha isoform Iso 2 : NX_P07900-1 Heat shock protein HSP 90-alpha isoform Iso 1
NX_Q8IUE6-1	130	3	13968.8	29	914	0.0073319	0.5692	Histone H2A type 2-B isoform Iso 1
NX_P07437-1	444	33	49621	98	911	0.00213968	0.7883	Tubulin beta chain isoform Iso 1 ; Additional IDs concatenated into MaxParsimony group: NX_P04350-1, NX_Q9BVA1-1, NX_Q13885-1, NX_Q13509-1, NX_A6NNZ2-1
NX_P06733-1	434	70	47121.3	85	900	0.00216255	0.7903	Alpha-enolase isoform alpha-enolase : NX_P06733-2 Alpha-enolase isoform MBP-1 ; Additional IDs concatenated into MaxParsimony group: NX_P13929-1, NX_P09104-1, NX_P13929-2
NX_Q7L7L0-1	130	1	14094.9	31	897	0.00719553	0.5692	Histone H2A type 3 isoform Iso 1
NX_O43707-1	911	13	104770	88	887	0.00101536	0.7289	Alpha-actinin-4 isoform Iso 1 ; Additional IDs concatenated into MaxParsimony group: NX_P12814-3, NX_P12814-4, NX_O43707-3, NX_P35609-2, NX_P35609-1
NX_Q14204-1	4646	159	532054	159	882	0.000197972	0.3498	Cytoplasmic dynein 1 heavy chain 1 isoform Iso 1
NX_P68366-1	448	11	49874.4	89	881	0.00205075	0.7634	Tubulin alpha-4A chain isoform Iso 1 : NX_P68366-2 Tubulin alpha-4A chain isoform Iso 2
NX_P29401-1	623	9	67816.7	69	862	0.00144289	0.7544	Transketolase isoform Iso 1 ; Additional IDs concatenated into MaxParsimony group: NX_P29401-2
NX_P78527-1	4128	4	468770	137	858	0.000216751	0.3442	DNA-dependent protein kinase catalytic subunit isoform Iso 1
NX_P12814-1	892	2	102975	80	841	0.000983207	0.7601	Alpha-actinin-1 isoform Iso 1
NX_P78527-2	4097	8	465184	138	838	0.0002133	0.3398	DNA-dependent protein kinase catalytic subunit isoform Iso 2
NX_Q9Y3Z3-1	626	0	72136.8	79	817	0.00136101	0.7109	Deoxynucleoside triphosphate triphosphohydrolase SAMHD1 isoform Iso 1 ; Additional IDs concatenated into MaxParsimony group: NX_Q9Y3Z3-2, NX_Q9Y3Z3-4
NX_P68104-1	462	0	50091.1	94	810	0.00182834	0.7229	Elongation factor 1-alpha 1 isoform Iso 1
NX_P12814-2	887	5	102626	81	808	0.000949952	0.726	Alpha-actinin-1 isoform Iso 2
NX_Q562R1-1	376	10	41958	60	806	0.00223543	0.6197	Beta-actin-like protein 2 isoform Iso 1
NX_P04083-1	346	71	38672	72	799	0.00240816	0.7919	Annexin A1 isoform Iso 1 ; Additional IDs concatenated into MaxParsimony group: NX_P27216-2, NX_P27216-1
NX_P68371-1	445	1	49781	82	797	0.00186772	0.7933	Tubulin beta-4B chain isoform Iso 1
NX_P68104-2	441	26	47820.9	100	793	0.0018752	0.7166	Elongation factor 1-alpha 1 isoform Iso 2 ; Additional IDs concatenated into MaxParsimony group: NX_Q5VTE0-1
NX_P0CG39-1	1038	8	117297	55	792	0.000795686	0.2071	POTE ankyrin domain family member J isoform Iso 1
NX_P68363-2	335	14	37176.1	75	783	0.00243742	0.8209	Tubulin alpha-1B chain isoform Iso 2
NX_Q9BQE3-1	449	4	49845.5	84	761	0.00176747	0.8686	Tubulin alpha-1C chain isoform Iso 1
NX_P41218-1	407	84	45789.2	84	747	0.00191399	0.7838	Myeloid cell nuclear differentiation antigen isoform Iso 1
NX_P11021-1	654	0	72270.4	55	730	0.00116402	0.656	78 kDa glucose-regulated protein isoform Iso 1 : contaminant_GR78_PIG 78 KD GLUCOSE REGULATED PROTEIN (GRP 78) (IMMUNOGLOBULIN HEAVY...
NX_P05109-1	93	30	10809.6	30	722	0.00809595	0.914	Protein S100-A8 isoform Iso 1
NX_P20700-1	586	66	66349.6	67	708	0.00125994	0.6911	Lamin-B1 isoform Iso 1 ; Additional IDs concatenated into MaxParsimony group: NX_P02545-3, NX_P02545-6, NX_P02545-2, NX_P02545-4, NX_P02545-5
NX_P14625-1	803	64	92393.3	86	706	0.00091686	0.6164	Endoplasmin isoform Iso 1
NX_P30101-1	505	78	56728.7	79	705	0.00145583	0.804	Protein disulfide-isomerase A3 isoform Iso 1
NX_P08133-1	673	69	75807.6	70	703	0.00108932	0.7385	Annexin A6 isoform Iso 1 : NX_P08133-2 Annexin A6 isoform Iso 2 ; Additional IDs concatenated into MaxParsimony group: NX_P20073-1
NX_O75369-8	2633	0	281441	105	699	0.000276847	0.5359	Filamin-B isoform Iso 8
NX_P11142-1	646	5	70836.2	62	691	0.00111547	0.6068	Heat shock cognate 71 kDa protein isoform Iso 1 ; Additional IDs concatenated into MaxParsimony group: NX_P11142-2, contaminant_GR78_HUMAN, contaminant_GR78_MOUSE, contaminant_GR78_RAT, contaminant_GR78_MESAU, NX_P54652-1, NX_P17066-1, contaminant_GR78_YEAST, contaminant_GR78_KLULA, contaminant_GR78_SCHPO, contaminant_GR78_PLAFO
NX_P55072-1	806	56	89247.7	57	684	0.000884983	0.6414	Transitional endoplasmic reticulum ATPase isoform Iso 1 ; Additional IDs concatenated into MaxParsimony group: NX_Q9NVI7-1, NX_Q5T9A4-1, NX_Q5T9A4-3, NX_Q9ULI0-2, NX_P35249-2, NX_Q5T2N8-1, NX_Q5T9A4-2
NX_P08575-2	1143	6	130797	73	683	0.000623144	0.5188	Receptor-type tyrosine-protein phosphatase C isoform Iso 2 ; Additional IDs concatenated into MaxParsimony group: NX_P08575-1, NX_P23469-2, NX_Q12913-2
NX_P62805-1	103	45	11342.4	45	681	0.00689483	0.5922	Histone H4 isoform Iso 1
NX_P13639-1	858	88	95258.9	88	679	0.00082527	0.6702	Elongation factor 2 isoform Iso 1
NX_P06576-1	529	61	56506.6	61	677	0.00133459	0.6824	ATP synthase subunit beta, mitochondrial isoform Iso 1
NX_P50395-1	445	8	50612.9	71	673	0.00157713	0.8787	Rab GDP dissociation inhibitor beta isoform Iso 1
NX_Q71UI9-1	128	0	13482.5	14	669	0.00545042	0.4844	Histone H2A.V isoform Iso 1
NX_Q9Y3Z3-3	556	9	63617.5	68	661	0.00123977	0.6727	Deoxynucleoside triphosphate triphosphohydrolase SAMHD1 isoform Iso 3
NX_P18206-2	1066	5	116631	76	660	0.000645655	0.5901	Vinculin isoform Iso 1 ; Additional IDs concatenated into MaxParsimony group: NX_P18206-1, NX_P18206-3
NX_Q99879-1	126	1	13962.6	37	659	0.00545417	0.7063	Histone H2B type 1-M isoform Iso 1
NX_P00558-1	417	59	44568.1	73	658	0.00164552	0.7818	Phosphoglycerate kinase 1 isoform Iso 1 : NX_P00558-2 Phosphoglycerate kinase 1 isoform Iso 2
NX_P58876-1	126	1	13909.6	37	658	0.00544589	0.7381	Histone H2B type 1-D isoform Iso 1
NX_Q99880-1	126	9	13925.6	41	645	0.0053383	0.6349	Histone H2B type 1-L isoform Iso 1 ; Additional IDs concatenated into MaxParsimony group: NX_Q5QNW6-2, NX_Q93079-1, NX_O60814-1, NX_P62807-1, NX_Q99877-1, NX_P33778-1, NX_Q16778-1, NX_P06899-1, NX_P57053-1, NX_Q8N257-1, NX_Q6DRA6-1
NX_P04075-2	418	58	45214.1	71	644	0.00160666	0.7321	Fructose-bisphosphate aldolase A isoform Iso 2 : NX_P04075-1 Fructose-bisphosphate aldolase A isoform Iso 1
NX_P23527-1	126	0	13879.5	34	641	0.00530519	0.7381	Histone H2B type 1-O isoform Iso 1
NX_O43707-2	692	1	79845.5	65	635	0.000956933	0.7211	Alpha-actinin-4 isoform ACTN4ISO
NX_Q71UI9-2	114	2	12120.6	13	633	0.00579045	0.4211	Histone H2A.V isoform Iso 2 : NX_Q71UI9-5 Histone H2A.V isoform Iso 5
NX_P10809-1	573	57	60998.4	69	627	0.00114111	0.7365	60 kDa heat shock protein, mitochondrial isoform Iso 1 ; Additional IDs concatenated into MaxParsimony group: NX_P10809-2
NX_P22314-1	1058	3	117756	70	608	0.000599283	0.6144	Ubiquitin-like modifier-activating enzyme 1 isoform Iso 1 : NX_P22314-2 Ubiquitin-like modifier-activating enzyme 1 isoform Iso 2
NX_P27797-1	417	50	48093.8	50	594	0.00148547	0.8393	Calreticulin isoform Iso 1
NX_P50395-2	400	6	45572.2	61	588	0.00153296	0.8725	Rab GDP dissociation inhibitor beta isoform Iso 2
NX_O75369-4	2150	3	230625	87	581	0.000281807	0.5307	Filamin-B isoform Iso 4 : NX_O75369-5 Filamin-B isoform Iso 5
NX_P31146-1	461	59	50975.8	62	569	0.00128714	0.705	Coronin-1A isoform Iso 1
NX_P13010-1	732	70	82634.3	70	565	0.000804917	0.6954	X-ray repair cross-complementing protein 5 isoform Iso 1
NX_Q00839-1	825	5	90510	58	546	0.000690164	0.3806	Heterogeneous nuclear ribonucleoprotein U isoform Long
NX_P52272-1	730	1	77446.3	72	542	0.000774266	0.637	Heterogeneous nuclear ribonucleoprotein M isoform Iso 1
NX_P09960-1	611	0	69223.2	45	537	0.00091653	0.6072	Leukotriene A-4 hydrolase isoform Iso 1 ; Additional IDs concatenated into MaxParsimony group: NX_P09960-4, NX_P09960-2, NX_P09960-3
NX_P07237-1	508	58	57062.7	58	536	0.00110031	0.7638	Protein disulfide-isomerase isoform Iso 1
NX_Q01518-1	475	1	51850.7	55	536	0.00117675	0.6968	Adenylyl cyclase-associated protein 1 isoform Iso 1
NX_P23528-1	166	44	18472.6	56	535	0.00336093	0.9096	Cofilin-1 isoform Iso 1 ; Additional IDs concatenated into MaxParsimony group: NX_P25445-6
NX_P52272-2	691	5	73554.4	74	532	0.000802874	0.657	Heterogeneous nuclear ribonucleoprotein M isoform Iso 2
NX_P61978-2	464	0	50978.4	48	529	0.00118892	0.6552	Heterogeneous nuclear ribonucleoprotein K isoform Iso 2 ; Additional IDs concatenated into MaxParsimony group: NX_P61978-1
NX_P15311-1	586	34	69351.7	61	527	0.000937836	0.616	Ezrin isoform Iso 1
NX_P52566-1	201	36	22955.6	36	524	0.00271862	0.7512	Rho GDP-dissociation inhibitor 2 isoform Iso 1
NX_Q58FF7-1	597	3	68263.9	44	523	0.000913569	0.2881	Putative heat shock protein HSP 90-beta-3 isoform Iso 1
NX_P0DMV8-1	641	4	69991	55	515	0.000837844	0.6755	Heat shock 70 kDa protein 1A isoform Iso 1 : NX_P0DMV9-1 Heat shock 70 kDa protein 1B isoform Iso 1
NX_P61158-1	418	36	47323	45	515	0.00128483	0.701	Actin-related protein 3 isoform Iso 1 ; Additional IDs concatenated into MaxParsimony group: NX_Q9P1U1-1, NX_Q9P1U1-3, NX_Q9C0K3-1
NX_Q01518-2	474	8	51779.6	58	510	0.00112203	0.6962	Adenylyl cyclase-associated protein 1 isoform Iso 2
NX_P07737-1	140	42	15026.5	42	507	0.00377654	0.9429	Profilin-1 isoform Iso 1
NX_P11215-1	1152	6	127080	63	507	0.000458954	0.4696	Integrin alpha-M isoform Iso 1 ; Additional IDs concatenated into MaxParsimony group: NX_P11215-2, NX_Q13349-1
NX_Q14697-1	944	13	106789	64	503	0.000555661	0.5975	Neutral alpha-glucosidase AB isoform Iso 1 ; Additional IDs concatenated into MaxParsimony group: NX_Q14697-2
NX_P61978-3	440	7	48514.2	47	495	0.00117318	0.6364	Heterogeneous nuclear ribonucleoprotein K isoform Iso 3
NX_P07602-1	524	16	58055.8	51	494	0.000983127	0.4408	Prosaposin isoform Sap-mu-0 ; Additional IDs concatenated into MaxParsimony group: NX_P07602-3, NX_P07602-2
NX_P13489-1	461	45	49923.1	45	493	0.00111522	0.7375	Ribonuclease inhibitor isoform Iso 1
NX_P22626-2	341	10	35965.9	62	493	0.00150767	0.8035	Heterogeneous nuclear ribonucleoproteins A2/B1 isoform A2 ; Additional IDs concatenated into MaxParsimony group: NX_P09651-2, NX_Q32P51-1, NX_Q14011-2
NX_Q14980-2	2101	1	236354	73	491	0.000243708	0.3879	Nuclear mitotic apparatus protein 1 isoform Iso 2 ; Additional IDs concatenated into MaxParsimony group: NX_Q14980-1, NX_Q14980-3
NX_O75083-1	606	8	66133.9	39	490	0.000843213	0.6221	WD repeat-containing protein 1 isoform Iso 1
NX_P22626-1	353	1	37388.7	57	489	0.0014446	0.8017	Heterogeneous nuclear ribonucleoproteins A2/B1 isoform B1
NX_Q00839-2	806	11	88906.1	59	486	0.000628804	0.3908	Heterogeneous nuclear ribonucleoprotein U isoform Short ; Additional IDs concatenated into MaxParsimony group: NX_O94905-3, NX_O94905-2
NX_P05107-1	769	48	84708.1	48	485	0.000657702	0.5202	Integrin beta-2 isoform Iso 1
NX_P25705-1	553	6	59695.6	58	482	0.000908941	0.6492	ATP synthase subunit alpha, mitochondrial isoform Iso 1 : NX_P25705-2 ATP synthase subunit alpha, mitochondrial isoform Iso 2
NX_Q16555-1	572	32	62236.6	39	474	0.000864164	0.7045	Dihydropyrimidinase-related protein 2 isoform Iso 1 : NX_Q16555-2 Dihydropyrimidinase-related protein 2 isoform Iso 2 ; Additional IDs concatenated into MaxParsimony group: NX_Q14194-2, NX_Q14195-2, NX_Q14194-1, NX_Q14195-1
NX_P08758-1	320	46	35896.4	47	468	0.00152514	0.775	Annexin A5 isoform Iso 1
NX_P27824-2	627	46	71439.9	46	468	0.000778381	0.5566	Calnexin isoform Iso 2 : NX_P27824-1 Calnexin isoform Iso 1 : NX_P27824-3 Calnexin isoform Iso 3
NX_Q15942-1	572	41	61220.2	42	468	0.000853225	0.6503	Zyxin isoform Iso 1 : NX_Q15942-2 Zyxin isoform Iso 2
NX_P40939-1	763	45	82928.9	58	459	0.000627339	0.6239	Trifunctional enzyme subunit alpha, mitochondrial isoform Iso 1 ; Additional IDs concatenated into MaxParsimony group: NX_P40939-2
NX_P0DMV8-2	586	3	63879.9	50	458	0.000815045	0.6348	Heat shock 70 kDa protein 1A isoform Iso 2
NX_P13667-1	645	46	72869	46	457	0.000738874	0.6093	Protein disulfide-isomerase A4 isoform Iso 1
NX_P25705-3	531	8	57493.4	55	455	0.000893574	0.6121	ATP synthase subunit alpha, mitochondrial isoform Iso 3
NX_Q14980-4	1763	1	199958	66	454	0.000268545	0.418	Nuclear mitotic apparatus protein 1 isoform Numa-s
NX_Q86UX7-2	663	11	75364.7	54	439	0.000690502	0.6938	Fermitin family homolog 3 isoform Iso 2 ; Additional IDs concatenated into MaxParsimony group: NX_Q86UX7-1
NX_Q13576-1	1575	26	180448	62	437	0.000289344	0.4406	Ras GTPase-activating-like protein IQGAP2 isoform Iso 1
NX_P23141-2	568	0	62534.2	43	435	0.000798647	0.669	Liver carboxylesterase 1 isoform Iso 2
NX_P29350-3	597	0	67659.1	45	435	0.000759852	0.6147	Tyrosine-protein phosphatase non-receptor type 6 isoform Iso 2 ; Additional IDs concatenated into MaxParsimony group: NX_P29350-1, NX_P29350-4
NX_P20810-6	791	0	84873.5	41	434	0.000572173	0.5259	Calpastatin isoform Iso 6 : NX_P20810-1 Calpastatin isoform Iso 1 ; Additional IDs concatenated into MaxParsimony group: NX_P20810-7, NX_P20810-10, NX_P20810-5, NX_P20810-9
NX_P21281-1	511	39	56446.9	50	432	0.00088161	0.7808	V-type proton ATPase subunit B, brain isoform isoform Iso 1
NX_P23141-3	566	2	62335.1	44	432	0.000795941	0.6696	Liver carboxylesterase 1 isoform Iso 3 ; Additional IDs concatenated into MaxParsimony group: NX_P23141-1
NX_Q9NY65-1	449	1	50043.5	46	431	0.00100102	0.4276	Tubulin alpha-8 chain isoform Iso 1 : NX_Q9NY65-2 Tubulin alpha-8 chain isoform Iso 2
NX_P38646-1	679	45	73616.8	49	430	0.000660408	0.5611	Stress-70 protein, mitochondrial isoform Iso 1
NX_P52209-1	483	57	53087.9	57	429	0.000926241	0.6335	6-phosphogluconate dehydrogenase, decarboxylating isoform Iso 1 : NX_P52209-2 6-phosphogluconate dehydrogenase, decarboxylating isoform Iso 2
NX_P04040-1	527	42	59700.7	42	426	0.000842971	0.7192	Catalase isoform Iso 1
NX_O75874-1	414	39	46611.5	44	424	0.00106802	0.6643	Isocitrate dehydrogenase [NADP] cytoplasmic isoform Iso 1
NX_P26583-1	209	27	24000.7	34	423	0.00211061	0.6794	High mobility group protein B2 isoform Iso 1
NX_P29350-2	556	7	63067.7	43	423	0.000793377	0.5989	Tyrosine-protein phosphatase non-receptor type 6 isoform Iso 3
NX_P63104-1	245	6	27709.7	39	423	0.00180048	0.7265	14-3-3 protein zeta/delta isoform Iso 1 ; Additional IDs concatenated into MaxParsimony group: NX_P31947-1
NX_P52907-1	286	29	32884.3	43	420	0.00153143	0.7972	F-actin-capping protein subunit alpha-1 isoform Iso 1 ; Additional IDs concatenated into MaxParsimony group: NX_P47755-2
NX_P68431-1	136	7	15376.5	29	418	0.00320517	0.6838	Histone H3.1 isoform Iso 1 ; Additional IDs concatenated into MaxParsimony group: NX_Q16695-1
NX_P09651-3	267	9	29350.2	52	416	0.00162478	0.764	Heterogeneous nuclear ribonucleoprotein A1 isoform Iso 2
NX_Q71DI3-1	136	8	15360.5	28	416	0.00318984	0.6838	Histone H3.2 isoform Iso 1
NX_P06396-4	739	7	81415.9	45	413	0.0005828	0.5507	Gelsolin isoform Iso 4 : NX_P06396-2 Gelsolin isoform Iso 2 ; Additional IDs concatenated into MaxParsimony group: NX_P06396-1, NX_P06396-3
NX_O00160-1	1098	47	124748	53	411	0.000390349	0.4709	Unconventional myosin-If isoform Iso 1
NX_P12956-1	609	4	69781	49	410	0.00070207	0.5353	X-ray repair cross-complementing protein 6 isoform Iso 1
NX_P38606-1	617	55	68242.5	55	410	0.000692967	0.6418	V-type proton ATPase catalytic subunit A isoform Iso 1 : NX_P38606-2 V-type proton ATPase catalytic subunit A isoform Iso 2
NX_Q08211-1	1270	66	140851	66	409	0.000335841	0.437	ATP-dependent RNA helicase A isoform Iso 1 : NX_Q08211-2 ATP-dependent RNA helicase A isoform Iso 2
NX_P09382-1	135	37	14688.2	37	407	0.00314394	0.9333	Galectin-1 isoform Iso 1
NX_P07355-2	357	11	40367.7	47	405	0.00118304	0.6891	Annexin A2 isoform Iso 2 : NX_P07355-1 Annexin A2 isoform Iso 1
NX_P09651-1	372	0	38705	48	405	0.00113534	0.5538	Heterogeneous nuclear ribonucleoprotein A1 isoform A1-B
NX_Q0VD83-4	1097	0	115546	50	404	0.000384051	0.5068	Apolipoprotein B receptor isoform Iso 4 ; Additional IDs concatenated into MaxParsimony group: NX_Q0VD83-1, NX_Q0VD83-3
NX_P12956-2	568	7	65089.6	48	402	0.00073806	0.5053	X-ray repair cross-complementing protein 6 isoform Iso 2
NX_P20810-2	695	1	75240.6	39	402	0.000603191	0.5453	Calpastatin isoform Iso 2 : NX_P20810-3 Calpastatin isoform Iso 3
NX_P84243-1	136	7	15300.5	24	401	0.00307482	0.6103	Histone H3.3 isoform Iso 1
NX_P14866-1	589	48	64074.4	49	400	0.000708204	0.6384	Heterogeneous nuclear ribonucleoprotein L isoform Iso 1 : NX_P14866-2 Heterogeneous nuclear ribonucleoprotein L isoform Iso 2 ; Additional IDs concatenated into MaxParsimony group: NX_Q8WVV9-4, NX_Q8WVV9-5, NX_Q8WVV9-2, NX_Q8WVV9-3
NX_P14317-1	486	37	53963	50	393	0.000843277	0.5185	Hematopoietic lineage cell-specific protein isoform Iso 1 ; Additional IDs concatenated into MaxParsimony group: NX_P14317-2
NX_P62937-1	165	21	17982.9	29	389	0.00245855	0.7394	Peptidyl-prolyl cis-trans isomerase A isoform Iso 1 : NX_P62937-2 Peptidyl-prolyl cis-trans isomerase A isoform Iso 2 ; Additional IDs concatenated into MaxParsimony group: NX_A0A0B4J2A2-1, NX_F5H284-1, NX_Q9Y536-1, NX_P0DN37-1
NX_Q12906-7	898	0	95730.3	45	388	0.000450577	0.5145	Interleukin enhancer-binding factor 3 isoform Iso 7 ; Additional IDs concatenated into MaxParsimony group: NX_Q12906-1, NX_Q12906-6, NX_Q12906-4, NX_Q12906-3, NX_Q12906-5, NX_Q96SI9-1
NX_Q99798-1	780	43	85353.9	43	387	0.000517404	0.5333	Aconitate hydratase, mitochondrial isoform Iso 1
NX_P04899-3	318	5	36424	36	383	0.00125599	0.6352	Guanine nucleotide-binding protein G(i) subunit alpha-2 isoform Iso 3 : NX_P04899-6 Guanine nucleotide-binding protein G(i) subunit alpha-2 isoform Iso 6 ; Additional IDs concatenated into MaxParsimony group: NX_P04899-4, NX_P04899-1, NX_P04899-2, NX_P04899-5, NX_P63096-1, NX_P09471-1, NX_P09471-2, NX_P29992-1
NX_Q13813-1	2472	0	284346	69	377	0.00015904	0.3552	Spectrin alpha chain, non-erythrocytic 1 isoform Iso 1 ; Additional IDs concatenated into MaxParsimony group: NX_Q13813-2, NX_Q13813-3
NX_P06744-1	558	6	63089.2	50	376	0.000702696	0.5484	Glucose-6-phosphate isomerase isoform Iso 1
NX_P31943-1	449	18	49180.4	38	376	0.000873284	0.5323	Heterogeneous nuclear ribonucleoprotein H isoform Iso 1 ; Additional IDs concatenated into MaxParsimony group: NX_P31942-2, NX_P31942-5
NX_P09211-1	210	31	23323	31	375	0.0018622	0.6857	Glutathione S-transferase P isoform Iso 1
NX_P07195-1	334	29	36597.1	33	372	0.00116148	0.6886	L-lactate dehydrogenase B chain isoform Iso 1 ; Additional IDs concatenated into MaxParsimony group: NX_P00338-2, NX_Q6ZMR3-1, NX_P07864-1
NX_P60174-3	286	24	30753.7	24	372	0.00135641	0.6923	Triosephosphate isomerase isoform Iso 1 : NX_P60174-1 Triosephosphate isomerase isoform Iso 2 : NX_P60174-4 Triosephosphate isomerase isoform Iso 4
NX_P53621-1	1224	6	138240	57	371	0.000316087	0.4428	Coatomer subunit alpha isoform Iso 1 ; Additional IDs concatenated into MaxParsimony group: NX_P53621-2
NX_P50990-1	548	1	59564.5	40	370	0.000704101	0.6259	T-complex protein 1 subunit theta isoform Iso 1 ; Additional IDs concatenated into MaxParsimony group: NX_P50990-2
NX_Q9BUF5-1	446	5	49807	43	369	0.00086279	0.5852	Tubulin beta-6 chain isoform Iso 1
NX_Q92608-1	1830	53	211794	68	368	0.000209706	0.3699	Dedicator of cytokinesis protein 2 isoform Iso 1 ; Additional IDs concatenated into MaxParsimony group: NX_Q92608-2
NX_Q8WUM4-1	868	3	95945.1	49	366	0.000439719	0.5265	Programmed cell death 6-interacting protein isoform Iso 1 ; Additional IDs concatenated into MaxParsimony group: NX_Q8WUM4-2
NX_P08571-1	375	31	40032.7	31	365	0.00101502	0.592	Monocyte differentiation antigen CD14 isoform Iso 1
NX_Q12906-2	702	2	75966.7	43	360	0.000534785	0.6268	Interleukin enhancer-binding factor 3 isoform Iso 2
NX_P18669-1	254	10	28767.8	29	359	0.00147392	0.7283	Phosphoglycerate mutase 1 isoform Iso 1 ; Additional IDs concatenated into MaxParsimony group: NX_P15259-1
NX_P19338-1	710	41	76550.3	41	358	0.000525822	0.3268	Nucleolin isoform Iso 1
NX_P23246-1	707	4	76083.6	38	357	0.000526578	0.4314	Splicing factor, proline- and glutamine-rich isoform Long
NX_P31150-1	447	15	50532.1	39	357	0.000832865	0.6846	Rab GDP dissociation inhibitor alpha isoform Iso 1
NX_P33241-1	339	3	37151	27	354	0.00108897	0.6637	Lymphocyte-specific protein 1 isoform Iso 1 : NX_P33241-2 Lymphocyte-specific protein 1 isoform Iso 2 ; Additional IDs concatenated into MaxParsimony group: NX_P33241-3
NX_P00367-1	558	1	61341.2	30	353	0.000659712	0.4821	Glutamate dehydrogenase 1, mitochondrial isoform Iso 1 ; Additional IDs concatenated into MaxParsimony group: NX_P49448-1
NX_P34932-1	840	38	94253.2	50	353	0.000438237	0.6369	Heat shock 70 kDa protein 4 isoform Iso 1 ; Additional IDs concatenated into MaxParsimony group: NX_Q92598-3, NX_Q92598-2, NX_Q92598-4, NX_Q13555-5, NX_Q13555-10, NX_Q13555-6, NX_Q13555-1, NX_Q13555-8, NX_Q13555-2, NX_Q13555-9, NX_Q13555-7, NX_Q13555-3, NX_O95757-1, NX_Q13557-4, NX_Q13557-6, NX_Q13557-3, NX_Q13557-1, NX_Q13557-12, NX_P34932-2, NX_Q13554-1, NX_Q13554-2, NX_Q13554-5, NX_Q13554-8, N…
NX_P31946-1	246	20	28046.8	38	350	0.0014837	0.7439	14-3-3 protein beta/alpha isoform Long : NX_P31946-2 14-3-3 protein beta/alpha isoform Short
NX_P11413-3	545	6	62410.6	44	349	0.000667794	0.6294	Glucose-6-phosphate 1-dehydrogenase isoform Iso 3 : NX_P11413-1 Glucose-6-phosphate 1-dehydrogenase isoform Short ; Additional IDs concatenated into MaxParsimony group: NX_P11413-2
NX_P04843-1	607	46	68508.8	46	348	0.000597867	0.5684	Dolichyl-diphosphooligosaccharide--protein glycosyltransferase subunit 1 isoform Iso 1
NX_Q14764-1	893	39	99247.9	39	348	0.000406389	0.4782	Major vault protein isoform Iso 1
NX_P61160-1	394	4	44714.2	43	346	0.000915785	0.6751	Actin-related protein 2 isoform Iso 1 ; Additional IDs concatenated into MaxParsimony group: NX_P61160-2
NX_P13796-2	196	8	21760.1	32	345	0.00183559	0.7653	Plastin-2 isoform Iso 2
NX_P19367-4	905	3	101002	42	344	0.000396391	0.3967	Hexokinase-1 isoform Iso 4 ; Additional IDs concatenated into MaxParsimony group: NX_P19367-3, NX_P19367-1, NX_P19367-2
NX_P19971-1	482	13	49906.2	47	343	0.000742097	0.7863	Thymidine phosphorylase isoform Iso 1 ; Additional IDs concatenated into MaxParsimony group: NX_P19971-2
NX_Q6NXT2-1	135	7	15186.3	16	340	0.00262639	0.3778	Histone H3.3C isoform Iso 1
NX_Q07065-1	602	33	65964.7	33	339	0.000587242	0.485	Cytoskeleton-associated protein 4 isoform Iso 1
NX_P30740-1	379	35	42696.7	36	338	0.000930018	0.6781	Leukocyte elastase inhibitor isoform Iso 1 : NX_P30740-2 Leukocyte elastase inhibitor isoform Iso 2 ; Additional IDs concatenated into MaxParsimony group: NX_P50452-2
NX_P62979-1	156	3	17935.5	13	338	0.00225947	0.6538	Ubiquitin-40S ribosomal protein S27a isoform Iso 1 ; Additional IDs concatenated into MaxParsimony group: NX_P0CG48-1, NX_P0CG47-1, NX_P62987-1
NX_P07910-4	250	2	27786.4	28	337	0.00140574	0.62	Heterogeneous nuclear ribonucleoproteins C1/C2 isoform Iso 4
NX_P19878-1	526	2	59705.5	37	337	0.000668125	0.5722	Neutrophil cytosol factor 2 isoform Iso 1 ; Additional IDs concatenated into MaxParsimony group: NX_P19878-3
NX_Q15233-1	471	31	54179.3	31	337	0.000746144	0.6008	Non-POU domain-containing octamer-binding protein isoform Iso 1 : NX_Q15233-2 Non-POU domain-containing octamer-binding protein isoform Iso 2
NX_O75083-3	466	2	50644	32	336	0.000751912	0.6159	WD repeat-containing protein 1 isoform Iso 2
NX_P07814-1	1512	56	170465	56	336	0.00023174	0.4213	Bifunctional glutamate/proline--tRNA ligase isoform Iso 1
NX_P19878-4	445	1	50287.5	36	335	0.000785052	0.6404	Neutrophil cytosol factor 2 isoform Iso 4 : NX_P19878-2 Neutrophil cytosol factor 2 isoform Iso 2
NX_O00299-1	241	27	26887.7	28	334	0.00144525	0.722	Chloride intracellular channel protein 1 isoform Iso 1
NX_P05091-1	517	5	56327.6	30	334	0.000673705	0.6538	Aldehyde dehydrogenase, mitochondrial isoform Iso 1
NX_P61586-1	193	7	21736.1	26	334	0.00180469	0.6839	Transforming protein RhoA isoform Iso 1
NX_P78371-1	535	45	57434.1	45	333	0.000649089	0.6897	T-complex protein 1 subunit beta isoform Iso 1 : NX_P78371-2 T-complex protein 1 subunit beta isoform Iso 2
NX_Q12882-1	1025	34	111311	41	333	0.000338793	0.4907	Dihydropyrimidine dehydrogenase [NADP(+)] isoform Iso 1 ; Additional IDs concatenated into MaxParsimony group: NX_Q12882-2
NX_Q92841-4	729	1	80204	38	333	0.000476355	0.4294	Probable ATP-dependent RNA helicase DDX17 isoform Iso 1 : NX_Q92841-1 Probable ATP-dependent RNA helicase DDX17 isoform Iso 2
NX_P07910-1	306	3	33631.5	28	331	0.00112803	0.585	Heterogeneous nuclear ribonucleoproteins C1/C2 isoform C2 ; Additional IDs concatenated into MaxParsimony group: NX_P07910-2, NX_P07910-3, NX_O60812-1, NX_B2RXH8-1, NX_P0DMR1-1
NX_Q14974-1	876	40	97090	40	331	0.000394038	0.4463	Importin subunit beta-1 isoform Iso 1 : NX_Q14974-2 Importin subunit beta-1 isoform Iso 2
NX_Q3ZCM7-1	444	0	49725.9	35	331	0.000777426	0.3311	Tubulin beta-8 chain isoform Iso 1
NX_P53396-2	1091	4	119677	52	330	0.00031543	0.4794	ATP-citrate synthase isoform Iso 2
NX_P40121-1	348	4	38456.5	31	329	0.000985895	0.6868	Macrophage-capping protein isoform Iso 1
NX_P60842-1	406	3	46106.5	39	328	0.000842484	0.5665	Eukaryotic initiation factor 4A-I isoform Iso 1 ; Additional IDs concatenated into MaxParsimony group: NX_Q14240-2
NX_Q92841-3	652	4	72493.1	39	328	0.000524614	0.4647	Probable ATP-dependent RNA helicase DDX17 isoform Iso 4 ; Additional IDs concatenated into MaxParsimony group: NX_Q92841-2, NX_O15523-1, NX_O15523-2, NX_O15523-3
NX_P60953-2	191	4	21227	29	327	0.00178537	0.7592	Cell division control protein 42 homolog isoform Iso 2 ; Additional IDs concatenated into MaxParsimony group: NX_P60953-1, NX_P63000-2, NX_P60763-1, NX_P17081-1, NX_Q9H4E5-1, NX_Q9HBH0-1, NX_Q9H4E5-2, NX_Q9HBH0-2
NX_Q7KZF4-1	910	48	101916	48	327	0.000374731	0.4989	Staphylococcal nuclease domain-containing protein 1 isoform Iso 1
NX_Q96QH2-2	670	6	73905	41	326	0.000507407	0.6388	PML-RARA-regulated adapter molecule 1 isoform Iso 2
NX_Q01082-1	2364	5	274421	58	325	0.000143367	0.2974	Spectrin beta chain, non-erythrocytic 1 isoform Long ; Additional IDs concatenated into MaxParsimony group: NX_Q01082-2, NX_Q01082-3, NX_P06744-2, NX_P11277-2, NX_P11277-1, NX_P11277-3
NX_B0I1T2-1	1018	19	116351	47	324	0.000331903	0.5147	Unconventional myosin-Ig isoform Iso 1 ; Additional IDs concatenated into MaxParsimony group: NX_B0I1T2-4, NX_B0I1T2-2, NX_O94832-1
NX_O60610-2	1248	4	138801	51	324	0.000270735	0.3894	Protein diaphanous homolog 1 isoform Iso 2 ; Additional IDs concatenated into MaxParsimony group: NX_O60610-1, NX_O60610-3
NX_O75643-1	2136	41	244335	59	322	0.000157206	0.3226	U5 small nuclear ribonucleoprotein 200 kDa helicase isoform Iso 1
NX_P53396-1	1101	1	120744	50	321	0.000304041	0.4678	ATP-citrate synthase isoform Iso 1
NX_Q32MZ4-3	752	1	82620.6	40	321	0.000445144	0.5439	Leucine-rich repeat flightless-interacting protein 1 isoform Iso 3 ; Additional IDs concatenated into MaxParsimony group: NX_Q32MZ4-1, NX_Q32MZ4-2, NX_Q32MZ4-4
NX_Q96QH2-1	718	1	79177.9	39	320	0.000464771	0.5919	PML-RARA-regulated adapter molecule 1 isoform Iso 1
NX_Q9H4A4-1	650	42	72531.4	42	319	0.000511789	0.5985	Aminopeptidase B isoform Iso 1
NX_Q9NUQ9-1	324	19	36706.6	25	319	0.00102674	0.5679	Protein FAM49B isoform Iso 1 : NX_Q9NUQ9-2 Protein FAM49B isoform Iso 2
NX_Q14847-1	261	3	29680.2	36	318	0.00127058	0.6628	LIM and SH3 domain protein 1 isoform Iso 1 ; Additional IDs concatenated into MaxParsimony group: NX_Q14847-2, NX_O76041-2
NX_O15144-1	300	45	34293.5	45	317	0.00110192	0.7633	Actin-related protein 2/3 complex subunit 2 isoform Iso 1
NX_P40121-2	333	5	36815.7	30	316	0.000989593	0.6697	Macrophage-capping protein isoform Iso 2
NX_P49411-1	452	35	49492.2	35	316	0.000729059	0.6018	Elongation factor Tu, mitochondrial isoform Iso 1
NX_Q15365-1	356	27	37455.9	39	315	0.000922729	0.7584	Poly(rC)-binding protein 1 isoform Iso 1 ; Additional IDs concatenated into MaxParsimony group: NX_Q15366-6, NX_Q15366-4, NX_Q15366-2, NX_Q15366-1, NX_Q15366-5, NX_Q15366-7, NX_Q15366-8, NX_P57721-1, NX_P57721-4, NX_P57721-5, NX_P57721-3, NX_P57721-2
NX_Q92888-3	927	2	103983	36	315	0.00035436	0.4293	Rho guanine nucleotide exchange factor 1 isoform Iso 3 : NX_Q92888-1 Rho guanine nucleotide exchange factor 1 isoform Iso 1 ; Additional IDs concatenated into MaxParsimony group: NX_Q92888-4
NX_P63104-2	170	5	19302.5	33	314	0.00192617	0.7529	14-3-3 protein zeta/delta isoform Iso 2
NX_P23381-1	471	40	53113.6	40	313	0.000693006	0.6921	Tryptophan--tRNA ligase, cytoplasmic isoform Iso 1 : NX_P23381-2 Tryptophan--tRNA ligase, cytoplasmic isoform Iso 2
NX_P60842-2	347	7	39505.1	37	313	0.000940651	0.5965	Eukaryotic initiation factor 4A-I isoform Iso 2
NX_P37802-2	220	31	24420.3	34	312	0.00147892	0.8136	Transgelin-2 isoform Iso 2 : NX_P37802-1 Transgelin-2 isoform Iso 1 ; Additional IDs concatenated into MaxParsimony group: NX_Q9UI15-1
NX_P23246-2	669	5	72199.7	37	311	0.000484784	0.4141	Splicing factor, proline- and glutamine-rich isoform Short
NX_A6NMY6-1	339	7	38616.8	40	310	0.000953621	0.6106	Putative annexin A2-like protein isoform Iso 1
NX_P30153-1	589	27	65248.9	35	309	0.000547088	0.5586	Serine/threonine-protein phosphatase 2A 65 kDa regulatory subunit A alpha isoform isoform Iso 1 ; Additional IDs concatenated into MaxParsimony group: NX_P30154-2, NX_P30154-1, NX_P30154-4, NX_P30154-3, NX_P30154-5
NX_P35580-4	2007	0	232367	34	309	0.000160555	0.1126	Myosin-10 isoform Iso 4
NX_Q9P2E9-1	1410	0	152363	42	309	0.000228535	0.3291	Ribosome-binding protein 1 isoform Iso 3
NX_Q92888-2	879	1	98688.5	35	308	0.000365406	0.4471	Rho guanine nucleotide exchange factor 1 isoform Iso 2
NX_P26599-1	531	10	57167.6	44	305	0.000598989	0.6968	Polypyrimidine tract-binding protein 1 isoform Iso 1 ; Additional IDs concatenated into MaxParsimony group: NX_P26599-2, NX_O95758-4, NX_O95758-5, NX_O95758-3, NX_O95758-2
NX_P50990-3	475	7	51535.3	39	305	0.000669607	0.6737	T-complex protein 1 subunit theta isoform Iso 3
NX_Q9P2E9-3	977	2	108547	43	305	0.000325551	0.4729	Ribosome-binding protein 1 isoform Iso 2 ; Additional IDs concatenated into MaxParsimony group: NX_Q9P2E9-2
NX_P02768-1	609	1	69303.5	36	302	0.000517134	0.4187	Serum albumin isoform Iso 1
NX_P17987-1	556	34	60287.6	36	301	0.000564554	0.5755	T-complex protein 1 subunit alpha isoform Iso 1
NX_P51659-1	736	1	79618.3	33	301	0.000426484	0.4986	Peroxisomal multifunctional enzyme type 2 isoform Iso 1
NX_P49748-3	678	0	72862.7	34	300	0.00046143	0.5959	Very long-chain specific acyl-CoA dehydrogenase, mitochondrial isoform Iso 3 ; Additional IDs concatenated into MaxParsimony group: NX_P49748-1
NX_P62258-1	255	30	29137.4	34	300	0.00122686	0.7608	14-3-3 protein epsilon isoform Iso 1 : NX_P62258-2 14-3-3 protein epsilon isoform SV
NX_Q14152-1	1382	59	166450	59	300	0.000226374	0.3741	Eukaryotic translation initiation factor 3 subunit A isoform Iso 1 : NX_Q14152-2 Eukaryotic translation initiation factor 3 subunit A isoform Iso 2
NX_P05091-2	470	4	50938.8	27	297	0.00065898	0.634	Aldehyde dehydrogenase, mitochondrial isoform Iso 2
NX_P47756-2	272	8	30591.4	30	297	0.00113868	0.6103	F-actin-capping protein subunit beta isoform Iso 2 ; Additional IDs concatenated into MaxParsimony group: NX_P47756-1
NX_P63244-1	317	35	35036.5	35	295	0.000970458	0.7445	Receptor of activated protein C kinase 1 isoform Iso 1
NX_P52790-1	923	38	98944.1	41	294	0.000332169	0.5536	Hexokinase-3 isoform Iso 1
NX_P17655-1	700	3	79926.8	37	293	0.000436499	0.5429	Calpain-2 catalytic subunit isoform Iso 1
NX_P31939-1	592	1	64557.3	29	291	0.000512608	0.6267	Bifunctional purine biosynthesis protein PURH isoform Iso 1
NX_Q9UJU6-1	430	1	48159.6	28	290	0.000703304	0.4953	Drebrin-like protein isoform Iso 1 : NX_Q9UJU6-5 Drebrin-like protein isoform Iso 5
NX_P04264-1	644	11	65981	35	289	0.000467978	0.5466	Keratin, type II cytoskeletal 1 isoform Iso 1
NX_P00367-3	425	4	46527.4	27	288	0.000706671	0.5129	Glutamate dehydrogenase 1, mitochondrial isoform Iso 3 : NX_P00367-2 Glutamate dehydrogenase 1, mitochondrial isoform Iso 2
NX_P51659-3	718	1	77803.3	33	288	0.000418294	0.5056	Peroxisomal multifunctional enzyme type 2 isoform Iso 3
NX_Q99714-1	261	2	26888.1	28	288	0.00115071	0.8467	3-hydroxyacyl-CoA dehydrogenase type-2 isoform Iso 1
NX_P31939-2	591	3	64465.3	29	287	0.000506417	0.6058	Bifunctional purine biosynthesis protein PURH isoform Iso 2
NX_P40926-1	338	1	35462.7	28	287	0.000885481	0.6302	Malate dehydrogenase, mitochondrial isoform Iso 1 ; Additional IDs concatenated into MaxParsimony group: NX_P40926-2
NX_Q13200-1	908	12	100118	36	287	0.000329617	0.4648	26S proteasome non-ATPase regulatory subunit 2 isoform Iso 1 : NX_Q13200-3 26S proteasome non-ATPase regulatory subunit 2 isoform Iso 3 ; Additional IDs concatenated into MaxParsimony group: NX_Q13200-2
NX_Q04637-1	1599	7	175364	42	286	0.000186523	0.2402	Eukaryotic translation initiation factor 4 gamma 1 isoform A : NX_Q04637-3 Eukaryotic translation initiation factor 4 gamma 1 isoform B : NX_Q04637-4 Eukaryotic translation initiation factor 4 gamma 1 isoform C : NX_Q04637-5 Eukaryotic translation initiation factor 4 gamma 1 isoform D : NX_Q04637-6 Eukaryotic translation initiation factor 4 gamma 1 isoform E ; Additional IDs concatenated into Max…
NX_O15143-1	372	37	40905.4	40	285	0.000798943	0.5645	Actin-related protein 2/3 complex subunit 1B isoform Iso 1 ; Additional IDs concatenated into MaxParsimony group: NX_Q92747-2
NX_P36578-1	427	35	47649.4	35	284	0.000693592	0.5105	60S ribosomal protein L4 isoform Iso 1
NX_P49748-2	633	2	67997.1	33	284	0.000467873	0.6035	Very long-chain specific acyl-CoA dehydrogenase, mitochondrial isoform Iso 2
NX_P51659-2	761	1	82954.8	32	284	0.000389177	0.477	Peroxisomal multifunctional enzyme type 2 isoform Iso 2
NX_P62158-1	149	18	16808.8	18	283	0.00198068	0.6577	Calmodulin isoform Iso 1
NX_P00338-3	361	0	39793.9	32	282	0.000814621	0.6288	L-lactate dehydrogenase A chain isoform Iso 3 : NX_P00338-1 L-lactate dehydrogenase A chain isoform Iso 1
NX_P12270-1	2363	29	267113	51	281	0.00012401	0.2455	Nucleoprotein TPR isoform Iso 1
NX_Q12802-4	2793	1	305073	44	281	0.000104918	0.2159	A-kinase anchor protein 13 isoform Iso 3 ; Additional IDs concatenated into MaxParsimony group: NX_Q12802-2, NX_Q12802-1
NX_Q9UJU6-2	431	0	48246.6	28	281	0.000679897	0.4965	Drebrin-like protein isoform Iso 2 ; Additional IDs concatenated into MaxParsimony group: NX_Q9UJU6-3, NX_Q9UJU6-4
NX_P27348-1	245	14	27728.8	25	280	0.00119181	0.6286	14-3-3 protein theta isoform Iso 1
NX_Q14019-1	142	22	15917	22	279	0.00204894	0.7958	Coactosin-like protein isoform Iso 1
NX_P06753-2	248	0	28996.7	26	278	0.00116898	0.5403	Tropomyosin alpha-3 chain isoform Iso 2 ; Additional IDs concatenated into MaxParsimony group: NX_P06753-6, NX_P06753-3, NX_P06753-4, NX_P67936-2, NX_P09493-7, NX_P09493-4, NX_P09493-3, NX_P09493-6, NX_P09493-9, NX_P09493-1, NX_P09493-10, NX_P07951-3, NX_P09493-2, NX_P07951-1
NX_P50991-1	539	3	57869.8	35	278	0.000537861	0.616	T-complex protein 1 subunit delta isoform Iso 1
NX_P34931-1	641	1	70313.3	30	277	0.000450646	0.3588	Heat shock 70 kDa protein 1-like isoform Iso 1
NX_Q99714-2	252	2	25949.6	27	276	0.00114215	0.7659	3-hydroxyacyl-CoA dehydrogenase type-2 isoform Iso 2
NX_Q9NYU2-1	1555	48	177060	48	275	0.000184423	0.364	UDP-glucose:glycoprotein glucosyltransferase 1 isoform Iso 1 : NX_Q9NYU2-2 UDP-glucose:glycoprotein glucosyltransferase 1 isoform Iso 2
NX_P26641-2	487	0	56096.3	25	274	0.000586726	0.5195	Elongation factor 1-gamma isoform Iso 2 ; Additional IDs concatenated into MaxParsimony group: NX_P26641-1
NX_P62873-2	332	7	36256.5	32	274	0.000860649	0.6416	Guanine nucleotide-binding protein G(I)/G(S)/G(T) subunit beta-1 isoform Iso 2
NX_Q9Y4L1-1	999	16	111248	33	274	0.000286022	0.3914	Hypoxia up-regulated protein 1 isoform Iso 1 ; Additional IDs concatenated into MaxParsimony group: NX_Q9Y4L1-2
NX_P06454-1	111	0	12178	13	272	0.00255541	0.4144	Prothymosin alpha isoform Iso 1 ; Additional IDs concatenated into MaxParsimony group: NX_P06454-2
NX_P28838-1	519	27	56112.8	27	272	0.000546532	0.6031	Cytosol aminopeptidase isoform Iso 1 : NX_P28838-2 Cytosol aminopeptidase isoform Iso 2
NX_P50552-1	380	27	39787.1	27	272	0.000746447	0.5447	Vasodilator-stimulated phosphoprotein isoform Iso 1
NX_Q99497-1	189	27	19860.5	27	272	0.00150079	0.7672	Protein deglycase DJ-1 isoform Iso 1
NX_O95466-2	1104	1	122314	40	271	0.000255985	0.3578	Formin-like protein 1 isoform Iso 2
NX_P06737-2	813	4	93057.1	41	271	0.00034761	0.4834	Glycogen phosphorylase, liver form isoform Iso 2 ; Additional IDs concatenated into MaxParsimony group: NX_P06737-1, NX_P11217-1, NX_P11217-2
NX_P07384-1	714	35	81820.2	35	271	0.000395808	0.4202	Calpain-1 catalytic subunit isoform Iso 1
NX_O75367-3	371	2	39446.4	33	270	0.000758933	0.5391	Core histone macro-H2A.1 isoform Iso 3
NX_P17655-2	622	1	71412.4	35	270	0.000452676	0.5675	Calpain-2 catalytic subunit isoform Iso 2
NX_P06753-5	248	2	28834.7	24	269	0.00113113	0.4516	Tropomyosin alpha-3 chain isoform Iso 5 : NX_P06753-7 Tropomyosin alpha-3 chain isoform Iso 7
NX_Q04637-8	1600	1	175492	40	269	0.000175326	0.2406	Eukaryotic translation initiation factor 4 gamma 1 isoform Iso 8 : NX_Q04637-7 Eukaryotic translation initiation factor 4 gamma 1 isoform Iso 7
NX_Q15084-3	437	7	47790.1	38	269	0.000641926	0.6064	Protein disulfide-isomerase A6 isoform Iso 3 ; Additional IDs concatenated into MaxParsimony group: NX_Q15084-2, NX_Q15084-5, NX_Q15084-1
NX_Q63HN8-3	5207	4	591012	70	269	5.38739e-05	0.1617	E3 ubiquitin-protein ligase RNF213 isoform Iso 1 ; Additional IDs concatenated into MaxParsimony group: NX_Q63HN8-4, NX_Q63HN8-6, NX_Q63HN8-5
NX_P07339-1	412	20	44505.6	20	268	0.000678346	0.4442	Cathepsin D isoform Iso 1
NX_P09429-1	215	13	24860.2	34	268	0.0012999	0.6791	High mobility group protein B1 isoform Iso 1 ; Additional IDs concatenated into MaxParsimony group: NX_B2RPK0-1, NX_P23497-4, NX_P23497-3, NX_P23497-2, NX_P23497-5, NX_P23497-6, NX_P23497-7
NX_P31930-1	480	27	52594.4	28	268	0.000582247	0.5667	Cytochrome b-c1 complex subunit 1, mitochondrial isoform Iso 1
NX_Q13423-1	1086	34	113804	34	268	0.000257347	0.3343	NAD(P) transhydrogenase, mitochondrial isoform Iso 1
NX_O43390-2	636	0	71152.4	33	266	0.000436152	0.3868	Heterogeneous nuclear ribonucleoprotein R isoform Iso 2 : NX_O43390-4 Heterogeneous nuclear ribonucleoprotein R isoform Iso 4 ; Additional IDs concatenated into MaxParsimony group: NX_O43390-1, NX_O60506-2, NX_O43390-3, NX_O60506-3, NX_O60506-4
NX_P55084-1	474	0	51243.5	31	266	0.000585217	0.5	Trifunctional enzyme subunit beta, mitochondrial isoform Iso 1 ; Additional IDs concatenated into MaxParsimony group: NX_P55084-2
NX_P11586-1	935	40	101477	41	265	0.000295562	0.4963	C-1-tetrahydrofolate synthase, cytoplasmic isoform Iso 1 ; Additional IDs concatenated into MaxParsimony group: NX_Q6UB35-1
NX_P60660-2	151	7	16932.1	24	265	0.00183013	0.6689	Myosin light polypeptide 6 isoform Smooth muscle ; Additional IDs concatenated into MaxParsimony group: NX_P60660-1, NX_P14649-1
NX_P61981-1	247	16	28266.9	27	265	0.00111883	0.753	14-3-3 protein gamma isoform Iso 1
NX_Q03252-1	620	30	69887.7	33	263	0.000442362	0.4919	Lamin-B2 isoform Iso 1
NX_P11940-1	636	2	70607.9	28	261	0.000427954	0.4292	Polyadenylate-binding protein 1 isoform Iso 1 ; Additional IDs concatenated into MaxParsimony group: NX_Q13310-1, NX_Q13310-2, NX_Q4VXU2-1, NX_Q4VXU2-2, NX_Q96DU9-1
NX_P45974-2	835	3	93230.3	28	261	0.000325963	0.3916	Ubiquitin carboxyl-terminal hydrolase 5 isoform Short ; Additional IDs concatenated into MaxParsimony group: NX_P45974-1
NX_Q99832-1	543	6	59310.9	28	261	0.00050125	0.523	T-complex protein 1 subunit eta isoform Iso 1 : NX_Q99832-3 T-complex protein 1 subunit eta isoform Iso 3 ; Additional IDs concatenated into MaxParsimony group: NX_Q99832-4
NX_Q96CX2-1	325	24	35660.7	24	260	0.000834265	0.6492	BTB/POZ domain-containing protein KCTD12 isoform Iso 1
NX_O95466-1	1100	6	121759	42	259	0.000245539	0.3555	Formin-like protein 1 isoform Iso 1 ; Additional IDs concatenated into MaxParsimony group: NX_O95466-3, NX_P48739-3, NX_P48739-1, NX_Q96PY5-3
NX_P04839-1	570	33	65275.6	36	259	0.000473848	0.4158	Cytochrome b-245 heavy chain isoform Iso 1 ; Additional IDs concatenated into MaxParsimony group: NX_Q9Y5S8-1, NX_Q9Y5S8-3
NX_P30041-1	224	27	25001.2	27	259	0.00120577	0.683	Peroxiredoxin-6 isoform Iso 1
NX_Q07954-1	4544	51	504258	53	259	5.94395e-05	0.1411	Prolow-density lipoprotein receptor-related protein 1 isoform Iso 1 ; Additional IDs concatenated into MaxParsimony group: NX_Q07954-2
NX_P80723-1	227	5	22662	16	258	0.00118524	0.8546	Brain acid soluble protein 1 isoform Iso 1 ; Additional IDs concatenated into MaxParsimony group: NX_P80723-2
NX_P42167-1	454	8	50621.4	24	257	0.000590325	0.5066	Lamina-associated polypeptide 2, isoforms beta/gamma isoform Beta
NX_P42765-1	397	25	41879.6	25	257	0.000675082	0.7128	3-ketoacyl-CoA thiolase, mitochondrial isoform Iso 1
NX_O60506-1	623	0	69541.6	33	256	0.000428515	0.4141	Heterogeneous nuclear ribonucleoprotein Q isoform Iso 1
NX_Q04917-1	246	13	28183	21	255	0.00108098	0.5285	14-3-3 protein eta isoform Iso 1
NX_Q6IBS0-1	349	23	39505.3	25	255	0.000761954	0.51	Twinfilin-2 isoform Iso 1 ; Additional IDs concatenated into MaxParsimony group: NX_Q9NR96-4, NX_Q12792-3, NX_Q12792-2
NX_P00338-4	274	5	30167.8	31	254	0.000966712	0.6898	L-lactate dehydrogenase A chain isoform Iso 4
NX_P19105-1	171	2	19763.5	27	254	0.001549	0.7368	Myosin regulatory light chain 12A isoform Iso 1 ; Additional IDs concatenated into MaxParsimony group: NX_O14950-1, NX_P24844-2
NX_P11940-2	547	1	61124	27	253	0.000482333	0.4278	Polyadenylate-binding protein 1 isoform Iso 2
NX_P54920-1	295	21	33193.3	26	253	0.00089436	0.7932	Alpha-soluble NSF attachment protein isoform Iso 1 ; Additional IDs concatenated into MaxParsimony group: NX_Q9H115-1, NX_Q9H115-2, NX_Q9H115-3
NX_Q9H4B7-1	451	19	50276.5	37	253	0.000585003	0.5987	Tubulin beta-1 chain isoform Iso 1
NX_P47755-1	286	11	32910.6	33	252	0.000918858	0.8077	F-actin-capping protein subunit alpha-2 isoform Iso 1
NX_P48735-1	452	30	50858.9	35	252	0.000581401	0.5332	Isocitrate dehydrogenase [NADP], mitochondrial isoform Iso 1 : NX_P48735-2 Isocitrate dehydrogenase [NADP], mitochondrial isoform Iso 2
NX_P55795-1	449	16	49214.3	33	252	0.000585286	0.4677	Heterogeneous nuclear ribonucleoprotein H2 isoform Iso 1
NX_P00488-1	732	39	83196.6	39	251	0.000357583	0.4536	Coagulation factor XIII A chain isoform Iso 1
NX_Q13576-3	1071	2	122712	36	251	0.000244398	0.3744	Ras GTPase-activating-like protein IQGAP2 isoform Iso 3
NX_P17858-1	780	7	84946.1	48	250	0.000334241	0.5051	ATP-dependent 6-phosphofructokinase, liver type isoform Iso 1 ; Additional IDs concatenated into MaxParsimony group: NX_P17858-2, NX_P08237-3
NX_P37837-1	337	32	37498.5	32	250	0.000773613	0.6113	Transaldolase isoform Iso 1
NX_P31948-2	590	0	68019.2	33	249	0.00044011	0.4034	Stress-induced-phosphoprotein 1 isoform Iso 2 ; Additional IDs concatenated into MaxParsimony group: NX_P31948-1
NX_Q8NF50-2	2067	6	235018	43	249	0.000125624	0.238	Dedicator of cytokinesis protein 8 isoform Iso 2 : NX_Q8NF50-4 Dedicator of cytokinesis protein 8 isoform Iso 4 ; Additional IDs concatenated into MaxParsimony group: NX_Q8NF50-1
NX_P52597-1	415	27	45624.8	32	248	0.000623186	0.5518	Heterogeneous nuclear ribonucleoprotein F isoform Iso 1
NX_Q9UJU6-6	382	3	42996.1	24	248	0.000677021	0.4555	Drebrin-like protein isoform Iso 6
NX_O75533-1	1304	43	145720	46	247	0.00019753	0.4233	Splicing factor 3B subunit 1 isoform Iso 1
NX_P08311-1	255	31	28801.1	31	247	0.00101011	0.6353	Cathepsin G isoform Iso 1
NX_P23284-1	216	18	23709.5	18	247	0.0011925	0.5556	Peptidyl-prolyl cis-trans isomerase B isoform Iso 1
NX_P26599-3	557	1	59577.9	41	247	0.00046244	0.6768	Polypyrimidine tract-binding protein 1 isoform Iso 3
NX_P08134-1	193	9	21974.2	27	245	0.0013238	0.6218	Rho-related GTP-binding protein RhoC isoform Iso 1
NX_P18124-1	248	25	29189.2	25	245	0.00103022	0.5444	60S ribosomal protein L7 isoform Iso 1
NX_P53675-2	1583	5	180163	33	245	0.000161398	0.1579	Clathrin heavy chain 2 isoform Iso 2
NX_P16401-1	226	24	22548.5	29	244	0.00112589	0.4735	Histone H1.5 isoform Iso 1 ; Additional IDs concatenated into MaxParsimony group: NX_Q02539-1, NX_P22492-1
NX_P35606-1	906	29	102404	29	244	0.000280851	0.4194	Coatomer subunit beta' isoform Iso 1 : NX_P35606-2 Coatomer subunit beta' isoform Iso 2
NX_Q9ULV4-3	527	25	58891.8	29	244	0.000482829	0.463	Coronin-1C isoform Iso 3 : NX_Q9ULV4-2 Coronin-1C isoform Iso 2 : NX_Q9ULV4-1 Coronin-1C isoform Iso 1
NX_P43405-1	635	2	72002.3	32	243	0.000399068	0.4677	Tyrosine-protein kinase SYK isoform Long ; Additional IDs concatenated into MaxParsimony group: NX_P43405-2
NX_P62879-1	340	19	37289	33	243	0.000745317	0.7265	Guanine nucleotide-binding protein G(I)/G(S)/G(T) subunit beta-2 isoform Iso 1 : NX_P62879-2 Guanine nucleotide-binding protein G(I)/G(S)/G(T) subunit beta-2 isoform Iso 2 ; Additional IDs concatenated into MaxParsimony group: NX_P62873-1, NX_P16520-2
NX_P67936-1	248	3	28486.5	17	242	0.0010176	0.4234	Tropomyosin alpha-4 chain isoform Iso 1
NX_Q6P4A8-1	553	27	63196.2	27	242	0.000456356	0.4159	Phospholipase B-like 1 isoform Iso 1
NX_Q9Y678-1	874	33	97637.5	35	241	0.000287554	0.5195	Coatomer subunit gamma-1 isoform Iso 1
NX_P36871-1	562	11	61392.5	31	238	0.000441626	0.5267	Phosphoglucomutase-1 isoform Iso 1 : NX_P36871-3 Phosphoglucomutase-1 isoform Iso 3 ; Additional IDs concatenated into MaxParsimony group: NX_P36871-2
NX_O75367-2	369	8	39141.2	32	237	0.000669786	0.4851	Core histone macro-H2A.1 isoform Iso 1
NX_P50991-2	509	3	54667.1	31	237	0.000485562	0.6208	T-complex protein 1 subunit delta isoform Iso 2
NX_Q8NC51-4	387	2	42383.3	26	237	0.000638633	0.5969	Plasminogen activator inhibitor 1 RNA-binding protein isoform Iso 4 ; Additional IDs concatenated into MaxParsimony group: NX_Q8NC51-3, NX_Q8NC51-1, NX_Q8NC51-2
NX_P48643-1	541	5	59614.8	36	236	0.000454913	0.5397	T-complex protein 1 subunit epsilon isoform Iso 1
NX_Q10567-1	949	0	104552	37	236	0.000259334	0.4531	AP-1 complex subunit beta-1 isoform A
NX_Q10567-3	939	0	103480	37	236	0.000262096	0.4547	AP-1 complex subunit beta-1 isoform C
NX_Q99536-1	393	7	41875.4	22	236	0.000626229	0.5827	Synaptic vesicle membrane protein VAT-1 homolog isoform Iso 1
NX_P53618-1	953	45	107056	45	235	0.000257151	0.447	Coatomer subunit beta isoform Iso 1
NX_Q709C8-1	3753	0	422106	55	235	6.52985e-05	0.1796	Vacuolar protein sorting-associated protein 13C isoform Iso 1
NX_P40227-1	531	3	57969.6	31	234	0.000459553	0.5687	T-complex protein 1 subunit zeta isoform Iso 1 ; Additional IDs concatenated into MaxParsimony group: NX_P40227-2, NX_Q92526-1
NX_Q15366-3	362	0	38179.4	26	234	0.000674095	0.5083	Poly(rC)-binding protein 2 isoform Iso 3
NX_P04844-2	615	5	67663.4	36	233	0.000395089	0.5106	Dolichyl-diphosphooligosaccharide--protein glycosyltransferase subunit 2 isoform Iso 2
NX_P51991-2	356	2	36988.2	26	233	0.000682527	0.4803	Heterogeneous nuclear ribonucleoprotein A3 isoform Iso 2
NX_P04844-1	631	2	69223	35	232	0.000383418	0.561	Dolichyl-diphosphooligosaccharide--protein glycosyltransferase subunit 2 isoform Iso 1
NX_P17844-1	614	1	69086.7	32	232	0.000394034	0.4007	Probable ATP-dependent RNA helicase DDX5 isoform Iso 1
NX_P51991-1	378	2	39552.6	27	232	0.000640044	0.5265	Heterogeneous nuclear ribonucleoprotein A3 isoform Iso 1
NX_Q96QK1-1	796	33	91630.9	33	232	0.000303941	0.4611	Vacuolar protein sorting-associated protein 35 isoform Iso 1
NX_P20701-1	1170	0	128670	24	231	0.000205892	0.2299	Integrin alpha-L isoform Iso 1 ; Additional IDs concatenated into MaxParsimony group: NX_P20701-2
NX_Q92619-1	1136	5	124518	35	231	0.000212054	0.331	Minor histocompatibility protein HA-1 isoform Iso 1 ; Additional IDs concatenated into MaxParsimony group: NX_Q92619-2
NX_P14314-2	525	3	59122.7	30	230	0.000456859	0.6095	Glucosidase 2 subunit beta isoform Iso 2 ; Additional IDs concatenated into MaxParsimony group: NX_P14314-1
NX_O60664-1	434	0	47027.9	31	229	0.000550249	0.7074	Perilipin-3 isoform Iso 1 ; Additional IDs concatenated into MaxParsimony group: NX_O60664-4, NX_O60664-3
NX_Q16891-2	747	1	82555.8	30	229	0.00031969	0.4471	MICOS complex subunit MIC60 isoform Iso 2
NX_P39023-1	403	29	46061.7	29	228	0.000589989	0.4541	60S ribosomal protein L3 isoform Iso 1
NX_P42166-1	694	12	75427.6	25	228	0.000342601	0.3963	Lamina-associated polypeptide 2, isoform alpha isoform Alpha
NX_Q96AE4-1	644	2	67500.5	27	228	0.000369201	0.4394	Far upstream element-binding protein 1 isoform Iso 1
NX_P51148-2	249	17	27000.5	25	227	0.000950693	0.6948	Ras-related protein Rab-5C isoform Iso 2 : NX_P51148-1 Ras-related protein Rab-5C isoform Iso 1 ; Additional IDs concatenated into MaxParsimony group: NX_A6NIZ1-1, NX_P61224-3, NX_P61224-4, NX_P20339-2, NX_P61224-2, NX_P61020-2, NX_Q15907-2, NX_P62491-2, NX_Q92928-1, NX_P62820-2, NX_Q9NP72-2, NX_P20340-1, NX_P61006-2, NX_P01116-1, NX_P61018-1, NX_P01112-1, NX_P62820-3, NX_P01112-2, NX_P51153-1, N…
NX_P62136-1	330	1	37469.8	22	227	0.000717341	0.6152	Serine/threonine-protein phosphatase PP1-alpha catalytic subunit isoform Iso 1 ; Additional IDs concatenated into MaxParsimony group: NX_P62136-2, NX_P36873-1, NX_Q08209-1, NX_Q08209-3, NX_P16298-1, NX_P16298-3, NX_P16298-2, NX_P48454-3, NX_P48454-1, NX_P48454-2
NX_Q14683-1	1233	40	143126	40	227	0.000191989	0.3187	Structural maintenance of chromosomes protein 1A isoform Iso 1
NX_P17844-2	535	1	60507.4	32	226	0.000440523	0.4374	Probable ATP-dependent RNA helicase DDX5 isoform Iso 2
NX_P25774-1	331	4	37453.3	21	226	0.000712023	0.5498	Cathepsin S isoform Iso 1
NX_P42704-1	1394	49	157787	49	226	0.000169067	0.3673	Leucine-rich PPR motif-containing protein, mitochondrial isoform Iso 1
NX_Q5TEJ8-1	643	8	71985	25	226	0.000366531	0.4168	Protein THEMIS2 isoform Iso 1 ; Additional IDs concatenated into MaxParsimony group: NX_Q5TEJ8-5, NX_Q5TEJ8-3, NX_Q5TEJ8-2
NX_Q96G03-1	612	19	68222.4	30	226	0.000385098	0.4641	Phosphoglucomutase-2 isoform Iso 1
NX_P31040-1	664	0	72627.3	22	224	0.000351798	0.4473	Succinate dehydrogenase [ubiquinone] flavoprotein subunit, mitochondrial isoform Iso 1 ; Additional IDs concatenated into MaxParsimony group: NX_P31040-2
NX_P50570-1	870	0	97985.2	36	224	0.000268499	0.3908	Dynamin-2 isoform Iso 1 ; Additional IDs concatenated into MaxParsimony group: NX_P50570-5, NX_P50570-3, NX_O00429-3, NX_O00429-6, NX_O00429-2, NX_O00429-5, NX_O00429-8, NX_O00429-7, NX_Q9UQ16-4, NX_Q9UQ16-1, NX_Q9UQ16-3, NX_Q9UQ16-2, NX_Q9UQ16-5, NX_Q05193-2, NX_Q05193-1, NX_Q05193-3, NX_Q05193-5
NX_P50570-2	866	4	97572.9	36	224	0.000269739	0.3788	Dynamin-2 isoform Iso 2
NX_Q05639-1	463	1	50420.3	34	224	0.000504523	0.3672	Elongation factor 1-alpha 2 isoform Iso 1
NX_Q6P2Q9-1	2335	48	273408	48	224	0.00010004	0.2488	Pre-mRNA-processing-splicing factor 8 isoform Iso 1
NX_Q9P258-1	522	28	56031.2	28	224	0.000447498	0.4483	Protein RCC2 isoform Iso 1
NX_Q15459-1	793	4	88812.5	29	223	0.000293255	0.4136	Splicing factor 3A subunit 1 isoform Iso 1
NX_Q16666-1	785	0	88181.4	40	223	0.000296244	0.465	Gamma-interferon-inducible protein 16 isoform Iso 1 ; Additional IDs concatenated into MaxParsimony group: NX_Q16666-2, NX_Q16666-3, NX_Q16666-6, NX_Q6K0P9-1, NX_Q6K0P9-2, NX_Q6K0P9-3, NX_Q6K0P9-4, NX_Q6K0P9-5, NX_Q6K0P9-6
NX_Q709C8-4	3585	8	402812	57	223	6.48679e-05	0.1939	Vacuolar protein sorting-associated protein 13C isoform Iso 4 ; Additional IDs concatenated into MaxParsimony group: NX_Q709C8-3, NX_Q709C8-2
NX_Q9UH99-1	717	0	80243.5	23	223	0.000324339	0.4881	SUN domain-containing protein 2 isoform Iso 1 ; Additional IDs concatenated into MaxParsimony group: NX_Q9UH99-2, NX_Q9UH99-3
NX_P09525-1	319	25	35842.1	25	222	0.000725732	0.5893	Annexin A4 isoform Iso 1 : NX_P09525-2 Annexin A4 isoform Iso 2
NX_O75563-1	359	20	41172.9	20	221	0.000641965	0.6797	Src kinase-associated phosphoprotein 2 isoform Iso 1
NX_P57737-3	1048	2	114076	36	221	0.00021991	0.4905	Coronin-7 isoform Iso 3 ; Additional IDs concatenated into MaxParsimony group: NX_P57737-1, NX_P57737-4
NX_P48643-2	448	3	49476.8	33	220	0.000512104	0.5759	T-complex protein 1 subunit epsilon isoform Iso 2
NX_Q96AE4-2	653	1	68544	27	220	0.000351337	0.4273	Far upstream element-binding protein 1 isoform Iso 2
NX_O75923-15	1954	4	222156	36	219	0.000116878	0.2446	Dysferlin isoform Iso 15 ; Additional IDs concatenated into MaxParsimony group: NX_Q9NZM1-6, NX_O75923-13, NX_O75923-7, NX_O75923-8, NX_O75923-2, NX_O75923-10, NX_O75923-4, NX_O75923-11, NX_O75923-5, NX_O75923-12, NX_O75923-6, NX_O75923-14, NX_O75923-1, NX_O75923-9, NX_O75923-3, NX_Q9NZM1-3, NX_Q9NZM1-8
NX_P43243-1	847	20	94546.8	31	219	0.000269634	0.366	Matrin-3 isoform Iso 1
NX_Q13045-1	1269	0	144642	31	219	0.000179968	0.2963	Protein flightless-1 homolog isoform Iso 1 ; Additional IDs concatenated into MaxParsimony group: NX_Q13045-3, NX_Q13045-2
NX_Q15833-2	590	6	66078.3	34	219	0.000387085	0.4831	Syntaxin-binding protein 2 isoform Iso 2 ; Additional IDs concatenated into MaxParsimony group: NX_Q15833-3, NX_Q15833-1
NX_Q6JBY9-1	416	19	44459	19	219	0.00054899	0.4712	CapZ-interacting protein isoform Iso 1 : NX_Q6JBY9-2 CapZ-interacting protein isoform Iso 2
NX_Q9Y6N5-1	450	31	49910.8	31	219	0.000507511	0.5978	Sulfide:quinone oxidoreductase, mitochondrial isoform Iso 1
NX_P30048-1	256	3	27657.2	24	218	0.000888036	0.5898	Thioredoxin-dependent peroxide reductase, mitochondrial isoform Iso 1 ; Additional IDs concatenated into MaxParsimony group: NX_P45984-4, NX_P45984-2, NX_P45984-3
NX_P42167-2	345	3	38696.3	18	218	0.000658948	0.5072	Lamina-associated polypeptide 2, isoforms beta/gamma isoform Gamma
NX_P53396-3	830	2	91022.8	35	218	0.0002739	0.453	ATP-citrate synthase isoform Iso 3
NX_Q02880-2	1621	3	182530	40	218	0.000140245	0.2486	DNA topoisomerase 2-beta isoform Beta-1 ; Additional IDs concatenated into MaxParsimony group: NX_Q02880-1, NX_P11388-4, NX_P11388-3, NX_P11388-2, NX_P11388-1
NX_Q9UQE7-1	1217	41	141436	41	218	0.000186801	0.3443	Structural maintenance of chromosomes protein 3 isoform Iso 1
NX_P24752-1	427	15	45152.6	22	217	0.000529963	0.534	Acetyl-CoA acetyltransferase, mitochondrial isoform Iso 1 ; Additional IDs concatenated into MaxParsimony group: NX_P24752-2
NX_O94804-1	968	30	112047	32	216	0.000232698	0.3295	Serine/threonine-protein kinase 10 isoform Iso 1 ; Additional IDs concatenated into MaxParsimony group: NX_Q9H2G2-2
NX_Q16891-1	758	0	83608.3	30	216	0.000297165	0.4551	MICOS complex subunit MIC60 isoform Iso 1 ; Additional IDs concatenated into MaxParsimony group: NX_Q16891-4, NX_Q16891-3
NX_P46777-1	297	29	34322.7	29	215	0.000754911	0.4949	60S ribosomal protein L5 isoform Iso 1
NX_P50570-4	870	0	97887.1	34	215	0.000257711	0.3736	Dynamin-2 isoform Iso 4
NX_P06748-1	294	0	32536.8	15	214	0.000759067	0.4456	Nucleophosmin isoform Iso 1 ; Additional IDs concatenated into MaxParsimony group: NX_P06748-2, NX_P06748-3
NX_P15153-1	192	10	21397.1	22	213	0.00115689	0.6927	Ras-related C3 botulinum toxin substrate 2 isoform Iso 1
NX_P33176-1	963	28	109599	37	213	0.000230657	0.4476	Kinesin-1 heavy chain isoform Iso 1 ; Additional IDs concatenated into MaxParsimony group: NX_Q12840-1, NX_O60282-1, NX_O60282-2
NX_P13284-1	250	19	27927	19	212	0.00088432	0.42	Gamma-interferon-inducible lysosomal thiol reductase isoform Iso 1
NX_P57737-2	840	5	91579.7	35	212	0.000263191	0.4929	Coronin-7 isoform Iso 2
NX_P62140-1	327	4	37144.6	19	212	0.000676086	0.5535	Serine/threonine-protein phosphatase PP1-beta catalytic subunit isoform Iso 1
NX_Q96KP4-1	475	6	52826.9	28	211	0.000463236	0.6358	Cytosolic non-specific dipeptidase isoform Iso 1 ; Additional IDs concatenated into MaxParsimony group: NX_Q96KP4-2
NX_P38159-1	391	0	42288.3	26	210	0.000560088	0.3862	RNA-binding motif protein, X chromosome isoform Iso 1 ; Additional IDs concatenated into MaxParsimony group: NX_P38159-2, NX_Q96E39-1, NX_P98175-2, NX_Q9UN86-1, NX_Q01130-2, NX_P98175-3, NX_P98175-4, NX_P38159-3, NX_Q13283-2, NX_Q13595-1, NX_Q13595-2, NX_Q8N7X1-1, NX_O75526-1
NX_P49327-1	2511	37	273236	37	210	8.7214e-05	0.1999	Fatty acid synthase isoform Iso 1
NX_P49368-1	545	4	60477.3	34	210	0.000401825	0.5394	T-complex protein 1 subunit gamma isoform Iso 1
NX_P51858-1	240	1	26753.9	20	210	0.000912477	0.6042	Hepatoma-derived growth factor isoform Iso 1 ; Additional IDs concatenated into MaxParsimony group: NX_P51858-3, NX_P51858-2, NX_Q7Z4V5-3, NX_Q7Z4V5-4, NX_Q7Z4V5-1, NX_O75475-2, NX_O75475-3, NX_Q9Y3E1-1
NX_Q05655-1	676	8	77436.9	33	210	0.000323956	0.4601	Protein kinase C delta type isoform Iso 1 ; Additional IDs concatenated into MaxParsimony group: NX_Q05655-2
NX_Q92945-1	711	25	73052	28	210	0.000308009	0.4121	Far upstream element-binding protein 2 isoform Iso 1 ; Additional IDs concatenated into MaxParsimony group: NX_Q96I24-2
NX_P00390-1	522	0	56202.9	19	209	0.000417532	0.5211	Glutathione reductase, mitochondrial isoform Mitochondrial : NX_P00390-2 Glutathione reductase, mitochondrial isoform Cytoplasmic ; Additional IDs concatenated into MaxParsimony group: NX_P00390-3, NX_P00390-4, NX_P00390-5
NX_P31948-3	519	4	59722	30	209	0.000419945	0.4181	Stress-induced-phosphoprotein 1 isoform Iso 3
NX_P48147-1	710	23	80630	23	209	0.000306974	0.4549	Prolyl endopeptidase isoform Iso 1
NX_Q14568-1	343	3	39322.4	22	209	0.000635427	0.3819	Heat shock protein HSP 90-alpha A2 isoform Iso 1
NX_O43242-1	534	10	60921.5	19	208	0.000406196	0.412	26S proteasome non-ATPase regulatory subunit 3 isoform Iso 1
NX_P05141-1	298	8	32813.1	29	208	0.000727882	0.6007	ADP/ATP translocase 2 isoform Iso 1
NX_Q9NY33-1	737	0	82519.8	24	208	0.000294313	0.4627	Dipeptidyl peptidase 3 isoform Iso 1 ; Additional IDs concatenated into MaxParsimony group: NX_Q9NY33-4
NX_Q9BSJ8-1	1104	5	122762	33	207	0.000195531	0.3813	Extended synaptotagmin-1 isoform Iso 1 ; Additional IDs concatenated into MaxParsimony group: NX_Q9BSJ8-2
NX_P05388-1	317	3	34233.8	19	206	0.000677675	0.5489	60S acidic ribosomal protein P0 isoform Iso 1 ; Additional IDs concatenated into MaxParsimony group: NX_Q8NHW5-1
NX_Q06323-1	249	3	28687	24	206	0.000862743	0.5663	Proteasome activator complex subunit 1 isoform Iso 1 ; Additional IDs concatenated into MaxParsimony group: NX_Q06323-2, NX_Q06323-3
NX_P36873-2	337	0	38475.4	19	205	0.000634363	0.4837	Serine/threonine-protein phosphatase PP1-gamma catalytic subunit isoform Gamma-2
NX_P00491-1	289	25	32079.1	25	204	0.000736116	0.8201	Purine nucleoside phosphorylase isoform Iso 1
NX_P07203-1	203	14	22057.1	22	204	0.00104797	0.8473	Glutathione peroxidase 1 isoform Iso 1 ; Additional IDs concatenated into MaxParsimony group: NX_P07203-2
NX_P35241-4	447	5	52628	26	204	0.000475923	0.264	Radixin isoform Iso 4
NX_Q13177-1	524	23	57987.9	30	204	0.000405988	0.6469	Serine/threonine-protein kinase PAK 2 isoform Iso 1 ; Additional IDs concatenated into MaxParsimony group: NX_Q13153-2, NX_O75914-3, NX_O75914-4, NX_O75914-1, NX_O75914-2
NX_P30043-1	206	21	22087.4	21	203	0.00102764	0.7816	Flavin reductase (NADPH) isoform Iso 1
NX_P30044-1	214	1	22054.5	14	203	0.000989227	0.5607	Peroxiredoxin-5, mitochondrial isoform Mitochondrial : NX_P30044-2 Peroxiredoxin-5, mitochondrial isoform Cytoplasmic+peroxisomal ; Additional IDs concatenated into MaxParsimony group: NX_P30044-3, NX_P30044-4
NX_Q99460-2	922	6	102175	41	203	0.000229604	0.4696	26S proteasome non-ATPase regulatory subunit 1 isoform Iso 2 ; Additional IDs concatenated into MaxParsimony group: NX_Q99460-1
NX_P16403-1	213	6	21333.7	24	201	0.00098408	0.3944	Histone H1.2 isoform Iso 1
NX_P25774-2	281	1	31587.4	18	201	0.000745939	0.573	Cathepsin S isoform Iso 2
NX_P30048-2	238	2	25804.3	23	201	0.00088071	0.5882	Thioredoxin-dependent peroxide reductase, mitochondrial isoform Iso 2
NX_Q86VP6-1	1230	3	136271	40	201	0.000170414	0.3244	Cullin-associated NEDD8-dissociated protein 1 isoform Iso 1 ; Additional IDs concatenated into MaxParsimony group: NX_Q86VP6-2, NX_Q86VP6-3
NX_Q92614-2	1723	1	196298	41	201	0.000121653	0.2914	Unconventional myosin-XVIIIa isoform Iso 2 ; Additional IDs concatenated into MaxParsimony group: NX_Q92614-1, NX_Q92614-4, NX_Q92614-3
NX_P04632-1	268	19	28279.7	19	200	0.000778232	0.7463	Calpain small subunit 1 isoform Iso 1
NX_P10412-1	219	3	21834	23	200	0.000952357	0.3927	Histone H1.4 isoform Iso 1
NX_P63241-2	184	3	20139.2	25	200	0.00113351	0.5109	Eukaryotic translation initiation factor 5A-1 isoform Iso 2 : NX_P63241-1 Eukaryotic translation initiation factor 5A-1 isoform Iso 1 ; Additional IDs concatenated into MaxParsimony group: NX_Q6IS14-1, NX_Q9GZV4-1
NX_O75368-1	114	13	12748.4	13	199	0.00182038	0.7982	SH3 domain-binding glutamic acid-rich-like protein isoform Iso 1
NX_P26639-1	723	2	83363.9	26	199	0.000287031	0.3956	Threonine--tRNA ligase, cytoplasmic isoform Iso 1 ; Additional IDs concatenated into MaxParsimony group: NX_P26639-2
NX_O14773-1	563	26	61191.6	26	198	0.00036675	0.3908	Tripeptidyl-peptidase 1 isoform Iso 1 : NX_O14773-2 Tripeptidyl-peptidase 1 isoform Iso 2
NX_O95782-2	955	2	105277	35	198	0.00021621	0.4827	AP-2 complex subunit alpha-1 isoform B ; Additional IDs concatenated into MaxParsimony group: NX_O95782-1, NX_O94973-1, NX_O94973-3
NX_P13645-1	584	4	58773.7	28	198	0.000353562	0.524	Keratin, type I cytoskeletal 10 isoform Iso 1 ; Additional IDs concatenated into MaxParsimony group: contaminant_KERATIN03, contaminant_KERATIN05, contaminant_KERATIN08, contaminant_KERATIN07, NX_Q7Z3Y8-1, NX_P13646-1, contaminant_KERATIN04, NX_P13646-3, NX_P13646-2, NX_Q7Z3Y9-1, NX_Q7Z3Y7-1, NX_P19012-1, contaminant_KERATIN06, NX_Q7Z3Z0-1
NX_P23396-1	243	4	26653.4	26	198	0.000849714	0.7819	40S ribosomal protein S3 isoform Iso 1 ; Additional IDs concatenated into MaxParsimony group: NX_P23396-2
NX_P27695-1	318	17	35514.2	17	198	0.00064931	0.673	DNA-(apurinic or apyrimidinic site) lyase isoform Iso 1
NX_P61247-1	264	25	29907.7	25	198	0.000782123	0.5833	40S ribosomal protein S3a isoform Iso 1
NX_Q96A08-1	127	1	14140.7	13	198	0.00162583	0.3701	Histone H2B type 1-A isoform Iso 1
NX_P54819-1	239	0	26442.8	21	197	0.000859572	0.7448	Adenylate kinase 2, mitochondrial isoform Iso 1 : NX_P54819-6 Adenylate kinase 2, mitochondrial isoform Iso 6 ; Additional IDs concatenated into MaxParsimony group: NX_P54819-2, NX_P54819-5
NX_Q14103-1	355	0	38392.3	30	197	0.000578698	0.4592	Heterogeneous nuclear ribonucleoprotein D0 isoform Iso 1 ; Additional IDs concatenated into MaxParsimony group: NX_Q14103-2, NX_Q14103-3, NX_Q99729-1, NX_Q99729-4
NX_Q96P48-3	1439	2	160875	36	197	0.000142764	0.287	Arf-GAP with Rho-GAP domain, ANK repeat and PH domain-containing protein 1 isoform Iso 3 ; Additional IDs concatenated into MaxParsimony group: NX_Q96P48-6, NX_Q96P48-1, NX_Q96P48-2, NX_Q96P48-7
NX_P62424-1	266	22	29959	22	196	0.000768402	0.5376	60S ribosomal protein L7a isoform Iso 1
NX_P84077-1	181	2	20665.7	22	196	0.00112925	0.7845	ADP-ribosylation factor 1 isoform Iso 1
NX_P51149-1	207	19	23456.8	20	195	0.000982377	0.6473	Ras-related protein Rab-7a isoform Iso 1
NX_O00754-1	1011	0	113654	29	194	0.000200108	0.3571	Lysosomal alpha-mannosidase isoform Iso 1 ; Additional IDs concatenated into MaxParsimony group: NX_O00754-2
NX_P16402-1	221	2	22318.3	22	194	0.000915426	0.3167	Histone H1.3 isoform Iso 1
NX_P31040-3	519	1	56596.6	18	194	0.000389806	0.4721	Succinate dehydrogenase [ubiquinone] flavoprotein subunit, mitochondrial isoform Iso 3
NX_Q70J99-1	1090	3	123187	32	194	0.000185605	0.3321	Protein unc-13 homolog D isoform Iso 1 ; Additional IDs concatenated into MaxParsimony group: NX_Q70J99-3, NX_Q70J99-2
NX_O00571-1	662	1	73180	29	193	0.000304028	0.4396	ATP-dependent RNA helicase DDX3X isoform Iso 1
NX_P14868-1	501	27	57082	27	193	0.000401729	0.5429	Aspartate--tRNA ligase, cytoplasmic isoform Iso 1 : NX_P14868-2 Aspartate--tRNA ligase, cytoplasmic isoform Iso 2
NX_Q58FF8-1	381	3	44303.1	25	193	0.000528258	0.3281	Putative heat shock protein HSP 90-beta 2 isoform Iso 1
NX_Q9Y4G6-1	2542	1	271425	21	193	7.91764e-05	0.0645	Talin-2 isoform Iso 1
NX_P05387-1	115	15	11639.8	16	191	0.00173201	0.9478	60S acidic ribosomal protein P2 isoform Iso 1 ; Additional IDs concatenated into MaxParsimony group: NX_P05386-2
NX_P26447-1	101	33	11702.7	33	191	0.00197209	0.7723	Protein S100-A4 isoform Iso 1
NX_P61204-1	181	0	20569.7	22	191	0.00110045	0.7845	ADP-ribosylation factor 3 isoform Iso 1 ; Additional IDs concatenated into MaxParsimony group: NX_P61204-2
NX_Q13263-1	835	2	88475.4	28	190	0.000237291	0.3856	Transcription intermediary factor 1-beta isoform Iso 1
NX_Q15459-2	728	4	81608.8	26	190	0.000272167	0.3777	Splicing factor 3A subunit 1 isoform Iso 2
NX_Q8N8A2-1	993	2	107517	26	190	0.000199535	0.3152	Serine/threonine-protein phosphatase 6 regulatory ankyrin repeat subunit B isoform Iso 1 : NX_Q8N8A2-4 Serine/threonine-protein phosphatase 6 regulatory ankyrin repeat subunit B isoform Iso 4 ; Additional IDs concatenated into MaxParsimony group: NX_Q8N8A2-2, NX_O15084-1, NX_O15084-4, NX_O15084-3
NX_O14818-1	248	5	27851.6	16	189	0.000794738	0.5685	Proteasome subunit alpha type-7 isoform Iso 1 : NX_O14818-2 Proteasome subunit alpha type-7 isoform Iso 2 ; Additional IDs concatenated into MaxParsimony group: NX_Q8TAA3-1, NX_Q8TAA3-5, NX_Q8TAA3-2
NX_P09467-1	338	25	36800.8	25	189	0.000583121	0.642	Fructose-1,6-bisphosphatase 1 isoform Iso 1 ; Additional IDs concatenated into MaxParsimony group: NX_O00757-1
NX_O00571-2	646	3	71292.9	29	188	0.000303486	0.4226	ATP-dependent RNA helicase DDX3X isoform Iso 2
NX_P11717-1	2491	37	274181	37	188	7.87042e-05	0.1895	Cation-independent mannose-6-phosphate receptor isoform Iso 1
NX_P22307-1	547	0	58937.6	21	188	0.000358413	0.1883	Non-specific lipid-transfer protein isoform SCPx ; Additional IDs concatenated into MaxParsimony group: NX_P22307-8, NX_P22307-7, NX_P22307-6
NX_P35527-1	623	1	62008.8	28	188	0.00031469	0.5811	Keratin, type I cytoskeletal 9 isoform Iso 1 ; Additional IDs concatenated into MaxParsimony group: contaminant_KERATIN02
NX_Q13838-2	443	0	50628.9	27	188	0.000442556	0.4786	Spliceosome RNA helicase DDX39B isoform Iso 2 ; Additional IDs concatenated into MaxParsimony group: NX_Q13838-1
NX_Q9BUJ2-1	856	0	95661.3	25	188	0.000229033	0.3364	Heterogeneous nuclear ribonucleoprotein U-like protein 1 isoform Iso 1 : NX_Q9BUJ2-4 Heterogeneous nuclear ribonucleoprotein U-like protein 1 isoform Iso 4 ; Additional IDs concatenated into MaxParsimony group: NX_Q9BUJ2-2, NX_Q8NFI4-1, NX_Q9BUJ2-5
NX_P29692-2	647	3	71346.1	22	187	0.000301405	0.2473	Elongation factor 1-delta isoform Iso 2 : NX_P29692-1 Elongation factor 1-delta isoform Iso 1 ; Additional IDs concatenated into MaxParsimony group: NX_P29692-4
NX_P49368-2	507	3	56377.2	32	187	0.000384634	0.5483	T-complex protein 1 subunit gamma isoform Iso 2
NX_P49792-1	3224	22	357956	37	187	6.04868e-05	0.1532	E3 SUMO-protein ligase RanBP2 isoform Iso 1 ; Additional IDs concatenated into MaxParsimony group: NX_A6NKT7-1, NX_Q7Z3J3-1, NX_O14715-1, NX_Q99666-1, NX_P0DJD1-1, NX_P0DJD0-1, NX_Q99666-2
NX_P50995-1	505	22	54337.1	22	187	0.000386157	0.3564	Annexin A11 isoform Iso 1 : NX_P50995-2 Annexin A11 isoform Iso 2
NX_Q14141-1	434	0	49667.3	19	187	0.00044933	0.4585	Septin-6 isoform II ; Additional IDs concatenated into MaxParsimony group: NX_Q14141-4, NX_Q9NVA2-1, NX_Q14141-3
NX_P09622-1	509	1	54125	17	186	0.000381074	0.4086	Dihydrolipoyl dehydrogenase, mitochondrial isoform Iso 1 : NX_P09622-2 Dihydrolipoyl dehydrogenase, mitochondrial isoform Iso 2
NX_P23526-1	432	19	47667.2	19	186	0.000448997	0.4213	Adenosylhomocysteinase isoform Iso 1 : NX_P23526-2 Adenosylhomocysteinase isoform Iso 2
NX_P61224-1	184	1	20793.6	22	186	0.00105417	0.6902	Ras-related protein Rap-1b isoform Iso 1
NX_Q99536-3	325	4	34849.6	17	186	0.00059682	0.5077	Synaptic vesicle membrane protein VAT-1 homolog isoform Iso 3 : NX_Q99536-2 Synaptic vesicle membrane protein VAT-1 homolog isoform Iso 2
NX_P26640-1	1264	32	140369	34	185	0.000152629	0.3188	Valine--tRNA ligase isoform Iso 1 ; Additional IDs concatenated into MaxParsimony group: NX_P25786-1, NX_P26640-2
NX_P49023-3	605	0	66151.8	20	184	0.000317158	0.3785	Paxillin isoform Gamma ; Additional IDs concatenated into MaxParsimony group: NX_P49023-1, NX_P49023-2, NX_O60711-2
NX_P52565-1	204	6	23174.7	17	184	0.000940592	0.7402	Rho GDP-dissociation inhibitor 1 isoform Iso 1 ; Additional IDs concatenated into MaxParsimony group: NX_P52565-2
NX_Q14240-1	407	1	46354.8	23	184	0.000471452	0.2998	Eukaryotic initiation factor 4A-II isoform Iso 1
NX_P28676-1	217	19	23976.5	19	183	0.000879438	0.6267	Grancalcin isoform Iso 1
NX_P29466-1	404	0	45111.5	28	183	0.000472371	0.5965	Caspase-1 isoform Alpha ; Additional IDs concatenated into MaxParsimony group: NX_P29466-2, NX_P29466-3, NX_Q5EG05-2
NX_Q15393-1	1217	21	135474	28	183	0.00015681	0.2818	Splicing factor 3B subunit 3 isoform Iso 1 : NX_Q15393-3 Splicing factor 3B subunit 3 isoform Iso 3 ; Additional IDs concatenated into MaxParsimony group: NX_Q15393-2
NX_Q96FW1-1	271	7	31246.4	14	183	0.000704199	0.6052	Ubiquitin thioesterase OTUB1 isoform Iso 1 ; Additional IDs concatenated into MaxParsimony group: NX_Q96FW1-2
NX_P08865-1	295	19	32815.4	19	182	0.000643374	0.5356	40S ribosomal protein SA isoform Iso 1
NX_P49189-1	494	23	53749	23	181	0.00038209	0.496	4-trimethylaminobutyraldehyde dehydrogenase isoform Iso 1 : NX_P49189-2 4-trimethylaminobutyraldehyde dehydrogenase isoform Iso 2
NX_Q06830-1	199	17	22078.3	21	181	0.000948504	0.6482	Peroxiredoxin-1 isoform Iso 1
NX_P00338-5	241	3	26677	21	180	0.000778878	0.6556	L-lactate dehydrogenase A chain isoform Iso 5
NX_P05198-1	315	16	36071.4	16	180	0.000595903	0.4794	Eukaryotic translation initiation factor 2 subunit 1 isoform Iso 1
NX_P63010-1	937	2	104468	38	180	0.00020033	0.4536	AP-2 complex subunit beta isoform Iso 1 : NX_P63010-3 AP-2 complex subunit beta isoform Iso 3 ; Additional IDs concatenated into MaxParsimony group: NX_Q10567-2, NX_P63010-2, NX_Q10567-4
NX_Q15424-3	917	0	102775	29	180	0.0002047	0.3021	Scaffold attachment factor B1 isoform Iso 3 ; Additional IDs concatenated into MaxParsimony group: NX_Q15424-4, NX_Q15424-1, NX_Q15424-2
NX_Q6DD88-1	541	28	60485.4	28	180	0.000346968	0.4603	Atlastin-3 isoform Iso 1
NX_Q09028-1	425	0	47608.1	22	179	0.000439216	0.6353	Histone-binding protein RBBP4 isoform Iso 1 ; Additional IDs concatenated into MaxParsimony group: NX_Q09028-3, NX_Q09028-2, NX_Q16576-2
NX_Q15181-1	289	19	32621.1	19	179	0.000645906	0.6644	Inorganic pyrophosphatase isoform Iso 1
NX_Q01469-1	135	14	15136.5	14	178	0.00137499	0.6593	Fatty acid-binding protein, epidermal isoform Iso 1
NX_Q07960-1	439	29	50386.2	29	178	0.000422833	0.5194	Rho GTPase-activating protein 1 isoform Iso 1
NX_Q14847-3	205	6	23149.2	27	178	0.000905482	0.5463	LIM and SH3 domain protein 1 isoform Iso 3
NX_Q9BRF8-1	314	5	35507.9	15	178	0.000591159	0.4777	Serine/threonine-protein phosphatase CPPED1 isoform Iso 1 ; Additional IDs concatenated into MaxParsimony group: NX_Q9BRF8-2, NX_Q9BRF8-3
NX_P07948-2	491	3	55979.5	23	177	0.000375929	0.5071	Tyrosine-protein kinase Lyn isoform Iso 2 ; Additional IDs concatenated into MaxParsimony group: NX_P08631-4, NX_P07948-1, NX_P06241-1, NX_P12931-1, NX_P06241-2, NX_P07947-1
NX_P20073-2	466	5	50265.7	30	177	0.000396097	0.4142	Annexin A7 isoform Iso 2
NX_P20701-3	1086	1	119130	22	177	0.000169964	0.2109	Integrin alpha-L isoform Iso 3
NX_O00410-3	1115	32	125446	32	176	0.000164608	0.3498	Importin-5 isoform Iso 3 : NX_O00410-1 Importin-5 isoform Iso 1 : NX_O00410-2 Importin-5 isoform Iso 2
NX_P08567-1	350	28	40081.4	28	176	0.000524395	0.4771	Pleckstrin isoform Iso 1
NX_P24844-1	172	1	19796.4	22	176	0.00106708	0.7326	Myosin regulatory light polypeptide 9 isoform Iso 1
NX_P27635-1	214	13	24569.9	26	176	0.000857655	0.6215	60S ribosomal protein L10 isoform Iso 1 ; Additional IDs concatenated into MaxParsimony group: NX_Q96L21-1
NX_Q9UKV3-1	1341	0	151753	27	176	0.000136867	0.2371	Apoptotic chromatin condensation inducer in the nucleus isoform Iso 1 ; Additional IDs concatenated into MaxParsimony group: NX_Q9UKV3-5, NX_Q9UKV3-2
NX_P17980-1	439	24	49154.4	25	175	0.000415707	0.5558	26S protease regulatory subunit 6A isoform Iso 1
NX_Q02218-2	1019	2	115422	34	175	0.000179093	0.3533	2-oxoglutarate dehydrogenase, mitochondrial isoform Iso 2
NX_P09622-3	461	3	49233.4	17	174	0.000393606	0.4273	Dihydrolipoyl dehydrogenase, mitochondrial isoform Iso 3
NX_P49588-1	968	3	106725	30	174	0.000187451	0.3709	Alanine--tRNA ligase, cytoplasmic isoform Iso 1 ; Additional IDs concatenated into MaxParsimony group: NX_P49588-2
NX_P54819-3	202	1	22232.8	20	174	0.00089828	0.6782	Adenylate kinase 2, mitochondrial isoform Iso 3
NX_Q02218-1	1023	0	115843	35	174	0.000177373	0.392	2-oxoglutarate dehydrogenase, mitochondrial isoform Iso 1 ; Additional IDs concatenated into MaxParsimony group: NX_Q02218-3, NX_Q9ULD0-1, NX_Q9ULD0-2
NX_Q16531-1	1140	25	126869	32	174	0.000159169	0.3298	DNA damage-binding protein 1 isoform Iso 1 ; Additional IDs concatenated into MaxParsimony group: NX_Q16531-2
NX_P25786-2	269	0	30202.3	18	173	0.000670668	0.5093	Proteasome subunit alpha type-1 isoform Long
NX_P29144-1	1249	28	138245	28	173	0.000144443	0.3074	Tripeptidyl-peptidase 2 isoform Iso 1
NX_Q8N0Y7-1	254	2	28740.8	12	173	0.000710274	0.3346	Probable phosphoglycerate mutase 4 isoform Iso 1
NX_P08754-1	354	10	40488.3	20	172	0.000506686	0.339	Guanine nucleotide-binding protein G(k) subunit alpha isoform Iso 1
NX_P62834-1	184	5	20955.7	19	172	0.00097482	0.6522	Ras-related protein Rap-1A isoform Iso 1
NX_Q8NBQ5-1	300	22	32896.7	22	172	0.00059789	0.5367	Estradiol 17-beta-dehydrogenase 11 isoform Iso 1
NX_Q9NZT2-1	677	0	73262.1	19	172	0.000264944	0.3796	Opioid growth factor receptor isoform Iso 1 ; Additional IDs concatenated into MaxParsimony group: NX_Q9NZT2-2
NX_Q9UHD8-1	586	0	65342.8	26	172	0.000306087	0.4812	Septin-9 isoform Iso 1 ; Additional IDs concatenated into MaxParsimony group: NX_Q9UHD8-5, NX_Q9UHD8-2, NX_Q9UHD8-7, NX_Q9UHD8-9
NX_O00148-1	427	5	49079.9	27	171	0.000417621	0.3981	ATP-dependent RNA helicase DDX39A isoform Iso 1
NX_P05023-1	1023	0	112806	29	171	0.000174315	0.2991	Sodium/potassium-transporting ATPase subunit alpha-1 isoform Iso 1 ; Additional IDs concatenated into MaxParsimony group: NX_P05023-4, NX_P13637-2, NX_P13637-1, NX_P50993-1, NX_Q13733-1, NX_P54707-2, NX_P54707-1, NX_P20648-1
NX_P16284-1	738	0	82465.8	20	171	0.000241632	0.3482	Platelet endothelial cell adhesion molecule isoform Long
NX_P20042-1	333	19	38346.4	19	171	0.000535508	0.4595	Eukaryotic translation initiation factor 2 subunit 2 isoform Iso 1
NX_P78324-1	504	0	54914.8	16	171	0.000353818	0.4762	Tyrosine-protein phosphatase non-receptor type substrate 1 isoform Iso 1 ; Additional IDs concatenated into MaxParsimony group: NX_P78324-2, NX_P78324-4, NX_O00241-2
NX_Q16181-1	437	1	50630	18	171	0.000408064	0.4279	Septin-7 isoform Iso 1 ; Additional IDs concatenated into MaxParsimony group: NX_Q16181-2
NX_Q9UQ80-1	394	26	43741.2	26	171	0.000452599	0.6193	Proliferation-associated protein 2G4 isoform Iso 1 : NX_Q9UQ80-2 Proliferation-associated protein 2G4 isoform Iso 2
NX_O00231-1	422	3	47416	22	170	0.000420098	0.5592	26S proteasome non-ATPase regulatory subunit 11 isoform Iso 1 ; Additional IDs concatenated into MaxParsimony group: NX_O00231-2
NX_O95336-1	258	16	27511.5	16	170	0.000687137	0.6357	6-phosphogluconolactonase isoform Iso 1
NX_P05388-2	255	2	27400.3	16	170	0.00069522	0.5294	60S acidic ribosomal protein P0 isoform Iso 2
NX_P12236-1	298	2	32827.2	25	170	0.000594903	0.5906	ADP/ATP translocase 3 isoform Iso 1
NX_Q14103-4	287	4	30635.1	26	170	0.000617705	0.5052	Heterogeneous nuclear ribonucleoprotein D0 isoform Iso 4
NX_Q92835-1	1189	0	133191	27	170	0.000149101	0.3011	Phosphatidylinositol 3,4,5-trisphosphate 5-phosphatase 1 isoform Iso 1 ; Additional IDs concatenated into MaxParsimony group: NX_Q92835-2, NX_Q92835-3
NX_P09972-1	364	7	39413.2	16	169	0.000484171	0.2115	Fructose-bisphosphate aldolase C isoform Iso 1
NX_P48595-1	397	23	45355.9	23	169	0.000443925	0.5945	Serpin B10 isoform Iso 1
NX_Q13263-2	753	3	79405.5	29	169	0.000234048	0.4635	Transcription intermediary factor 1-beta isoform Iso 2
NX_Q13451-1	457	9	51161.6	25	169	0.000385642	0.5164	Peptidyl-prolyl cis-trans isomerase FKBP5 isoform Iso 1
NX_P08631-1	526	1	59543.7	22	168	0.000333071	0.5076	Tyrosine-protein kinase HCK isoform Iso 1 : NX_P08631-2 Tyrosine-protein kinase HCK isoform Iso 2
NX_Q1KMD3-1	747	37	85034.2	37	168	0.000234532	0.4552	Heterogeneous nuclear ribonucleoprotein U-like protein 2 isoform Iso 1
NX_Q9UJ70-2	390	20	41993.2	20	168	0.000449219	0.5205	N-acetyl-D-glucosamine kinase isoform Iso 2 : NX_Q9UJ70-1 N-acetyl-D-glucosamine kinase isoform Iso 1
NX_P01023-1	1474	28	163170	28	167	0.00011815	0.2646	Alpha-2-macroglobulin isoform Iso 1
NX_Q93009-3	1086	4	126170	26	167	0.000160362	0.2993	Ubiquitin carboxyl-terminal hydrolase 7 isoform Iso 3 ; Additional IDs concatenated into MaxParsimony group: NX_Q93009-1
NX_P15313-1	513	1	56778.8	14	166	0.000337446	0.2807	V-type proton ATPase subunit B, kidney isoform isoform Iso 1
NX_P34897-1	504	1	55939.7	20	166	0.000343472	0.4365	Serine hydroxymethyltransferase, mitochondrial isoform Iso 1 : NX_P34897-3 Serine hydroxymethyltransferase, mitochondrial isoform Iso 3 ; Additional IDs concatenated into MaxParsimony group: NX_P34897-2, NX_P34896-2, NX_P34896-3
NX_Q08J23-2	732	1	82322.7	17	166	0.000236489	0.3074	tRNA (cytosine(34)-C(5))-methyltransferase isoform Iso 2 : NX_Q08J23-3 tRNA (cytosine(34)-C(5))-methyltransferase isoform Iso 3 ; Additional IDs concatenated into MaxParsimony group: NX_Q08J23-1
NX_O14672-1	748	10	84069.7	19	165	0.000230036	0.3195	Disintegrin and metalloproteinase domain-containing protein 10 isoform Iso 1 ; Additional IDs concatenated into MaxParsimony group: NX_O14672-2
NX_O14980-1	1071	28	123288	28	165	0.00016066	0.2923	Exportin-1 isoform Iso 1
NX_O43143-1	795	31	90857.2	31	165	0.000216437	0.356	Pre-mRNA-splicing factor ATP-dependent RNA helicase DHX15 isoform Iso 1
NX_P22695-1	453	29	48394.9	29	165	0.000379839	0.5188	Cytochrome b-c1 complex subunit 2, mitochondrial isoform Iso 1
NX_P67809-1	324	21	35884.7	23	165	0.000531071	0.4506	Nuclease-sensitive element-binding protein 1 isoform Iso 1 ; Additional IDs concatenated into MaxParsimony group: NX_P16989-1, NX_P16989-3, NX_Q9Y2T7-1
NX_Q14980-5	979	6	109194	30	165	0.000175758	0.3391	Nuclear mitotic apparatus protein 1 isoform Iso 5
NX_Q6NUK1-1	477	3	53302.3	24	165	0.000360728	0.5052	Calcium-binding mitochondrial carrier protein SCaMC-1 isoform Iso 1
NX_P21283-1	382	21	43895.9	21	164	0.000447707	0.5314	V-type proton ATPase subunit C 1 isoform Iso 1
NX_Q00325-2	361	7	39914.6	22	164	0.000473751	0.4875	Phosphate carrier protein, mitochondrial isoform B ; Additional IDs concatenated into MaxParsimony group: NX_Q00325-1
NX_Q13011-1	328	21	35775.4	21	164	0.000521415	0.6829	Delta(3,5)-Delta(2,4)-dienoyl-CoA isomerase, mitochondrial isoform Iso 1
NX_Q99832-2	339	3	37456.9	17	164	0.000504496	0.5192	T-complex protein 1 subunit eta isoform Iso 2
NX_Q9BTT0-1	268	6	30655.8	18	164	0.00063815	0.5784	Acidic leucine-rich nuclear phosphoprotein 32 family member E isoform Iso 1 : NX_Q9BTT0-3 Acidic leucine-rich nuclear phosphoprotein 32 family member E isoform Iso 3 ; Additional IDs concatenated into MaxParsimony group: NX_Q9BTT0-2
NX_P02788-1	710	38	78113.9	38	163	0.00023941	0.6282	Lactotransferrin isoform Iso 1 : NX_P02788-2 Lactotransferrin isoform DeltaLf
NX_P07996-1	1170	7	129282	29	163	0.000145283	0.3197	Thrombospondin-1 isoform Iso 1
NX_P08246-1	267	32	28481.8	32	163	0.000636634	0.5281	Neutrophil elastase isoform Iso 1
NX_P16284-5	708	3	79192.2	21	163	0.000240087	0.4011	Platelet endothelial cell adhesion molecule isoform Delta14-15 ; Additional IDs concatenated into MaxParsimony group: NX_P16284-6, NX_P16284-2, NX_P16284-4, NX_P16284-3
NX_P28482-1	360	3	41345.2	20	163	0.000472171	0.5167	Mitogen-activated protein kinase 1 isoform Iso 1 ; Additional IDs concatenated into MaxParsimony group: NX_P27361-3, NX_P27361-2
NX_P38919-1	411	22	46823.2	26	163	0.00041358	0.545	Eukaryotic initiation factor 4A-III isoform Iso 1
NX_P48444-1	511	6	57156.1	26	163	0.000332645	0.4892	Coatomer subunit delta isoform Iso 1 ; Additional IDs concatenated into MaxParsimony group: NX_P48444-2
NX_Q14289-2	967	3	111094	30	163	0.000175782	0.3733	Protein-tyrosine kinase 2-beta isoform Iso 2 ; Additional IDs concatenated into MaxParsimony group: NX_Q14289-1
NX_P14550-1	325	20	36531.8	20	162	0.000519811	0.5969	Alcohol dehydrogenase [NADP(+)] isoform Iso 1
NX_P41091-1	472	3	51059.2	18	162	0.000357921	0.428	Eukaryotic translation initiation factor 2 subunit 3 isoform Iso 1 ; Additional IDs concatenated into MaxParsimony group: NX_Q2VIR3-1, NX_Q2VIR3-2
NX_P47897-2	764	2	86506.2	22	162	0.000221124	0.3259	Glutamine--tRNA ligase isoform Iso 2 ; Additional IDs concatenated into MaxParsimony group: NX_P47897-1
NX_P07954-1	510	23	54584.2	23	161	0.000329207	0.4863	Fumarate hydratase, mitochondrial isoform Mitochondrial : NX_P07954-2 Fumarate hydratase, mitochondrial isoform Cytoplasmic
NX_P42768-1	502	17	52861.9	17	161	0.000334454	0.4801	Wiskott-Aldrich syndrome protein isoform Iso 1
NX_P60900-1	246	2	27363.8	18	161	0.000682503	0.622	Proteasome subunit alpha type-6 isoform Iso 1 ; Additional IDs concatenated into MaxParsimony group: NX_P60900-2
NX_P63000-1	192	3	21418.2	21	161	0.000874457	0.8177	Ras-related C3 botulinum toxin substrate 1 isoform A
NX_O95831-1	613	0	66840.9	25	160	0.000272191	0.491	Apoptosis-inducing factor 1, mitochondrial isoform Iso 1 ; Additional IDs concatenated into MaxParsimony group: NX_O95831-3, NX_O95831-2
NX_P07858-1	339	24	37778.8	24	160	0.000492191	0.4366	Cathepsin B isoform Iso 1
NX_P62136-3	286	4	32556.1	19	160	0.000583402	0.521	Serine/threonine-protein phosphatase PP1-alpha catalytic subunit isoform Iso 3
NX_P62328-1	44	7	5031.5	7	160	0.00379211	0.7273	Thymosin beta-4 isoform Iso 1
NX_Q96C19-1	240	17	26662.5	18	160	0.00069522	0.425	EF-hand domain-containing protein D2 isoform Iso 1 ; Additional IDs concatenated into MaxParsimony group: NX_Q7Z7H5-2, NX_Q7Z7H5-3
NX_Q9Y265-1	456	6	50178.3	17	160	0.000365906	0.4079	RuvB-like 1 isoform Iso 1 ; Additional IDs concatenated into MaxParsimony group: NX_Q9Y265-2
NX_P05455-1	408	24	46790.2	24	159	0.000406397	0.5123	Lupus La protein isoform Iso 1
NX_P09769-1	529	19	59422.5	21	159	0.000313441	0.4877	Tyrosine-protein kinase Fgr isoform Iso 1
NX_P30040-1	261	21	28957.1	21	159	0.000635288	0.5824	Endoplasmic reticulum resident protein 29 isoform Iso 1
NX_Q15691-1	268	20	29962.2	21	159	0.000618694	0.8321	Microtubule-associated protein RP/EB family member 1 isoform Iso 1 ; Additional IDs concatenated into MaxParsimony group: NX_Q15555-3, NX_Q15555-4, NX_Q15555-2
NX_Q96P48-5	679	4	77482.5	26	159	0.000244197	0.4286	Arf-GAP with Rho-GAP domain, ANK repeat and PH domain-containing protein 1 isoform Iso 5
NX_Q9NUV9-1	329	22	37492.4	22	159	0.000503982	0.459	GTPase IMAP family member 4 isoform Iso 1
NX_Q9Y3L3-1	701	4	75647.8	21	159	0.000236534	0.3894	SH3 domain-binding protein 1 isoform Iso 1 ; Additional IDs concatenated into MaxParsimony group: NX_Q9Y3L3-2
NX_P16152-1	277	7	30337.9	16	158	0.000594828	0.6173	Carbonyl reductase [NADPH] 1 isoform Iso 1 ; Additional IDs concatenated into MaxParsimony group: NX_P16152-2
NX_P49321-1	788	0	85168.1	23	158	0.000209095	0.3515	Nuclear autoantigenic sperm protein isoform Iso 1 ; Additional IDs concatenated into MaxParsimony group: NX_P49321-3, NX_P49321-4
NX_P84095-1	191	14	21276.9	15	158	0.000862656	0.6963	Rho-related GTP-binding protein RhoG isoform Iso 1
NX_Q01105-2	277	2	32065.7	15	158	0.000594828	0.444	Protein SET isoform Iso 2 ; Additional IDs concatenated into MaxParsimony group: NX_Q01105-4, NX_P0DME0-1
NX_Q9BXP5-1	876	0	100586	28	158	0.00018809	0.2763	Serrate RNA effector molecule homolog isoform Iso 1 ; Additional IDs concatenated into MaxParsimony group: NX_Q9BXP5-3, NX_Q9BXP5-2, NX_Q9BXP5-4
NX_Q9UGI8-1	421	21	47945.9	21	158	0.000391371	0.4703	Testin isoform Iso 1 : NX_Q9UGI8-2 Testin isoform Iso 2
NX_P13804-1	333	3	35039.6	20	157	0.000491665	0.7628	Electron transfer flavoprotein subunit alpha, mitochondrial isoform Iso 1
NX_P42229-1	794	0	90572.3	25	157	0.000206202	0.301	Signal transducer and activator of transcription 5A isoform Iso 1
NX_P62888-1	115	16	12757.7	16	157	0.00142369	0.7565	60S ribosomal protein L30 isoform Iso 1
NX_A6NI72-1	391	0	44771	26	156	0.000416065	0.6752	Putative neutrophil cytosol factor 1B isoform Iso 1
NX_Q5JTV8-1	583	6	66190.3	24	156	0.000279042	0.4065	Torsin-1A-interacting protein 1 isoform Iso 1 ; Additional IDs concatenated into MaxParsimony group: NX_Q5JTV8-3
NX_Q9Y262-1	564	1	66666.4	18	156	0.000288443	0.3422	Eukaryotic translation initiation factor 3 subunit L isoform Iso 1 ; Additional IDs concatenated into MaxParsimony group: NX_Q9Y262-2
NX_A8MVU1-1	366	1	41806.3	24	155	0.000441636	0.694	Putative neutrophil cytosol factor 1C isoform Iso 1
NX_P10768-1	282	14	31424.4	14	155	0.000573187	0.6702	S-formylglutathione hydrolase isoform Iso 1
NX_Q14151-1	953	11	107390	24	155	0.00016961	0.2445	Scaffold attachment factor B2 isoform Iso 1
NX_Q9NYL9-1	352	20	39552.3	20	155	0.000459201	0.5227	Tropomodulin-3 isoform Iso 1
NX_P20702-1	1163	19	127731	23	154	0.000138088	0.27	Integrin alpha-X isoform Iso 1
NX_Q13435-1	895	30	100147	30	154	0.000179437	0.3441	Splicing factor 3B subunit 2 isoform Iso 1
NX_Q15080-1	339	2	38989.3	16	154	0.000473734	0.5251	Neutrophil cytosol factor 4 isoform Iso 1 ; Additional IDs concatenated into MaxParsimony group: NX_Q15080-2, NX_Q15080-3
NX_Q16543-1	378	16	44422	16	154	0.000424857	0.3333	Hsp90 co-chaperone Cdc37 isoform Iso 1
NX_Q9NQC3-2	373	1	40274.9	12	154	0.000430552	0.378	Reticulon-4 isoform Iso 2
NX_Q9NQC3-5	392	1	42229.9	12	154	0.000409683	0.352	Reticulon-4 isoform Iso 5 ; Additional IDs concatenated into MaxParsimony group: NX_Q9NQC3-1, NX_Q9NQC3-4, NX_Q9NQC3-3
NX_P06753-1	285	1	32911.8	14	153	0.000559835	0.3228	Tropomyosin alpha-3 chain isoform Iso 1
NX_P30084-1	290	13	31349.1	13	153	0.000550183	0.5586	Enoyl-CoA hydratase, mitochondrial isoform Iso 1
NX_P51692-1	787	4	89791.6	22	153	0.000202736	0.3024	Signal transducer and activator of transcription 5B isoform Iso 1
NX_P62495-1	437	20	48982.1	20	153	0.00036511	0.492	Eukaryotic peptide chain release factor subunit 1 isoform Iso 1 : NX_P62495-2 Eukaryotic peptide chain release factor subunit 1 isoform Iso 2
NX_Q92556-1	727	9	83757.6	20	153	0.000219468	0.3109	Engulfment and cell motility protein 1 isoform Iso 1
NX_P42167-3	248	2	27353.4	13	152	0.000639154	0.496	Lamina-associated polypeptide 2, isoforms beta/gamma isoform Zeta
NX_P50452-1	374	5	42721.2	16	152	0.000423824	0.4412	Serpin B8 isoform Iso 1 : NX_P50452-3 Serpin B8 isoform Iso 3
NX_P56192-1	900	11	101034	24	152	0.000176123	0.3244	Methionine--tRNA ligase, cytoplasmic isoform Iso 1
NX_Q13561-1	401	2	44185.8	19	152	0.000395287	0.4115	Dynactin subunit 2 isoform Iso 1 ; Additional IDs concatenated into MaxParsimony group: NX_Q13561-2, NX_Q13561-3
NX_Q9BXP5-5	839	1	96145	26	152	0.000188928	0.2694	Serrate RNA effector molecule homolog isoform Iso 5
NX_Q9UBR2-1	303	15	33828.2	15	152	0.000523136	0.5512	Cathepsin Z isoform Iso 1
NX_O15511-1	151	4	16292.3	19	151	0.00104283	0.7219	Actin-related protein 2/3 complex subunit 5 isoform Iso 1 ; Additional IDs concatenated into MaxParsimony group: NX_O15511-2
NX_O60603-1	784	25	89762.1	25	151	0.000200851	0.3431	Toll-like receptor 2 isoform Iso 1
NX_O75165-1	2243	36	254234	36	151	7.02039e-05	0.2086	DnaJ homolog subfamily C member 13 isoform Iso 1
NX_P46459-1	744	27	82524.1	28	151	0.00021165	0.4167	Vesicle-fusing ATPase isoform Iso 1 : NX_P46459-2 Vesicle-fusing ATPase isoform Iso 2
NX_P21291-1	193	11	20535.8	11	150	0.00081049	0.5181	Cysteine and glycine-rich protein 1 isoform Iso 1
NX_Q13185-1	183	10	20780.3	18	150	0.000854779	0.5574	Chromobox protein homolog 3 isoform Iso 1
NX_Q58FF3-1	399	4	45811.9	21	150	0.000392042	0.2782	Putative endoplasmin-like protein isoform Iso 1
NX_Q6XQN6-1	538	0	57524	22	150	0.000290752	0.6115	Nicotinate phosphoribosyltransferase isoform Iso 1 ; Additional IDs concatenated into MaxParsimony group: NX_Q6XQN6-2, NX_Q6XQN6-3
NX_Q9H4M9-1	534	17	60570.7	25	150	0.00029293	0.4738	EH domain-containing protein 1 isoform Iso 1 ; Additional IDs concatenated into MaxParsimony group: NX_Q9NZN3-2
NX_Q9UHX1-6	513	3	55346.4	20	150	0.000304921	0.462	Poly(U)-binding-splicing factor PUF60 isoform Iso 6 : NX_Q9UHX1-4 Poly(U)-binding-splicing factor PUF60 isoform Iso 4 ; Additional IDs concatenated into MaxParsimony group: NX_Q9UHX1-2, NX_Q9UHX1-1, NX_Q9UHX1-5
NX_P15880-1	293	16	31286.6	16	149	0.000530313	0.4437	40S ribosomal protein S2 isoform Iso 1
NX_Q9UBW5-1	565	2	61818.8	18	149	0.000275012	0.3664	Bridging integrator 2 isoform Iso 1 ; Additional IDs concatenated into MaxParsimony group: NX_Q9UBW5-2, NX_O00499-5, NX_O00499-2, NX_O00499-3, NX_O00499-11, NX_O00499-6, NX_O00499-4, NX_O00499-8, NX_O00499-7, NX_O00499-10, NX_O00499-9, NX_P49418-1, NX_P49418-2
NX_O94776-1	668	22	74957.7	22	148	0.000231046	0.3398	Metastasis-associated protein MTA2 isoform Iso 1 : NX_O94776-2 Metastasis-associated protein MTA2 isoform Iso 2 ; Additional IDs concatenated into MaxParsimony group: NX_Q13330-3, NX_Q13330-2
NX_P04179-1	222	0	24688.5	12	148	0.00069522	0.6667	Superoxide dismutase [Mn], mitochondrial isoform Iso 1 : NX_P04179-4 Superoxide dismutase [Mn], mitochondrial isoform Iso 4 ; Additional IDs concatenated into MaxParsimony group: NX_P04179-3
NX_P29692-3	257	2	28522.4	20	148	0.000600541	0.5992	Elongation factor 1-delta isoform Iso 3
NX_P43686-1	418	3	47318.5	19	148	0.000369232	0.512	26S protease regulatory subunit 6B isoform Iso 1 ; Additional IDs concatenated into MaxParsimony group: NX_P43686-2
NX_P02768-3	396	1	45112.4	18	147	0.000387111	0.4798	Serum albumin isoform Iso 3
NX_P07205-1	417	4	44749.3	15	147	0.000367617	0.2806	Phosphoglycerate kinase 2 isoform Iso 1
NX_Q99613-1	913	0	105260	20	147	0.000167904	0.1873	Eukaryotic translation initiation factor 3 subunit C isoform Iso 1 ; Additional IDs concatenated into MaxParsimony group: NX_Q99613-2, NX_B5ME19-1
NX_Q9BUJ2-3	752	2	84429.1	22	147	0.000203851	0.3019	Heterogeneous nuclear ribonucleoprotein U-like protein 1 isoform Iso 3
NX_O43747-2	825	0	91646.3	21	146	0.000184549	0.3164	AP-1 complex subunit gamma-1 isoform Iso 2 ; Additional IDs concatenated into MaxParsimony group: NX_O43747-1
NX_P29966-1	332	13	31517.9	13	146	0.000458594	0.4819	Myristoylated alanine-rich C-kinase substrate isoform Iso 1
NX_P49591-1	514	22	58722	22	146	0.000296213	0.428	Serine--tRNA ligase, cytoplasmic isoform Iso 1
NX_Q14839-1	1912	2	217849	36	146	7.96304e-05	0.2254	Chromodomain-helicase-DNA-binding protein 4 isoform Iso 1 ; Additional IDs concatenated into MaxParsimony group: NX_Q14839-2, NX_Q8TDI0-1, NX_Q12873-1, NX_Q12873-2
NX_Q3LXA3-1	575	1	58892	17	146	0.000264788	0.3652	Triokinase/FMN cyclase isoform Iso 1
NX_A0AVT1-1	1052	21	117877	27	145	0.000143736	0.3042	Ubiquitin-like modifier-activating enzyme 6 isoform Iso 1 : NX_A0AVT1-2 Ubiquitin-like modifier-activating enzyme 6 isoform Iso 2 ; Additional IDs concatenated into MaxParsimony group: NX_A0AVT1-3, NX_A0AVT1-4
NX_P23368-2	479	6	53533.7	29	145	0.000315679	0.524	NAD-dependent malic enzyme, mitochondrial isoform Iso 2
NX_P31153-1	395	13	43615.3	14	145	0.000382811	0.5089	S-adenosylmethionine synthase isoform type-2 isoform Iso 1 : NX_P31153-2 S-adenosylmethionine synthase isoform type-2 isoform Iso 2 ; Additional IDs concatenated into MaxParsimony group: NX_Q00266-1
NX_P42224-1	750	23	87261.5	23	145	0.000201614	0.2853	Signal transducer and activator of transcription 1-alpha/beta isoform Alpha : NX_P42224-2 Signal transducer and activator of transcription 1-alpha/beta isoform Beta
NX_Q07021-1	282	12	31324.6	12	145	0.000536207	0.4149	Complement component 1 Q subcomponent-binding protein, mitochondrial isoform Iso 1
NX_Q9BZQ8-1	928	20	103052	20	145	0.000162942	0.2996	Protein Niban isoform Iso 1
NX_P08708-1	135	16	15522.4	16	144	0.00111235	0.5926	40S ribosomal protein S17 isoform Iso 1
NX_P27816-6	1135	1	119866	25	144	0.000132306	0.2987	Microtubule-associated protein 4 isoform Iso 6 ; Additional IDs concatenated into MaxParsimony group: NX_P27816-1, NX_P27816-4
NX_Q14258-1	630	28	70909.7	28	144	0.000238361	0.4349	E3 ubiquitin/ISG15 ligase TRIM25 isoform Iso 1
NX_Q16698-2	326	4	34954.1	23	144	0.000460637	0.5153	2,4-dienoyl-CoA reductase, mitochondrial isoform Iso 2 ; Additional IDs concatenated into MaxParsimony group: NX_Q16698-1
NX_Q16851-1	508	17	56886.7	17	144	0.000295606	0.3937	UTP--glucose-1-phosphate uridylyltransferase isoform Iso 1 : NX_Q16851-2 UTP--glucose-1-phosphate uridylyltransferase isoform Iso 2
NX_Q9UMS4-1	504	19	55128.3	19	144	0.000297952	0.5496	Pre-mRNA-processing factor 19 isoform Iso 1
NX_Q9Y2Q3-2	282	0	31527.5	12	144	0.000532509	0.3298	Glutathione S-transferase kappa 1 isoform Iso 2 ; Additional IDs concatenated into MaxParsimony group: NX_Q9Y2Q3-1, NX_Q9Y2Q3-3
NX_Q9Y3I0-1	505	23	55156.8	23	144	0.000297362	0.5465	tRNA-splicing ligase RtcB homolog isoform Iso 1
NX_P11216-1	843	16	96616.5	25	143	0.000176898	0.3499	Glycogen phosphorylase, brain form isoform Iso 1
NX_P32121-3	421	0	47223.5	19	143	0.000354216	0.4418	Beta-arrestin-2 isoform Iso 2 ; Additional IDs concatenated into MaxParsimony group: NX_P32121-1, NX_P32121-4, NX_P32121-2, NX_P32121-5, NX_P49407-1
NX_P42229-2	764	5	86876.4	25	143	0.00019519	0.3063	Signal transducer and activator of transcription 5A isoform Iso 2
NX_P49407-2	410	2	46261.9	16	143	0.000363719	0.478	Beta-arrestin-1 isoform 1B
NX_Q13464-1	1354	24	158058	29	143	0.000110136	0.212	Rho-associated protein kinase 1 isoform Iso 1
NX_Q16539-1	360	1	41249	22	143	0.000414236	0.5944	Mitogen-activated protein kinase 14 isoform CSBP2 ; Additional IDs concatenated into MaxParsimony group: NX_Q16539-2, NX_Q16539-3, NX_Q16539-4, NX_Q16539-5
NX_Q5SSJ5-1	553	19	61151.3	19	143	0.000269665	0.3363	Heterochromatin protein 1-binding protein 3 isoform Iso 1 : NX_Q5SSJ5-2 Heterochromatin protein 1-binding protein 3 isoform Iso 2 : NX_Q5SSJ5-3 Heterochromatin protein 1-binding protein 3 isoform Iso 3
NX_P12235-1	298	3	33025.2	21	142	0.000496919	0.4329	ADP/ATP translocase 1 isoform Iso 1
NX_P28062-1	276	0	30316.6	12	142	0.000536529	0.4783	Proteasome subunit beta type-8 isoform Iso 1 ; Additional IDs concatenated into MaxParsimony group: NX_P28062-2
NX_P41240-1	450	24	50653.7	24	142	0.000329071	0.4956	Tyrosine-protein kinase CSK isoform Iso 1
NX_P55957-2	241	9	26801.4	13	142	0.000614448	0.4979	BH3-interacting domain death agonist isoform Iso 2 : NX_P55957-1 BH3-interacting domain death agonist isoform Iso 1 : NX_P55957-4 BH3-interacting domain death agonist isoform Iso 4 ; Additional IDs concatenated into MaxParsimony group: NX_P55957-3
NX_Q92804-1	592	0	61775.1	21	142	0.000250138	0.2838	TATA-binding protein-associated factor 2N isoform Long ; Additional IDs concatenated into MaxParsimony group: NX_Q92804-2, NX_P35637-1
NX_Q96B97-1	665	1	73063.7	18	142	0.00022268	0.3038	SH3 domain-containing kinase-binding protein 1 isoform Iso 1 ; Additional IDs concatenated into MaxParsimony group: NX_Q96B97-2, NX_Q96B97-3
NX_P10153-1	161	8	18324.1	9	141	0.000913287	0.3913	Non-secretory ribonuclease isoform Iso 1
NX_P15144-1	967	28	109453	28	141	0.000152057	0.2978	Aminopeptidase N isoform Iso 1
NX_P23368-1	584	1	65383.8	26	141	0.000251779	0.4538	NAD-dependent malic enzyme, mitochondrial isoform Iso 1
NX_P31942-1	346	0	36885.1	20	141	0.000424969	0.5694	Heterogeneous nuclear ribonucleoprotein H3 isoform Iso 1 : NX_P31942-3 Heterogeneous nuclear ribonucleoprotein H3 isoform Iso 3 : NX_P31942-4 Heterogeneous nuclear ribonucleoprotein H3 isoform Iso 4
NX_P56537-1	245	3	26564.2	10	141	0.00060016	0.5673	Eukaryotic translation initiation factor 6 isoform Iso 1 ; Additional IDs concatenated into MaxParsimony group: NX_P56537-2
NX_Q7Z5R6-1	666	23	73118.8	23	141	0.000220779	0.3859	Amyloid beta A4 precursor protein-binding family B member 1-interacting protein isoform Iso 1
NX_Q9H361-1	631	1	69968.7	17	141	0.000233026	0.225	Polyadenylate-binding protein 3 isoform Iso 1
NX_Q9Y2W1-1	955	24	108583	25	141	0.000153968	0.2461	Thyroid hormone receptor-associated protein 3 isoform Iso 1 ; Additional IDs concatenated into MaxParsimony group: NX_Q9NYF8-2, NX_Q9NYF8-3
NX_O00602-1	326	19	35038.1	20	140	0.000447841	0.4693	Ficolin-1 isoform Iso 1 ; Additional IDs concatenated into MaxParsimony group: NX_Q15485-1
NX_P05106-1	788	1	86982.4	27	140	0.000185274	0.3845	Integrin beta-3 isoform Beta-3A ; Additional IDs concatenated into MaxParsimony group: NX_P05106-3
NX_P05120-1	415	22	46548.1	22	140	0.000351798	0.5277	Plasminogen activator inhibitor 2 isoform Iso 1
NX_Q15046-2	625	0	71433.4	20	140	0.000233594	0.3632	Lysine--tRNA ligase isoform Mitochondrial ; Additional IDs concatenated into MaxParsimony group: NX_Q15046-1
NX_Q8TAQ2-2	1130	2	124746	32	140	0.0001292	0.2867	SWI/SNF complex subunit SMARCC2 isoform Iso 2 ; Additional IDs concatenated into MaxParsimony group: NX_Q8TAQ2-1, NX_Q8TAQ2-3
NX_Q9Y5B9-1	1047	29	119820	29	140	0.000139443	0.2818	FACT complex subunit SPT16 isoform Iso 1
NX_O14745-1	358	15	38826.6	15	139	0.000404898	0.5056	Na(+)/H(+) exchange regulatory cofactor NHE-RF1 isoform Iso 1 : NX_O14745-2 Na(+)/H(+) exchange regulatory cofactor NHE-RF1 isoform Iso 2
NX_P05106-2	780	1	86038.1	27	139	0.000185838	0.3731	Integrin beta-3 isoform Beta-3B
NX_P09104-2	391	5	42662.6	17	139	0.000370725	0.3555	Gamma-enolase isoform Iso 2
NX_P39687-1	249	11	28550.3	15	139	0.000582142	0.4458	Acidic leucine-rich nuclear phosphoprotein 32 family member A isoform Iso 1
NX_P62826-1	216	22	24389.6	22	139	0.000671081	0.5926	GTP-binding nuclear protein Ran isoform Iso 1
NX_Q15052-1	776	22	87425.2	26	139	0.000186796	0.3634	Rho guanine nucleotide exchange factor 6 isoform Iso 1 : NX_Q15052-2 Rho guanine nucleotide exchange factor 6 isoform Iso 2 ; Additional IDs concatenated into MaxParsimony group: NX_Q14155-4, NX_Q14155-3, NX_Q14155-2
NX_Q92974-2	985	1	111384	24	139	0.000147161	0.2569	Rho guanine nucleotide exchange factor 2 isoform Iso 2 : NX_Q92974-3 Rho guanine nucleotide exchange factor 2 isoform Iso 3 ; Additional IDs concatenated into MaxParsimony group: NX_Q92974-1
NX_P00352-1	501	16	54808.9	16	138	0.000287247	0.3892	Retinal dehydrogenase 1 isoform Iso 1
NX_P20618-1	241	15	26454.4	15	138	0.00059714	0.5726	Proteasome subunit beta type-1 isoform Iso 1
NX_P53634-1	463	17	51802.3	17	138	0.000310822	0.4276	Dipeptidyl peptidase 1 isoform Iso 1
NX_Q3LXA3-2	534	2	54739.9	17	138	0.000269496	0.3876	Triokinase/FMN cyclase isoform Iso 2
NX_Q5T1M5-1	1219	1	133529	31	138	0.000118056	0.329	FK506-binding protein 15 isoform Iso 1 ; Additional IDs concatenated into MaxParsimony group: NX_Q5T1M5-2, NX_Q5T1M5-3
NX_Q92499-1	740	5	82361.7	28	138	0.000194474	0.4014	ATP-dependent RNA helicase DDX1 isoform Iso 1 : NX_Q92499-3 ATP-dependent RNA helicase DDX1 isoform Iso 3
NX_Q9NZ08-1	941	3	107148	28	138	0.000152934	0.305	Endoplasmic reticulum aminopeptidase 1 isoform Iso 1 ; Additional IDs concatenated into MaxParsimony group: NX_Q9NZ08-2
NX_P13804-2	284	1	29988.9	18	137	0.000503056	0.7535	Electron transfer flavoprotein subunit alpha, mitochondrial isoform Iso 2
NX_P28066-1	241	17	26376.2	17	137	0.000592812	0.6639	Proteasome subunit alpha type-5 isoform Iso 1 : NX_P28066-2 Proteasome subunit alpha type-5 isoform Iso 2
NX_P28482-2	316	4	36390.6	18	137	0.000452113	0.5127	Mitogen-activated protein kinase 1 isoform Iso 2
NX_P62701-1	263	12	29561	21	137	0.000543224	0.5437	40S ribosomal protein S4, X isoform isoform Iso 1 ; Additional IDs concatenated into MaxParsimony group: NX_Q8TD47-1
NX_Q15029-1	972	1	109348	24	137	0.000146983	0.3591	116 kDa U5 small nuclear ribonucleoprotein component isoform Iso 1 : NX_Q15029-2 116 kDa U5 small nuclear ribonucleoprotein component isoform Iso 2 ; Additional IDs concatenated into MaxParsimony group: NX_Q15029-3
NX_P16949-1	149	5	17273.9	13	136	0.000951845	0.4765	Stathmin isoform Iso 1 ; Additional IDs concatenated into MaxParsimony group: NX_P16949-2, NX_Q93045-2, NX_Q93045-1
NX_P43304-1	727	22	80783.6	22	136	0.000195083	0.3315	Glycerol-3-phosphate dehydrogenase, mitochondrial isoform Iso 1 : NX_P43304-2 Glycerol-3-phosphate dehydrogenase, mitochondrial isoform Iso 2
NX_P62820-1	205	1	22645.4	12	136	0.000691829	0.5415	Ras-related protein Rab-1A isoform Iso 1
NX_Q8N163-1	923	2	102820	24	136	0.000153657	0.3586	Cell cycle and apoptosis regulator protein 2 isoform Iso 1 ; Additional IDs concatenated into MaxParsimony group: NX_Q8N163-2
NX_Q9Y2X3-1	529	25	59522.5	25	136	0.0002681	0.4764	Nucleolar protein 58 isoform Iso 1
NX_O00116-1	658	17	72847.7	17	135	0.000213955	0.3313	Alkyldihydroxyacetonephosphate synthase, peroxisomal isoform Iso 1
NX_P10319-1	362	2	40294	21	135	0.000388901	0.5083	HLA class I histocompatibility antigen, B-58 alpha chain isoform Iso 1 ; Additional IDs concatenated into MaxParsimony group: NX_P18464-1, NX_P30490-1, NX_P30498-1, NX_P13746-2, NX_P30456-1, NX_P30459-1, NX_P30447-1, NX_P30457-1, NX_P05534-1, NX_P13746-1, NX_P30491-1, NX_P30685-1, NX_P30450-1, NX_P18462-1, NX_P10314-1, NX_P30480-1, NX_P30460-1, NX_P30462-1, NX_P16189-1, NX_P16190-1, NX_P30455-1, …
NX_P10599-1	105	3	11711.7	11	135	0.00134078	0.819	Thioredoxin isoform Iso 1
NX_P22102-1	1010	22	107681	22	135	0.000139388	0.2594	Trifunctional purine biosynthetic protein adenosine-3 isoform Long : NX_P22102-2 Trifunctional purine biosynthetic protein adenosine-3 isoform Short
NX_P36542-1	298	19	32957.3	19	135	0.000472423	0.5	ATP synthase subunit gamma, mitochondrial isoform Liver : NX_P36542-2 ATP synthase subunit gamma, mitochondrial isoform Heart
NX_P41250-1	739	20	83094.6	20	135	0.000190504	0.2963	Glycine--tRNA ligase isoform Iso 1
NX_P62195-1	406	19	45579	20	135	0.000346754	0.5517	26S protease regulatory subunit 8 isoform Iso 1 : NX_P62195-2 26S protease regulatory subunit 8 isoform Iso 2
NX_Q7L576-1	1253	5	145071	28	135	0.000112356	0.2338	Cytoplasmic FMR1-interacting protein 1 isoform Iso 1 ; Additional IDs concatenated into MaxParsimony group: NX_Q96F07-1
NX_Q8ND71-1	665	20	74825.4	20	135	0.000211702	0.2872	GTPase IMAP family member 8 isoform Iso 1
NX_Q9NZM1-1	2061	0	234543	34	135	6.83077e-05	0.2072	Myoferlin isoform Iso 1
NX_Q9ULZ3-1	195	1	21595.3	15	135	0.00072196	0.7026	Apoptosis-associated speck-like protein containing a CARD isoform Iso 1 ; Additional IDs concatenated into MaxParsimony group: NX_Q9ULZ3-2, NX_Q9ULZ3-3
NX_Q9UM07-1	663	18	74013.4	18	135	0.000212341	0.2745	Protein-arginine deiminase type-4 isoform Iso 1
NX_O60763-1	962	4	107810	24	134	0.000145259	0.2963	General vesicular transport factor p115 isoform Iso 1 ; Additional IDs concatenated into MaxParsimony group: NX_O60763-2
NX_P11678-1	715	3	80971.1	9	134	0.00019544	0.0853	Eosinophil peroxidase isoform Iso 1
NX_P13929-3	391	1	42203.8	16	134	0.00035739	0.3274	Beta-enolase isoform Iso 3
NX_P30050-1	165	2	17789.5	9	134	0.000846905	0.5939	60S ribosomal protein L12 isoform Iso 1
NX_Q02878-1	288	19	32689.6	19	134	0.000485206	0.434	60S ribosomal protein L6 isoform Iso 1
NX_Q15435-1	360	0	41520.5	19	134	0.000388165	0.6028	Protein phosphatase 1 regulatory subunit 7 isoform Iso 1 ; Additional IDs concatenated into MaxParsimony group: NX_Q15435-3, NX_Q15435-2, NX_Q15435-4
NX_Q92522-1	213	15	22455.5	15	134	0.000656053	0.5352	Histone H1x isoform Iso 1
NX_O00429-4	699	2	78033.2	24	133	0.000198421	0.432	Dynamin-1-like protein isoform Iso 3
NX_O43396-1	289	16	32212.7	16	133	0.000479919	0.6159	Thioredoxin-like protein 1 isoform Iso 1
NX_P00387-1	301	2	34194.7	17	133	0.000460786	0.6412	NADH-cytochrome b5 reductase 3 isoform Iso 1 : NX_P00387-2 NADH-cytochrome b5 reductase 3 isoform Iso 2 ; Additional IDs concatenated into MaxParsimony group: NX_P00387-3
NX_P30086-1	187	10	21025.7	10	133	0.000741692	0.5508	Phosphatidylethanolamine-binding protein 1 isoform Iso 1
NX_P62269-1	152	15	17689.8	15	133	0.000912477	0.5592	40S ribosomal protein S18 isoform Iso 1
NX_Q15436-1	765	13	86087.2	19	133	0.000181303	0.2471	Protein transport protein Sec23A isoform Iso 1 : NX_Q15436-2 Protein transport protein Sec23A isoform Iso 2
NX_Q9Y4E8-1	981	1	112330	23	133	0.000141383	0.2875	Ubiquitin carboxyl-terminal hydrolase 15 isoform Iso 1 ; Additional IDs concatenated into MaxParsimony group: NX_Q9Y4E8-3, NX_Q9Y4E8-2, NX_Q9Y4E8-4, NX_Q13107-2
NX_P07686-1	556	20	63053.2	20	132	0.000247579	0.304	Beta-hexosaminidase subunit beta isoform Iso 1
NX_P30453-1	365	0	41011.1	20	132	0.000377133	0.4603	HLA class I histocompatibility antigen, A-34 alpha chain isoform Iso 1
NX_P33121-1	698	0	77874.9	20	132	0.000197212	0.2994	Long-chain-fatty-acid--CoA ligase 1 isoform Iso 1 ; Additional IDs concatenated into MaxParsimony group: NX_P33121-2, NX_P33121-3, NX_Q9UKU0-6, NX_Q9UKU0-9, NX_Q9UKU0-5, NX_Q9UKU0-8, NX_Q9UKU0-2, NX_Q9ULC5-4, NX_Q9UKU0-7
NX_P39019-1	145	13	16032.5	13	132	0.000949336	0.5931	40S ribosomal protein S19 isoform Iso 1
NX_P61106-1	215	13	23863.9	14	132	0.00064025	0.7674	Ras-related protein Rab-14 isoform Iso 1
NX_P62316-1	118	9	13500.2	9	132	0.00116656	0.5339	Small nuclear ribonucleoprotein Sm D2 isoform Iso 1 : NX_P62316-2 Small nuclear ribonucleoprotein Sm D2 isoform Iso 2
NX_Q14315-1	2725	0	290823	17	132	5.05151e-05	0.0554	Filamin-C isoform Iso 1
NX_Q15019-2	396	1	45414.2	18	132	0.00034761	0.4697	Septin-2 isoform Iso 2 : NX_Q15019-1 Septin-2 isoform Iso 1
NX_Q5TEJ8-6	447	3	49978.3	17	132	0.00030795	0.4139	Protein THEMIS2 isoform Iso 6
NX_P12268-1	514	15	55751.6	17	131	0.00026578	0.356	Inosine-5'-monophosphate dehydrogenase 2 isoform Iso 1 ; Additional IDs concatenated into MaxParsimony group: NX_P20839-5, NX_P20839-7, NX_P20839-3, NX_P20839-4, NX_P20839-2
NX_P16615-5	997	2	109645	28	131	0.000137022	0.346	Sarcoplasmic/endoplasmic reticulum calcium ATPase 2 isoform Iso 5 ; Additional IDs concatenated into MaxParsimony group: NX_P16615-4, NX_P16615-3, NX_P16615-2, NX_Q93084-6, NX_Q93084-1, NX_Q93084-7, NX_Q93084-3, NX_Q93084-2, NX_Q93084-4, NX_O14983-1, NX_O14983-2
NX_Q6NUK1-2	458	2	51303.2	22	131	0.000298277	0.4651	Calcium-binding mitochondrial carrier protein SCaMC-1 isoform Iso 2
NX_Q9HAV0-1	340	6	37525	19	131	0.000401797	0.4265	Guanine nucleotide-binding protein subunit beta-4 isoform Iso 1
NX_Q9NZK5-1	511	3	58877.2	19	131	0.00026734	0.3366	Adenosine deaminase CECR1 isoform Iso 1 ; Additional IDs concatenated into MaxParsimony group: NX_Q9NZK5-2
NX_O15553-2	781	11	86372	18	130	0.000173583	0.3111	Pyrin isoform Iso 1 ; Additional IDs concatenated into MaxParsimony group: NX_O15553-1, NX_O15553-3
NX_O43516-3	510	0	51930.7	11	130	0.00026582	0.349	WAS/WASL-interacting protein family member 1 isoform Iso 3 : NX_O43516-1 WAS/WASL-interacting protein family member 1 isoform Iso 1 ; Additional IDs concatenated into MaxParsimony group: NX_O43516-4
NX_O43684-2	326	2	36913.1	14	130	0.000415853	0.4479	Mitotic checkpoint protein BUB3 isoform Iso 2 ; Additional IDs concatenated into MaxParsimony group: NX_O43684-1
NX_O60488-1	711	21	79118.7	22	130	0.000190672	0.3685	Long-chain-fatty-acid--CoA ligase 4 isoform Long : NX_O60488-2 Long-chain-fatty-acid--CoA ligase 4 isoform Short
NX_P16615-1	1042	0	114664	27	130	0.000130104	0.334	Sarcoplasmic/endoplasmic reticulum calcium ATPase 2 isoform Iso 1
NX_P62191-1	440	23	49135.7	24	130	0.000308109	0.5023	26S protease regulatory subunit 4 isoform Iso 1 : NX_P62191-2 26S protease regulatory subunit 4 isoform Iso 2
NX_Q14739-1	615	17	70640	17	130	0.000220436	0.1984	Lamin-B receptor isoform Iso 1
NX_A6NHL2-1	446	0	49858.7	13	129	0.000301626	0.1726	Tubulin alpha chain-like 3 isoform Iso 1
NX_O00560-1	298	0	32405.9	17	129	0.000451427	0.6577	Syntenin-1 isoform Iso 1 ; Additional IDs concatenated into MaxParsimony group: NX_O00560-3, NX_O00560-2
NX_P08514-1	1039	1	113288	25	129	0.000129476	0.3244	Integrin alpha-IIb isoform Iso 1 ; Additional IDs concatenated into MaxParsimony group: NX_P08514-2
NX_P35611-3	768	0	84232.4	21	129	0.000175163	0.3294	Alpha-adducin isoform Iso 3 ; Additional IDs concatenated into MaxParsimony group: NX_P35611-1, NX_P35611-6, NX_P35611-2, NX_P35611-4
NX_P35637-2	525	3	53304.7	18	129	0.000256238	0.2171	RNA-binding protein FUS isoform Short
NX_P35998-1	433	27	48585.1	27	129	0.000310682	0.5681	26S protease regulatory subunit 7 isoform Iso 1 : NX_P35998-2 26S protease regulatory subunit 7 isoform Iso 2
NX_P43034-1	410	10	46590.1	15	129	0.00032811	0.378	Platelet-activating factor acetylhydrolase IB subunit alpha isoform Iso 1 ; Additional IDs concatenated into MaxParsimony group: NX_P43034-2
NX_Q16881-1	649	0	70844.2	19	129	0.000207281	0.4253	Thioredoxin reductase 1, cytoplasmic isoform Iso 1 ; Additional IDs concatenated into MaxParsimony group: NX_Q16881-6, NX_Q16881-3, NX_Q16881-4, NX_Q16881-2
NX_Q86V81-1	257	15	26853.6	15	129	0.000523444	0.4163	THO complex subunit 4 isoform Iso 1
NX_Q9UHD8-8	474	1	52861.6	18	129	0.000283808	0.3797	Septin-9 isoform Iso 8
NX_Q9UL46-1	239	15	27366.3	15	129	0.000562867	0.6067	Proteasome activator complex subunit 2 isoform Iso 1
NX_O00429-1	736	0	81808.1	23	128	0.000181362	0.4239	Dynamin-1-like protein isoform Iso 1
NX_O00567-1	594	23	65990.7	23	128	0.000224718	0.4024	Nucleolar protein 56 isoform Iso 1
NX_P07996-2	1085	2	120053	24	128	0.000123025	0.2839	Thrombospondin-1 isoform Iso 2
NX_P22392-2	267	1	30099.6	14	128	0.000499934	0.5169	Nucleoside diphosphate kinase B isoform Iso 3 : NX_P22392-1 Nucleoside diphosphate kinase B isoform Iso 1 ; Additional IDs concatenated into MaxParsimony group: NX_O60361-1
NX_Q15019-3	371	2	42639.9	19	128	0.000359791	0.566	Septin-2 isoform Iso 3
NX_Q96I99-1	432	5	46463.4	17	128	0.000308987	0.3634	Succinate--CoA ligase [GDP-forming] subunit beta, mitochondrial isoform Iso 1 ; Additional IDs concatenated into MaxParsimony group: NX_Q96I99-2
NX_O00764-1	312	4	35061.9	15	127	0.000424486	0.4776	Pyridoxal kinase isoform Iso 1 : NX_O00764-3 Pyridoxal kinase isoform Iso 3
NX_P11387-1	765	17	90650.9	18	127	0.000173124	0.2549	DNA topoisomerase 1 isoform Iso 1 ; Additional IDs concatenated into MaxParsimony group: NX_Q969P6-1
NX_P54819-4	130	1	14681.7	15	127	0.00101877	0.7385	Adenylate kinase 2, mitochondrial isoform Iso 4
NX_P62993-1	217	5	25172.4	17	127	0.00061032	0.7005	Growth factor receptor-bound protein 2 isoform Iso 1
NX_Q15907-1	218	2	24455.5	12	127	0.000607521	0.5321	Ras-related protein Rab-11B isoform Iso 1
NX_Q6ZNJ1-2	2570	5	282664	33	127	5.15329e-05	0.177	Neurobeachin-like protein 2 isoform Iso 2 ; Additional IDs concatenated into MaxParsimony group: NX_Q6ZNJ1-1, NX_Q6ZNJ1-3
NX_Q96T51-1	708	11	79749.3	21	127	0.000187061	0.3969	RUN and FYVE domain-containing protein 1 isoform Iso 1 : NX_Q96T51-2 RUN and FYVE domain-containing protein 1 isoform Iso 2 ; Additional IDs concatenated into MaxParsimony group: NX_Q96T51-3
NX_Q9H2U2-2	349	0	39594.8	16	127	0.000379483	0.553	Inorganic pyrophosphatase 2, mitochondrial isoform Iso 2 ; Additional IDs concatenated into MaxParsimony group: NX_Q9H2U2-1, NX_Q9H2U2-3, NX_Q9H2U2-6, NX_Q9H2U2-4
NX_O15372-1	352	18	39887	18	126	0.000373286	0.4744	Eukaryotic translation initiation factor 3 subunit H isoform Iso 1
NX_P10253-1	952	21	105239	21	126	0.000138022	0.2447	Lysosomal alpha-glucosidase isoform Iso 1
NX_P24557-3	579	0	65571.8	19	126	0.000226937	0.3022	Thromboxane-A synthase isoform Iso 3 ; Additional IDs concatenated into MaxParsimony group: NX_P24557-1, NX_P24557-4
NX_P50416-1	773	1	88292.7	24	126	0.000169983	0.3169	Carnitine O-palmitoyltransferase 1, liver isoform isoform Iso 1
NX_P61916-1	151	0	16541.5	7	126	0.000870177	0.4106	Epididymal secretory protein E1 isoform Iso 1 ; Additional IDs concatenated into MaxParsimony group: NX_P61916-2
NX_P62942-1	108	17	11925.1	17	126	0.00121664	0.5833	Peptidyl-prolyl cis-trans isomerase FKBP1A isoform Iso 1
NX_Q8TEM1-1	1887	13	204965	21	126	6.96326e-05	0.1399	Nuclear pore membrane glycoprotein 210 isoform Iso 1
NX_Q96JJ3-1	720	18	82544.3	21	126	0.000182495	0.325	Engulfment and cell motility protein 2 isoform Iso 1 : NX_Q96JJ3-3 Engulfment and cell motility protein 2 isoform Iso 2 ; Additional IDs concatenated into MaxParsimony group: NX_Q92556-3
NX_Q9P2J5-1	1176	29	134362	29	126	0.000111732	0.2747	Leucine--tRNA ligase, cytoplasmic isoform Iso 1 : NX_Q9P2J5-2 Leucine--tRNA ligase, cytoplasmic isoform Iso 2 : NX_Q9P2J5-3 Leucine--tRNA ligase, cytoplasmic isoform Iso 3
NX_Q9Y4E1-5	1245	3	136440	24	126	0.000105539	0.3012	WASH complex subunit FAM21C isoform Iso 5 : NX_Q5SRD0-1 Putative WASH complex subunit FAM21 isoform Iso 1 ; Additional IDs concatenated into MaxParsimony group: NX_Q9Y4E1-4, NX_Q9Y4E1-1, NX_Q9Y4E1-2, NX_Q9Y4E1-6, NX_Q9Y4E1-3, NX_Q641Q2-2
NX_O60264-1	1052	22	121810	24	125	0.00012391	0.2196	SWI/SNF-related matrix-associated actin-dependent regulator of chromatin subfamily A member 5 isoform Iso 1 ; Additional IDs concatenated into MaxParsimony group: NX_P28370-1, NX_P28370-2
NX_P42331-4	646	0	73441.8	16	125	0.000201786	0.2678	Rho GTPase-activating protein 25 isoform Iso 4 ; Additional IDs concatenated into MaxParsimony group: NX_P42331-1, NX_P42331-6, NX_P42331-5, NX_P42331-3, NX_P42331-2
NX_P55160-1	1127	27	128053	27	125	0.000115664	0.2529	Nck-associated protein 1-like isoform Iso 1 : NX_P55160-2 Nck-associated protein 1-like isoform Iso 2
NX_P84085-1	180	7	20498.6	18	125	0.000724188	0.6444	ADP-ribosylation factor 5 isoform Iso 1
NX_Q01105-1	290	1	33450.7	14	125	0.000449496	0.4414	Protein SET isoform Iso 1
NX_Q01105-3	265	3	30956.2	14	125	0.000491901	0.4038	Protein SET isoform Iso 3
NX_Q13148-1	414	6	44693.3	16	125	0.000314864	0.4469	TAR DNA-binding protein 43 isoform Iso 1 ; Additional IDs concatenated into MaxParsimony group: NX_Q13148-4
NX_Q14005-1	1332	0	141647	15	125	9.78632e-05	0.1569	Pro-interleukin-16 isoform Iso 1 : NX_Q14005-3 Pro-interleukin-16 isoform Iso 3 ; Additional IDs concatenated into MaxParsimony group: NX_Q14005-2
NX_Q96HE7-1	468	22	54340	22	125	0.000278534	0.5342	ERO1-like protein alpha isoform Iso 1
NX_Q9HC38-2	298	0	33193.5	18	125	0.000437429	0.6577	Glyoxalase domain-containing protein 4 isoform Iso 2 ; Additional IDs concatenated into MaxParsimony group: NX_Q9HC38-1, NX_Q9HC38-3
NX_Q9Y2Q3-4	183	3	20506.5	12	125	0.000712316	0.4262	Glutathione S-transferase kappa 1 isoform Iso 4
NX_P15498-1	845	1	98233.1	20	124	0.000153031	0.2391	Proto-oncogene vav isoform Iso 1
NX_P17050-1	411	12	46515.9	12	124	0.000314625	0.2725	Alpha-N-acetylgalactosaminidase isoform Iso 1
NX_P51452-1	185	1	20447.3	9	124	0.000698978	0.5459	Dual specificity protein phosphatase 3 isoform Iso 1 ; Additional IDs concatenated into MaxParsimony group: NX_P51452-2
NX_P54578-1	494	0	56015	20	124	0.000261763	0.4372	Ubiquitin carboxyl-terminal hydrolase 14 isoform Iso 1 ; Additional IDs concatenated into MaxParsimony group: NX_P54578-2, NX_P54578-3
NX_P55786-1	919	0	103193	22	124	0.000140708	0.2873	Puromycin-sensitive aminopeptidase isoform Iso 1 ; Additional IDs concatenated into MaxParsimony group: NX_P55786-2, NX_A6NEC2-1, NX_A6NEC2-3
NX_P62081-1	194	16	22095.2	16	124	0.000666552	0.5515	40S ribosomal protein S7 isoform Iso 1
NX_A6NHR9-1	2005	1	226213	28	123	6.39742e-05	0.1661	Structural maintenance of chromosomes flexible hinge domain-containing protein 1 isoform Iso 1
NX_O60216-1	631	21	71626.6	21	123	0.000203278	0.3867	Double-strand-break repair protein rad21 homolog isoform Iso 1
NX_P22061-1	227	1	24602.6	19	123	0.000565058	0.6784	Protein-L-isoaspartate(D-aspartate) O-methyltransferase isoform Iso 1 ; Additional IDs concatenated into MaxParsimony group: NX_P22061-2
NX_P32942-1	547	8	59484.8	8	123	0.000234494	0.1554	Intercellular adhesion molecule 3 isoform Iso 1
NX_P39656-1	456	0	50751	13	123	0.00028129	0.3794	Dolichyl-diphosphooligosaccharide--protein glycosyltransferase 48 kDa subunit isoform Iso 1 ; Additional IDs concatenated into MaxParsimony group: NX_P39656-3, NX_P39656-2
NX_P49321-2	449	1	48756.6	17	123	0.000285675	0.3452	Nuclear autoantigenic sperm protein isoform Iso 2
NX_Q13075-1	1403	4	159461	25	123	9.14242e-05	0.2502	Baculoviral IAP repeat-containing protein 1 isoform Iso 1
NX_Q8TDZ2-4	1086	1	119728	25	123	0.000118111	0.2127	[F-actin]-methionine sulfoxide oxidase MICAL1 isoform Iso 4 : NX_Q8TDZ2-1 [F-actin]-methionine sulfoxide oxidase MICAL1 isoform Iso 1
NX_P08514-3	953	1	103135	23	122	0.0001335	0.3012	Integrin alpha-IIb isoform Iso 3
NX_P35754-1	106	14	11750.2	14	122	0.00120024	0.7264	Glutaredoxin-1 isoform Iso 1
NX_P62241-1	208	16	24172.2	16	122	0.00061166	0.5048	40S ribosomal protein S8 isoform Iso 1
NX_Q14203-5	1139	1	126636	26	122	0.000111699	0.2994	Dynactin subunit 1 isoform Iso 5 ; Additional IDs concatenated into MaxParsimony group: NX_Q14203-4, NX_Q14203-1, NX_Q14203-6, NX_Q14203-2
NX_Q15363-1	201	15	22728.4	15	122	0.000632962	0.393	Transmembrane emp24 domain-containing protein 2 isoform Iso 1
NX_Q96PK6-1	669	14	69430.9	17	122	0.000190172	0.2392	RNA-binding protein 14 isoform Iso 1 ; Additional IDs concatenated into MaxParsimony group: NX_Q9BQ04-1, NX_Q96PK6-5, NX_Q9BWF3-4, NX_Q9BWF3-2, NX_Q9BWF3-3, NX_Q96PK6-2, NX_Q96PK6-4, NX_Q96PK6-3
NX_Q9H0U4-1	201	1	22139.2	9	122	0.000632962	0.5224	Ras-related protein Rab-1B isoform Iso 1
NX_O14579-1	308	0	34442.3	16	121	0.000409683	0.5325	Coatomer subunit epsilon isoform Iso 1 ; Additional IDs concatenated into MaxParsimony group: NX_O14579-2, NX_O14579-3
NX_O95716-1	219	8	24233.8	12	121	0.000576176	0.4977	Ras-related protein Rab-3D isoform Iso 1
NX_P09874-1	1014	25	112994	25	121	0.00012444	0.285	Poly [ADP-ribose] polymerase 1 isoform Iso 1
NX_P12955-1	493	0	54494.9	16	121	0.000255948	0.3834	Xaa-Pro dipeptidase isoform Iso 1 ; Additional IDs concatenated into MaxParsimony group: NX_P12955-2, NX_P12955-3
NX_P80303-1	420	2	50146.3	15	121	0.000300435	0.35	Nucleobindin-2 isoform Iso 1
NX_Q9NQW7-3	666	2	74732.7	20	121	0.000189463	0.4339	Xaa-Pro aminopeptidase 1 isoform Iso 3 : NX_Q9NQW7-1 Xaa-Pro aminopeptidase 1 isoform Iso 1
NX_O75915-1	188	10	21582.4	10	120	0.000665637	0.2979	PRA1 family protein 3 isoform Iso 1
NX_P12270-2	726	4	83910	24	120	0.000172369	0.3402	Nucleoprotein TPR isoform Iso 2
NX_P50416-2	756	2	86165.6	24	120	0.000165529	0.3214	Carnitine O-palmitoyltransferase 1, liver isoform isoform Iso 2
NX_Q641Q2-1	1341	0	147077	21	120	9.33182e-05	0.2371	WASH complex subunit FAM21A isoform Iso 1
NX_Q92882-1	214	18	23753.9	18	120	0.000584765	0.5467	Osteoclast-stimulating factor 1 isoform Iso 1
NX_Q9NZM1-2	2019	1	229732	34	120	6.1981e-05	0.2075	Myoferlin isoform Iso 2
NX_O43516-2	493	1	50232.7	11	119	0.000251718	0.3753	WAS/WASL-interacting protein family member 1 isoform Iso 2
NX_P01903-1	254	9	28570.7	9	119	0.00048857	0.3268	HLA class II histocompatibility antigen, DR alpha chain isoform Iso 1
NX_P98171-1	946	2	104942	19	119	0.000131181	0.2294	Rho GTPase-activating protein 4 isoform Iso 1 ; Additional IDs concatenated into MaxParsimony group: NX_P98171-2
NX_Q9H3G5-1	476	19	54111.1	19	119	0.000260708	0.4265	Probable serine carboxypeptidase CPVL isoform Iso 1
NX_P22087-1	321	16	33745.4	18	118	0.000383346	0.3583	rRNA 2'-O-methyltransferase fibrillarin isoform Iso 1 ; Additional IDs concatenated into MaxParsimony group: NX_A6NHQ2-1
NX_P50453-1	376	14	42358.3	17	118	0.000327271	0.492	Serpin B9 isoform Iso 1
NX_Q8TCU6-1	1659	0	186067	28	118	7.41736e-05	0.2297	Phosphatidylinositol 3,4,5-trisphosphate-dependent Rac exchanger 1 protein isoform Iso 1 ; Additional IDs concatenated into MaxParsimony group: NX_Q8TCU6-3, NX_Q8TCU6-2
NX_Q92896-2	1203	1	137114	20	118	0.000102289	0.1995	Golgi apparatus protein 1 isoform Iso 2 : NX_Q92896-1 Golgi apparatus protein 1 isoform Iso 1
NX_A6NHR9-2	1917	2	215591	28	117	6.36469e-05	0.1748	Structural maintenance of chromosomes flexible hinge domain-containing protein 1 isoform Iso 2
NX_O14974-4	971	2	109020	16	117	0.000125655	0.1761	Protein phosphatase 1 regulatory subunit 12A isoform Iso 4
NX_P38117-2	346	0	37393	11	117	0.000352634	0.3526	Electron transfer flavoprotein subunit beta isoform Iso 2 ; Additional IDs concatenated into MaxParsimony group: NX_P38117-1
NX_Q00722-1	1185	0	133921	21	117	0.000102963	0.2186	1-phosphatidylinositol 4,5-bisphosphate phosphodiesterase beta-2 isoform Iso 1 ; Additional IDs concatenated into MaxParsimony group: NX_Q00722-2, NX_Q00722-3, NX_Q01970-2
NX_Q9H0D6-1	950	20	108495	20	117	0.000128433	0.2568	5'-3' exoribonuclease 2 isoform Iso 1 : NX_Q9H0D6-2 5'-3' exoribonuclease 2 isoform Iso 2
NX_Q9H299-1	93	8	10413.3	8	117	0.00131195	0.5484	SH3 domain-binding glutamic acid-rich-like protein 3 isoform Iso 1
NX_Q9Y281-1	166	1	18706.8	13	117	0.000735007	0.259	Cofilin-2 isoform CFL2b : NX_Q9Y281-3 Cofilin-2 isoform Iso 3
NX_O60506-5	410	2	46281.2	19	116	0.000295045	0.3537	Heterogeneous nuclear ribonucleoprotein Q isoform Iso 5
NX_P28331-2	741	1	80927.4	15	116	0.00016325	0.2578	NADH-ubiquinone oxidoreductase 75 kDa subunit, mitochondrial isoform Iso 2 : NX_P28331-1 NADH-ubiquinone oxidoreductase 75 kDa subunit, mitochondrial isoform Iso 1 : NX_P28331-4 NADH-ubiquinone oxidoreductase 75 kDa subunit, mitochondrial isoform Iso 4 ; Additional IDs concatenated into MaxParsimony group: NX_P28331-5, NX_P28331-3
NX_P51610-1	2035	1	208584	21	116	5.94439e-05	0.1661	Host cell factor 1 isoform Iso 1 ; Additional IDs concatenated into MaxParsimony group: NX_P51610-2, NX_P51610-4, NX_P51610-3
NX_P61019-1	212	0	23512.8	15	116	0.000570605	0.6745	Ras-related protein Rab-2A isoform Iso 1 ; Additional IDs concatenated into MaxParsimony group: NX_Q8WUD1-1, NX_Q8WUD1-2
NX_Q99729-2	332	0	35927.2	16	116	0.000364363	0.3012	Heterogeneous nuclear ribonucleoprotein A/B isoform Iso 2
NX_Q9HDC9-1	416	4	46432.8	17	116	0.000290789	0.3966	Adipocyte plasma membrane-associated protein isoform Iso 1
NX_Q9NZB2-6	1146	0	125174	16	116	0.000105557	0.1841	Constitutive coactivator of PPAR-gamma-like protein 1 isoform F ; Additional IDs concatenated into MaxParsimony group: NX_Q9NZB2-1, NX_Q9NZB2-5
NX_O00148-2	322	1	36535.5	17	115	0.00037244	0.3913	ATP-dependent RNA helicase DDX39A isoform Iso 2
NX_O14617-5	1215	0	136547	17	115	9.87041e-05	0.1712	AP-3 complex subunit delta-1 isoform Iso 5 ; Additional IDs concatenated into MaxParsimony group: NX_O14617-1, NX_O14617-2, NX_O14617-4
NX_P07108-5	148	0	16466.4	11	115	0.000810308	0.3851	Acyl-CoA-binding protein isoform Iso 5 ; Additional IDs concatenated into MaxParsimony group: NX_P07108-4, NX_P07108-2, NX_P07108-3, NX_P07108-1, NX_P07108-6
NX_P15121-1	316	10	35812.5	10	115	0.000379511	0.2943	Aldose reductase isoform Iso 1
NX_P25205-2	853	18	95830.4	19	115	0.000140593	0.2978	DNA replication licensing factor MCM3 isoform Iso 2 : NX_P25205-1 DNA replication licensing factor MCM3 isoform Iso 1
NX_P40763-1	770	0	87993.4	28	115	0.000155747	0.461	Signal transducer and activator of transcription 3 isoform Iso 1 ; Additional IDs concatenated into MaxParsimony group: NX_P40763-3, NX_P40763-2
NX_P46782-1	204	13	22844	13	115	0.00058787	0.451	40S ribosomal protein S5 isoform Iso 1
NX_P55209-2	368	1	42717	15	115	0.000325885	0.3886	Nucleosome assembly protein 1-like 1 isoform Iso 2
NX_P78417-1	241	5	27530	20	115	0.000497616	0.6266	Glutathione S-transferase omega-1 isoform Iso 1 : NX_P78417-3 Glutathione S-transferase omega-1 isoform Iso 3 ; Additional IDs concatenated into MaxParsimony group: NX_P78417-2
NX_Q8WXX5-1	260	14	29873.1	14	115	0.000461252	0.5154	DnaJ homolog subfamily C member 9 isoform Iso 1
NX_Q92896-3	1192	1	135888	20	115	0.000100609	0.2005	Golgi apparatus protein 1 isoform Iso 3
NX_Q9BS26-1	406	17	46923.4	17	115	0.000295383	0.4113	Endoplasmic reticulum resident protein 44 isoform Iso 1
NX_Q9H223-1	541	17	61118.5	20	115	0.000221674	0.3919	EH domain-containing protein 4 isoform Iso 1
NX_O43776-1	548	16	62884.5	18	114	0.000216939	0.2956	Asparagine--tRNA ligase, cytoplasmic isoform Iso 1
NX_O75643-2	625	3	71409	20	114	0.000190212	0.352	U5 small nuclear ribonucleoprotein 200 kDa helicase isoform Iso 2
NX_P27816-2	979	2	102824	19	114	0.000121433	0.2656	Microtubule-associated protein 4 isoform Iso 2
NX_Q13492-3	610	2	66332.8	16	114	0.00019489	0.3557	Phosphatidylinositol-binding clathrin assembly protein isoform Iso 3 ; Additional IDs concatenated into MaxParsimony group: NX_Q13492-1, NX_Q13492-5, NX_Q13492-2
NX_Q8TDZ2-2	981	4	108466	27	114	0.000121185	0.264	[F-actin]-methionine sulfoxide oxidase MICAL1 isoform Iso 2 ; Additional IDs concatenated into MaxParsimony group: NX_Q7RTP6-1, NX_Q7RTP6-5, NX_Q7RTP6-3, NX_Q7RTP6-4, NX_Q7RTP6-2
NX_Q9Y383-1	392	1	46467.6	12	114	0.000303272	0.3291	Putative RNA-binding protein Luc7-like 2 isoform Iso 1 ; Additional IDs concatenated into MaxParsimony group: NX_Q96HJ9-2, NX_Q9Y383-2, NX_Q9Y383-3, NX_Q9NQ29-3
NX_O00203-1	1094	20	121226	23	113	0.000107715	0.2294	AP-3 complex subunit beta-1 isoform Iso 1 : NX_O00203-3 AP-3 complex subunit beta-1 isoform Iso 2 ; Additional IDs concatenated into MaxParsimony group: NX_Q13367-4, NX_Q13367-1
NX_O60749-1	519	19	58416.6	19	113	0.000227052	0.2775	Sorting nexin-2 isoform Iso 1 : NX_O60749-2 Sorting nexin-2 isoform Iso 2
NX_P24158-1	256	19	27771.3	19	113	0.000460312	0.4453	Myeloblastin isoform Iso 1
NX_P36543-1	226	0	26110.7	17	113	0.000521415	0.5841	V-type proton ATPase subunit E 1 isoform Iso 1 ; Additional IDs concatenated into MaxParsimony group: NX_P36543-2, NX_P36543-3, NX_Q96A05-1
NX_P41252-1	1262	20	144388	20	113	9.33755e-05	0.1965	Isoleucine--tRNA ligase, cytoplasmic isoform Iso 1
NX_Q15717-2	353	13	38953.6	13	113	0.000333824	0.3541	ELAV-like protein 1 isoform Iso 2 : NX_Q15717-1 ELAV-like protein 1 isoform Iso 1
NX_Q7Z6P3-1	723	14	77572.6	15	113	0.000162987	0.3084	Ras-related protein Rab-44 isoform Iso 1
NX_O76094-1	671	2	74542	18	112	0.000174064	0.3234	Signal recognition particle subunit SRP72 isoform Iso 1
NX_P39748-1	380	13	42548.1	13	112	0.000307361	0.3237	Flap endonuclease 1 isoform Iso 1 : NX_P39748-2 Flap endonuclease 1 isoform FENMIT
NX_P55060-1	971	0	110328	22	112	0.000120285	0.2492	Exportin-2 isoform Iso 1 ; Additional IDs concatenated into MaxParsimony group: NX_P55060-3, NX_P55060-2
NX_P55884-1	814	5	92405.8	23	112	0.000143485	0.2961	Eukaryotic translation initiation factor 3 subunit B isoform Iso 1 ; Additional IDs concatenated into MaxParsimony group: NX_P55884-2
NX_P68036-3	212	0	23970.6	10	112	0.000550929	0.4198	Ubiquitin-conjugating enzyme E2 L3 isoform Iso 3 ; Additional IDs concatenated into MaxParsimony group: NX_P68036-1
NX_P17931-1	250	8	26118	8	111	0.000463017	0.328	Galectin-3 isoform Iso 1
NX_P21964-1	271	21	29999.6	21	111	0.000427137	0.6605	Catechol O-methyltransferase isoform Membrane-bound : NX_P21964-2 Catechol O-methyltransferase isoform Soluble
NX_P40925-3	352	0	38585.1	16	111	0.000328847	0.5312	Malate dehydrogenase, cytoplasmic isoform Iso 3 ; Additional IDs concatenated into MaxParsimony group: NX_P40925-1
NX_P48741-1	367	1	40201.6	9	111	0.000315407	0.1499	Putative heat shock 70 kDa protein 7 isoform Iso 1
NX_P54136-1	660	21	75312.9	22	111	0.000175385	0.35	Arginine--tRNA ligase, cytoplasmic isoform Complexed : NX_P54136-2 Arginine--tRNA ligase, cytoplasmic isoform Monomeric
NX_P61006-1	207	6	23635.2	13	111	0.000559199	0.4396	Ras-related protein Rab-8A isoform Iso 1
NX_P62491-1	216	2	24360.4	11	111	0.000535899	0.4907	Ras-related protein Rab-11A isoform Iso 1
NX_Q13151-1	305	15	30803.8	15	111	0.000379522	0.4361	Heterogeneous nuclear ribonucleoprotein A0 isoform Iso 1
NX_Q9HDC9-2	289	3	32122.7	14	111	0.000400534	0.4429	Adipocyte plasma membrane-associated protein isoform Iso 2
NX_Q9UHB9-1	627	0	70667.6	19	111	0.000184616	0.3604	Signal recognition particle subunit SRP68 isoform Iso 1 ; Additional IDs concatenated into MaxParsimony group: NX_Q9UHB9-4, NX_Q9UHB9-2
NX_Q9Y5X3-1	404	16	46769.1	16	111	0.00028652	0.3094	Sorting nexin-5 isoform Iso 1
NX_O75995-1	380	14	41551.8	14	110	0.000301872	0.5132	SAM and SH3 domain-containing protein 3 isoform Iso 1
NX_O95571-1	254	10	27837.1	10	110	0.00045162	0.4961	Persulfide dioxygenase ETHE1, mitochondrial isoform Iso 1
NX_P00505-1	430	2	47469.3	17	110	0.000266771	0.4674	Aspartate aminotransferase, mitochondrial isoform Iso 1 ; Additional IDs concatenated into MaxParsimony group: NX_P00505-2
NX_P09668-1	335	13	37351	13	110	0.000342422	0.4537	Pro-cathepsin H isoform Iso 1
NX_P11310-2	425	0	46971.8	15	110	0.000269909	0.4541	Medium-chain specific acyl-CoA dehydrogenase, mitochondrial isoform Iso 2 ; Additional IDs concatenated into MaxParsimony group: NX_P11310-1
NX_P62993-2	176	1	20526	13	110	0.000651769	0.6534	Growth factor receptor-bound protein 2 isoform Iso 2
NX_Q14165-1	292	13	32195.6	13	110	0.000392847	0.4315	Malectin isoform Iso 1
NX_Q16576-1	425	3	47772.2	17	110	0.000269909	0.48	Histone-binding protein RBBP7 isoform Iso 1
NX_Q6NYC8-1	613	0	67883.5	14	110	0.000187131	0.2724	Phostensin isoform Iso 1 : NX_Q6NYC8-4 Phostensin isoform Iso 4 ; Additional IDs concatenated into MaxParsimony group: NX_Q6NYC8-3, NX_Q6NYC8-2
NX_O00764-2	284	2	31770.2	13	109	0.000400241	0.3732	Pyridoxal kinase isoform Iso 2
NX_O75947-1	161	3	18461.5	9	109	0.000706016	0.6522	ATP synthase subunit d, mitochondrial isoform Iso 1
NX_O95352-1	703	0	77891.3	18	109	0.000161691	0.33	Ubiquitin-like modifier-activating enzyme ATG7 isoform Iso 1 ; Additional IDs concatenated into MaxParsimony group: NX_O95352-2
NX_P01040-1	98	14	10981.7	14	109	0.00115988	1	Cystatin-A isoform Iso 1
NX_P04179-2	183	1	20664.5	11	109	0.00062114	0.5956	Superoxide dismutase [Mn], mitochondrial isoform Iso 2
NX_P23588-2	572	1	64749.1	18	109	0.000198721	0.3234	Eukaryotic translation initiation factor 4B isoform Iso 2 ; Additional IDs concatenated into MaxParsimony group: NX_P23588-1
NX_P25789-1	261	10	29447.2	10	109	0.000435512	0.5096	Proteasome subunit alpha type-4 isoform Iso 1 : NX_P25789-2 Proteasome subunit alpha type-4 isoform Iso 2
NX_P54727-1	409	16	43126.6	17	109	0.000277918	0.5134	UV excision repair protein RAD23 homolog B isoform Iso 1 : NX_P54727-2 UV excision repair protein RAD23 homolog B isoform Iso 2 ; Additional IDs concatenated into MaxParsimony group: NX_P54725-3, NX_P54725-2
NX_P62745-1	196	1	22091.1	10	109	0.000579942	0.3469	Rho-related GTP-binding protein RhoB isoform Iso 1
NX_Q02750-2	367	4	40719.8	20	109	0.000309724	0.4033	Dual specificity mitogen-activated protein kinase kinase 1 isoform Iso 2 ; Additional IDs concatenated into MaxParsimony group: NX_Q02750-1
NX_Q02790-1	459	20	51754.1	21	109	0.000247644	0.5207	Peptidyl-prolyl cis-trans isomerase FKBP4 isoform Iso 1
NX_Q92922-1	1105	14	122772	22	109	0.000102867	0.2009	SWI/SNF complex subunit SMARCC1 isoform Iso 1
NX_O76094-2	610	3	67819.4	19	108	0.000184632	0.3393	Signal recognition particle subunit SRP72 isoform Iso 2
NX_P07741-1	180	3	19577.4	13	108	0.000625698	0.6667	Adenine phosphoribosyltransferase isoform Iso 1
NX_P26368-1	475	0	53449.2	19	108	0.000237107	0.4463	Splicing factor U2AF 65 kDa subunit isoform Iso 1 ; Additional IDs concatenated into MaxParsimony group: NX_P26368-2
NX_P30050-2	132	1	14172.5	8	108	0.000853225	0.6515	60S ribosomal protein L12 isoform Iso 2
NX_P35232-1	272	10	29767.9	13	108	0.000414065	0.4375	Prohibitin isoform Iso 1 ; Additional IDs concatenated into MaxParsimony group: NX_P35232-2
NX_Q08043-1	901	1	103158	13	108	0.000125001	0.1254	Alpha-actinin-3 isoform Iso 1
NX_Q13126-1	283	1	31197.8	14	108	0.000397971	0.7102	S-methyl-5'-thioadenosine phosphorylase isoform Iso 1 ; Additional IDs concatenated into MaxParsimony group: NX_Q13126-2, NX_Q13126-3, NX_Q13126-4, NX_Q13126-5, NX_Q13126-6, NX_Q13126-7
NX_Q13310-3	660	0	72326.9	16	108	0.000170645	0.2561	Polyadenylate-binding protein 4 isoform Iso 3
NX_Q15075-1	1411	24	162349	24	108	7.98198e-05	0.2176	Early endosome antigen 1 isoform Iso 1
NX_Q5T4S7-3	5159	1	571470	30	108	2.18309e-05	0.0752	E3 ubiquitin-protein ligase UBR4 isoform Iso 3 ; Additional IDs concatenated into MaxParsimony group: NX_Q5T4S7-2, NX_Q5T4S7-1, NX_Q5T4S7-4, NX_Q5T4S7-5, NX_Q5T4S7-6
NX_Q9NVA2-2	439	0	50772.9	12	108	0.000256551	0.2733	Septin-11 isoform Iso 2
NX_Q9UMX0-1	589	0	62461.4	10	108	0.000191215	0.2547	Ubiquilin-1 isoform Iso 1 ; Additional IDs concatenated into MaxParsimony group: NX_Q9UMX0-2, NX_Q9NRR5-1
NX_O14818-4	149	2	16107.2	11	107	0.000748878	0.5168	Proteasome subunit alpha type-7 isoform Iso 3
NX_O15031-1	1838	24	204979	24	107	6.07089e-05	0.1719	Plexin-B2 isoform Iso 1
NX_O15145-1	178	12	20515.4	12	107	0.00062687	0.5337	Actin-related protein 2/3 complex subunit 3 isoform Iso 1
NX_O15371-1	548	0	63914.4	13	107	0.000203618	0.2847	Eukaryotic translation initiation factor 3 subunit D isoform Iso 1 ; Additional IDs concatenated into MaxParsimony group: NX_O15371-3, NX_O15371-2
NX_O43290-1	800	16	90182.3	16	107	0.000139479	0.2338	U4/U6.U5 tri-snRNP-associated protein 1 isoform Iso 1
NX_O95352-3	623	2	68555.6	18	107	0.000179106	0.3804	Ubiquitin-like modifier-activating enzyme ATG7 isoform Iso 3
NX_P11766-1	374	14	39680.4	14	107	0.00029835	0.3904	Alcohol dehydrogenase class-3 isoform Iso 1
NX_P46977-1	705	13	80458.8	14	107	0.000158274	0.1816	Dolichyl-diphosphooligosaccharide--protein glycosyltransferase subunit STT3A isoform Iso 1 : NX_P46977-2 Dolichyl-diphosphooligosaccharide--protein glycosyltransferase subunit STT3A isoform Iso 2
NX_P49755-1	219	13	24942	13	107	0.000509511	0.3881	Transmembrane emp24 domain-containing protein 10 isoform Iso 1
NX_P50502-1	369	1	41287.5	14	107	0.000302393	0.374	Hsc70-interacting protein isoform Iso 1
NX_Q9NZB2-4	1072	1	117314	15	107	0.000104089	0.1791	Constitutive coactivator of PPAR-gamma-like protein 1 isoform D
NX_O75695-1	350	14	39597.4	14	106	0.000315829	0.4229	Protein XRP2 isoform Iso 1
NX_P09917-1	674	0	77915.3	16	106	0.000164006	0.2893	Arachidonate 5-lipoxygenase isoform Iso 1 ; Additional IDs concatenated into MaxParsimony group: NX_P09917-3, NX_P09917-2, NX_P09917-4
NX_P52789-1	917	15	102296	21	106	0.000120545	0.2868	Hexokinase-2 isoform Iso 1
NX_P60228-1	445	21	52169.4	21	106	0.000248405	0.5124	Eukaryotic translation initiation factor 3 subunit E isoform Iso 1
NX_Q12905-1	390	20	43017.2	20	106	0.000283436	0.5615	Interleukin enhancer-binding factor 2 isoform Iso 1
NX_Q15369-1	112	7	12447	7	106	0.000986965	0.6518	Transcription elongation factor B polypeptide 1 isoform Iso 1 : NX_Q15369-2 Transcription elongation factor B polypeptide 1 isoform Iso 2
NX_Q8NE71-1	845	1	95848.5	14	106	0.000130817	0.1917	ATP-binding cassette sub-family F member 1 isoform Iso 1 ; Additional IDs concatenated into MaxParsimony group: NX_Q8NE71-2
NX_Q96C86-1	337	11	38567	11	106	0.000328012	0.3917	m7GpppX diphosphatase isoform Iso 1
NX_Q9UKM9-1	306	2	32425.6	15	106	0.000361242	0.4118	RNA-binding protein Raly isoform Iso 2 ; Additional IDs concatenated into MaxParsimony group: NX_Q9UKM9-2
NX_O00232-1	456	1	52852.6	15	105	0.000240125	0.3311	26S proteasome non-ATPase regulatory subunit 12 isoform Iso 1 ; Additional IDs concatenated into MaxParsimony group: NX_O00232-2
NX_O43242-2	356	1	41139.7	10	105	0.000307576	0.3006	26S proteasome non-ATPase regulatory subunit 3 isoform Iso 2
NX_P05023-2	681	1	74074.6	18	105	0.000160789	0.2717	Sodium/potassium-transporting ATPase subunit alpha-1 isoform Iso 2
NX_P21796-1	283	12	30735.6	14	105	0.000386916	0.47	Voltage-dependent anion-selective channel protein 1 isoform Iso 1
NX_P28799-1	593	0	63481.8	14	105	0.00018465	0.1501	Granulins isoform Iso 1
NX_Q13075-2	1241	2	141220	22	105	8.82331e-05	0.245	Baculoviral IAP repeat-containing protein 1 isoform Iso 2
NX_Q9HB71-1	228	16	26175.6	18	105	0.000480251	0.5395	Calcyclin-binding protein isoform Iso 1 : NX_Q9HB71-3 Calcyclin-binding protein isoform Iso 3 ; Additional IDs concatenated into MaxParsimony group: NX_Q9HB71-2
NX_P0DMM9-3	301	0	34739.3	17	104	0.000360314	0.5183	Sulfotransferase 1A3 isoform Iso 3 ; Additional IDs concatenated into MaxParsimony group: NX_P0DMM9-1, NX_P0DMM9-2, NX_P50225-2
NX_P22234-1	425	1	47031.1	20	104	0.000255187	0.4729	Multifunctional protein ADE2 isoform Iso 1 ; Additional IDs concatenated into MaxParsimony group: NX_P22234-2
NX_P25787-1	234	10	25864.3	10	104	0.00046348	0.4872	Proteasome subunit alpha type-2 isoform Iso 1
NX_P47985-1	274	8	29631.4	13	104	0.000395819	0.4672	Cytochrome b-c1 complex subunit Rieske, mitochondrial isoform Iso 1 ; Additional IDs concatenated into MaxParsimony group: NX_P0C7P4-1
NX_P48047-1	213	16	23244.6	16	104	0.000509176	0.5915	ATP synthase subunit O, mitochondrial isoform Iso 1
NX_P49756-1	843	9	100106	19	104	0.000128653	0.2325	RNA-binding protein 25 isoform Iso 1 ; Additional IDs concatenated into MaxParsimony group: NX_P49756-3
NX_P62906-1	217	16	24797.5	16	104	0.00049979	0.447	60S ribosomal protein L10a isoform Iso 1
NX_Q14566-1	821	15	92813.2	16	104	0.0001321	0.1864	DNA replication licensing factor MCM6 isoform Iso 1
NX_Q58FG0-1	334	2	38695.8	11	104	0.000324714	0.1856	Putative heat shock protein HSP 90-alpha A5 isoform Iso 1
NX_Q7Z6I6-1	1101	9	118491	18	104	9.85054e-05	0.1744	Rho GTPase-activating protein 30 isoform Iso 1 : NX_Q7Z6I6-3 Rho GTPase-activating protein 30 isoform Iso 3 ; Additional IDs concatenated into MaxParsimony group: NX_Q7Z6I6-4
NX_Q8IX12-2	1135	1	130944	21	104	9.55545e-05	0.215	Cell division cycle and apoptosis regulator protein 1 isoform Iso 2 ; Additional IDs concatenated into MaxParsimony group: NX_Q8IX12-1
NX_Q9H307-1	717	17	81547	17	104	0.000151261	0.2399	Pinin isoform Iso 1 : NX_Q9H307-2 Pinin isoform Iso 2
NX_Q9UQ35-1	2752	3	299420	18	104	3.94093e-05	0.0901	Serine/arginine repetitive matrix protein 2 isoform Iso 1 ; Additional IDs concatenated into MaxParsimony group: NX_Q9UQ35-2, NX_Q9UQ35-3
NX_P12004-1	261	14	28732.3	14	103	0.000411539	0.4866	Proliferating cell nuclear antigen isoform Iso 1
NX_P25098-1	689	14	79504.4	21	103	0.000155895	0.312	Beta-adrenergic receptor kinase 1 isoform Iso 1 ; Additional IDs concatenated into MaxParsimony group: NX_P35626-1
NX_P35908-1	639	1	65375.2	27	103	0.000168093	0.5352	Keratin, type II cytoskeletal 2 epidermal isoform Iso 1
NX_P61020-1	215	1	23673.9	12	103	0.000499589	0.5767	Ras-related protein Rab-5B isoform Iso 1
NX_Q15437-1	767	14	86405.5	20	103	0.000140041	0.2829	Protein transport protein Sec23B isoform Iso 1
NX_Q53EL6-1	469	0	51685	11	103	0.000229023	0.3348	Programmed cell death protein 4 isoform Iso 1 ; Additional IDs concatenated into MaxParsimony group: NX_Q53EL6-2
NX_Q6WKZ4-4	1283	5	137065	13	103	8.37191e-05	0.1481	Rab11 family-interacting protein 1 isoform Iso 1 : NX_Q6WKZ4-1 Rab11 family-interacting protein 1 isoform Iso 3 ; Additional IDs concatenated into MaxParsimony group: NX_Q6WKZ4-3, NX_Q6WKZ4-2
NX_Q8TD55-1	490	1	53299.1	13	103	0.000219207	0.2918	Pleckstrin homology domain-containing family O member 2 isoform Iso 1
NX_Q92973-1	898	4	102271	16	103	0.000119612	0.2261	Transportin-1 isoform Iso 1 : NX_Q92973-2 Transportin-1 isoform Iso 2 ; Additional IDs concatenated into MaxParsimony group: NX_O14787-2
NX_Q93084-5	1052	0	114839	20	103	0.000102102	0.2538	Sarcoplasmic/endoplasmic reticulum calcium ATPase 3 isoform SERCA3E
NX_O14727-3	1194	1	135875	20	102	8.9086e-05	0.2052	Apoptotic protease-activating factor 1 isoform Iso 3 ; Additional IDs concatenated into MaxParsimony group: NX_O14727-1, NX_O14727-2, NX_O14727-4, NX_O14727-5, NX_O14727-6
NX_O43399-7	229	0	24820.5	12	102	0.000464492	0.5895	Tumor protein D54 isoform Iso 7 ; Additional IDs concatenated into MaxParsimony group: NX_O43399-5, NX_O43399-1, NX_O43399-4, NX_O43399-2, NX_O43399-6
NX_O94973-2	940	0	104006	24	102	0.000113158	0.3181	AP-2 complex subunit alpha-2 isoform Iso 2
NX_P05771-2	673	2	76944.2	16	102	0.000158052	0.2422	Protein kinase C beta type isoform Beta-II ; Additional IDs concatenated into MaxParsimony group: NX_P05771-1
NX_P42566-1	896	5	98576.8	17	102	0.000118715	0.2299	Epidermal growth factor receptor substrate 15 isoform Iso 1
NX_P53004-1	296	13	33389.3	13	102	0.000359354	0.4865	Biliverdin reductase A isoform Iso 1
NX_P61289-2	267	0	30849.2	15	102	0.000398385	0.427	Proteasome activator complex subunit 3 isoform Iso 2 ; Additional IDs concatenated into MaxParsimony group: NX_P61289-1, NX_P61289-3
NX_Q13283-1	466	7	52114.1	11	102	0.000228259	0.3369	Ras GTPase-activating protein-binding protein 1 isoform Iso 1
NX_Q15185-1	160	0	18667.4	11	102	0.000664805	0.4188	Prostaglandin E synthase 3 isoform Iso 1 ; Additional IDs concatenated into MaxParsimony group: NX_Q15185-4, NX_Q15185-3
NX_Q5JSL3-1	2073	15	237501	16	102	5.13115e-05	0.0753	Dedicator of cytokinesis protein 11 isoform Iso 1 ; Additional IDs concatenated into MaxParsimony group: NX_Q96BY6-1, NX_Q96BY6-2
NX_Q7L014-1	1031	19	117272	19	102	0.00010317	0.2173	Probable ATP-dependent RNA helicase DDX46 isoform Iso 1
NX_O14974-1	1030	0	115193	16	101	0.000102258	0.1699	Protein phosphatase 1 regulatory subunit 12A isoform Iso 1 : NX_O14974-5 Protein phosphatase 1 regulatory subunit 12A isoform Iso 5 ; Additional IDs concatenated into MaxParsimony group: NX_O14974-3, NX_O14974-2
NX_O43488-1	359	10	39545.7	15	101	0.000293387	0.4568	Aflatoxin B1 aldehyde reductase member 2 isoform Iso 1 ; Additional IDs concatenated into MaxParsimony group: NX_O95154-1
NX_P08574-1	325	15	35381	15	101	0.00032408	0.52	Cytochrome c1, heme protein, mitochondrial isoform Iso 1
NX_P20591-1	662	6	75455.2	19	101	0.000159103	0.3671	Interferon-induced GTP-binding protein Mx1 isoform Iso 1 ; Additional IDs concatenated into MaxParsimony group: NX_P20591-2, NX_P20592-2
NX_P25398-1	132	11	14487.5	11	101	0.000797924	0.5909	40S ribosomal protein S12 isoform Iso 1
NX_P55036-1	377	4	40693.2	14	101	0.000279379	0.321	26S proteasome non-ATPase regulatory subunit 4 isoform Rpn10A
NX_Q5S007-1	2527	26	285901	27	101	4.16802e-05	0.1314	Leucine-rich repeat serine/threonine-protein kinase 2 isoform Iso 1 ; Additional IDs concatenated into MaxParsimony group: NX_P14598-1, NX_P14598-2
NX_Q86UE4-1	582	14	63780.8	14	101	0.000180972	0.2766	Protein LYRIC isoform Iso 1
NX_Q8N3D4-1	1523	23	161738	23	101	6.91569e-05	0.2009	EH domain-binding protein 1-like protein 1 isoform Iso 1
NX_Q9NTI5-1	1447	12	164545	17	101	7.27892e-05	0.1589	Sister chromatid cohesion protein PDS5 homolog B isoform Iso 1 : NX_Q9NTI5-2 Sister chromatid cohesion protein PDS5 homolog B isoform Iso 2 : NX_Q9NTI5-5 Sister chromatid cohesion protein PDS5 homolog B isoform Iso 5 ; Additional IDs concatenated into MaxParsimony group: NX_Q29RF7-3, NX_Q9NTI5-3, NX_Q9NTI5-4
NX_Q9Y3F4-1	350	2	38396	13	101	0.000300931	0.5371	Serine-threonine kinase receptor-associated protein isoform Iso 1 ; Additional IDs concatenated into MaxParsimony group: NX_Q9Y3F4-2
NX_A0FGR8-2	893	1	98822	17	100	0.000116778	0.2508	Extended synaptotagmin-2 isoform Iso 2 ; Additional IDs concatenated into MaxParsimony group: NX_A0FGR8-6, NX_A0FGR8-1, NX_A0FGR8-4
NX_O94874-1	794	8	89521.7	18	100	0.000131339	0.2519	E3 UFM1-protein ligase 1 isoform Iso 1 : NX_O94874-2 E3 UFM1-protein ligase 1 isoform Iso 2
NX_P27694-1	616	19	68077.3	19	100	0.000169291	0.3831	Replication protein A 70 kDa DNA-binding subunit isoform Iso 1
NX_Q8TD19-1	979	19	107082	19	100	0.00010652	0.2217	Serine/threonine-protein kinase Nek9 isoform Iso 1
NX_Q9BZZ5-2	504	0	56716.8	21	100	0.000206911	0.4147	Apoptosis inhibitor 5 isoform Iso 2 ; Additional IDs concatenated into MaxParsimony group: NX_Q9BZZ5-4, NX_Q9BZZ5-6, NX_Q9BZZ5-5, NX_Q9BZZ5-3
NX_P31949-1	105	13	11714.8	13	99	0.00098324	0.8667	Protein S100-A11 isoform Iso 1
NX_P32969-1	192	18	21831.8	18	99	0.00053771	0.6562	60S ribosomal protein L9 isoform Iso 1
NX_P35237-1	376	13	42576	14	99	0.000274575	0.3936	Serpin B6 isoform Iso 1
NX_P50225-1	295	4	34125.2	14	99	0.000349967	0.4644	Sulfotransferase 1A1 isoform Iso 1
NX_P62263-1	151	9	16244.5	9	99	0.00068371	0.6026	40S ribosomal protein S14 isoform Iso 1
NX_P62753-1	249	18	28645	18	99	0.000414619	0.3012	40S ribosomal protein S6 isoform Iso 1
NX_Q13637-1	225	11	24963.7	12	99	0.000458846	0.5778	Ras-related protein Rab-32 isoform Iso 1 ; Additional IDs concatenated into MaxParsimony group: NX_P57729-1
NX_Q92688-1	251	8	28752.3	12	99	0.000411316	0.4064	Acidic leucine-rich nuclear phosphoprotein 32 family member B isoform Iso 1 : NX_Q92688-2 Acidic leucine-rich nuclear phosphoprotein 32 family member B isoform Iso 2
NX_Q9NQW7-4	642	2	72043.4	19	99	0.00016081	0.3723	Xaa-Pro aminopeptidase 1 isoform Iso 4 : NX_Q9NQW7-2 Xaa-Pro aminopeptidase 1 isoform Iso 2
NX_Q9P107-1	970	1	106599	20	99	0.000106433	0.2258	GEM-interacting protein isoform Iso 1 ; Additional IDs concatenated into MaxParsimony group: NX_Q9P107-2
NX_Q9UKV3-3	583	2	67507.5	11	99	0.000177084	0.2333	Apoptotic chromatin condensation inducer in the nucleus isoform Iso 3
NX_O75351-1	444	12	49253.5	16	98	0.000230174	0.4212	Vacuolar protein sorting-associated protein 4B isoform Iso 1
NX_P14678-3	289	0	29994.1	11	98	0.000353624	0.2076	Small nuclear ribonucleoprotein-associated proteins B and B' isoform SM-B1 ; Additional IDs concatenated into MaxParsimony group: NX_P63162-2, NX_P14678-1, NX_P63162-1, NX_P14678-2
NX_P20160-1	251	13	26850.6	13	98	0.000407161	0.5299	Azurocidin isoform Iso 1
NX_P27708-1	2225	28	242811	28	98	4.59314e-05	0.1434	CAD protein isoform Iso 1
NX_P49720-1	205	10	22915.4	10	98	0.000498524	0.5268	Proteasome subunit beta type-3 isoform Iso 1
NX_P55060-4	915	2	103795	21	98	0.000111691	0.2426	Exportin-2 isoform Iso 4
NX_Q12913-1	1337	9	145833	17	98	7.64379e-05	0.1713	Receptor-type tyrosine-protein phosphatase eta isoform Iso 1
NX_Q13242-1	221	10	25508.4	11	98	0.000462432	0.4299	Serine/arginine-rich splicing factor 9 isoform Iso 1
NX_Q13418-1	452	2	51367.9	14	98	0.0002261	0.3142	Integrin-linked protein kinase isoform Iso 1 : NX_Q13418-3 Integrin-linked protein kinase isoform Iso 3
NX_Q14498-1	530	0	59324.7	14	98	0.000192825	0.3151	RNA-binding protein 39 isoform Iso 1 ; Additional IDs concatenated into MaxParsimony group: NX_Q14498-2, NX_Q14498-3, NX_Q86U06-1, NX_Q86U06-2, NX_Q86U06-5, NX_Q86U06-4
NX_Q2M385-1	716	16	78519.3	16	98	0.000142734	0.2472	Macrophage-expressed gene 1 protein isoform Iso 1
NX_Q8IUI8-1	442	12	49716.9	12	98	0.000231216	0.3235	Cytokine receptor-like factor 3 isoform Iso 1 : NX_Q8IUI8-2 Cytokine receptor-like factor 3 isoform Iso 2
NX_Q8NBS9-1	432	11	47580.7	11	98	0.000236568	0.3264	Thioredoxin domain-containing protein 5 isoform Iso 1 : NX_Q8NBS9-2 Thioredoxin domain-containing protein 5 isoform Iso 2
NX_Q8TD55-2	440	1	47738.2	13	98	0.000232267	0.3182	Pleckstrin homology domain-containing family O member 2 isoform Iso 2
NX_Q8WWP7-1	306	14	34329.6	14	98	0.000333978	0.4379	GTPase IMAP family member 1 isoform Iso 1
NX_Q96AG4-1	307	13	34890.9	13	98	0.000332891	0.4137	Leucine-rich repeat-containing protein 59 isoform Iso 1
NX_Q9UBF2-1	871	4	97541.6	17	98	0.000117333	0.2445	Coatomer subunit gamma-2 isoform Iso 1
NX_Q9UKG1-1	709	20	79595.6	20	98	0.000144143	0.4048	DCC-interacting protein 13-alpha isoform Iso 1
NX_O75390-1	466	18	51661.5	18	97	0.00021707	0.3906	Citrate synthase, mitochondrial isoform Iso 1
NX_P30046-1	118	1	12685.7	9	97	0.000857242	0.5678	D-dopachrome decarboxylase isoform Iso 1 ; Additional IDs concatenated into MaxParsimony group: NX_A6NHG4-1, NX_P30046-2
NX_P33240-2	560	6	59195.7	14	97	0.000180633	0.2911	Cleavage stimulation factor subunit 2 isoform Iso 2 ; Additional IDs concatenated into MaxParsimony group: NX_P33240-1
NX_Q16836-1	314	4	34253.9	23	97	0.000322148	0.6146	Hydroxyacyl-coenzyme A dehydrogenase, mitochondrial isoform Iso 1 ; Additional IDs concatenated into MaxParsimony group: NX_Q16836-2
NX_Q9NTK5-1	396	5	44697.3	17	97	0.000255441	0.4773	Obg-like ATPase 1 isoform Iso 1 : NX_Q9NTK5-2 Obg-like ATPase 1 isoform Iso 2
NX_Q9UBC2-2	910	0	99526.7	13	97	0.000111159	0.211	Epidermal growth factor receptor substrate 15-like 1 isoform Iso 2 ; Additional IDs concatenated into MaxParsimony group: NX_Q9UBC2-1, NX_Q9UBC2-3, NX_Q9UBC2-4
NX_O94979-8	1233	0	134397	22	96	8.11936e-05	0.2433	Protein transport protein Sec31A isoform Iso 8 ; Additional IDs concatenated into MaxParsimony group: NX_O94979-1, NX_O94979-2, NX_O94979-9, NX_O94979-4, NX_O94979-10, NX_O94979-3, NX_O94979-6, NX_O94979-7
NX_O96019-1	429	11	47412.3	12	96	0.000233361	0.38	Actin-like protein 6A isoform Iso 1 : NX_O96019-2 Actin-like protein 6A isoform Iso 2 ; Additional IDs concatenated into MaxParsimony group: NX_O94805-1
NX_P15586-1	552	2	62024	14	96	0.000181362	0.2536	N-acetylglucosamine-6-sulfatase isoform Iso 1 ; Additional IDs concatenated into MaxParsimony group: NX_P15586-2
NX_P20339-1	215	0	23625.8	13	96	0.000465636	0.5442	Ras-related protein Rab-5A isoform Iso 1
NX_P31689-1	397	2	44821.4	16	96	0.000252171	0.4534	DnaJ homolog subfamily A member 1 isoform Iso 1 ; Additional IDs concatenated into MaxParsimony group: NX_P31689-2
NX_P55008-1	147	9	16674.6	11	96	0.000681032	0.4422	Allograft inflammatory factor 1 isoform Iso 1 : NX_P55008-2 Allograft inflammatory factor 1 isoform Iso 2 ; Additional IDs concatenated into MaxParsimony group: NX_P55008-3
NX_P61221-1	599	16	67253	16	96	0.000167131	0.3072	ATP-binding cassette sub-family E member 1 isoform Iso 1
NX_Q13409-1	638	0	71394.1	11	96	0.000156915	0.2508	Cytoplasmic dynein 1 intermediate chain 2 isoform 2A ; Additional IDs concatenated into MaxParsimony group: NX_Q13409-2, NX_Q13409-7, NX_Q13409-3, NX_Q13409-5, NX_Q13409-6
NX_Q9NZM1-5	1577	1	179420	24	96	6.34824e-05	0.2042	Myoferlin isoform Iso 5 : NX_Q9NZM1-7 Myoferlin isoform Iso 7
NX_Q9UI12-2	465	1	54098.2	17	96	0.000215294	0.4151	V-type proton ATPase subunit H isoform Iso 2 ; Additional IDs concatenated into MaxParsimony group: NX_Q9UI12-1
NX_Q9Y2Z0-1	365	1	40980.5	11	96	0.000274279	0.3562	Protein SGT1 homolog isoform Iso 1 ; Additional IDs concatenated into MaxParsimony group: NX_Q9Y2Z0-2
NX_O14617-3	984	4	111150	17	95	0.00010068	0.2022	AP-3 complex subunit delta-1 isoform Iso 3
NX_P02679-1	453	0	51460.9	19	95	0.000218695	0.457	Fibrinogen gamma chain isoform Gamma-B ; Additional IDs concatenated into MaxParsimony group: NX_P02679-2
NX_P10599-2	85	2	9427.7	9	95	0.00116552	0.6941	Thioredoxin isoform Iso 2
NX_P15531-2	177	2	19622.9	10	95	0.000559711	0.4633	Nucleoside diphosphate kinase A isoform Iso 2 : NX_P15531-1 Nucleoside diphosphate kinase A isoform Iso 1
NX_P20839-6	599	0	64261	12	95	0.000165391	0.2621	Inosine-5'-monophosphate dehydrogenase 1 isoform Iso 6
NX_Q07020-2	159	1	18062	13	95	0.000623075	0.4906	60S ribosomal protein L18 isoform Iso 2 ; Additional IDs concatenated into MaxParsimony group: NX_Q07020-1
NX_Q92616-1	2671	35	292554	35	95	3.70906e-05	0.1763	eIF-2-alpha kinase activator GCN1 isoform Iso 1
NX_Q9Y263-1	795	16	87083.3	16	95	0.000124615	0.2491	Phospholipase A-2-activating protein isoform Iso 1
NX_O43399-3	209	0	22485.3	12	94	0.000469024	0.6411	Tumor protein D54 isoform Iso 3
NX_P62333-1	389	15	44127.1	16	94	0.000251995	0.4653	26S protease regulatory subunit 10B isoform Iso 1
NX_P63279-1	158	16	17977.2	16	94	0.000620418	0.5633	SUMO-conjugating enzyme UBC9 isoform Iso 1
NX_P68036-2	122	3	14094.3	10	94	0.000803493	0.582	Ubiquitin-conjugating enzyme E2 L3 isoform Iso 2
NX_Q12904-2	336	16	36997.6	16	94	0.000291744	0.5149	Aminoacyl tRNA synthase complex-interacting multifunctional protein 1 isoform Iso 2 : NX_Q12904-1 Aminoacyl tRNA synthase complex-interacting multifunctional protein 1 isoform Iso 1
NX_Q13043-1	487	2	55576.9	19	94	0.000201286	0.386	Serine/threonine-protein kinase 4 isoform Iso 1 ; Additional IDs concatenated into MaxParsimony group: NX_Q13188-2, NX_Q13188-1
NX_Q14005-4	560	1	59290.9	11	94	0.000175047	0.2643	Pro-interleukin-16 isoform Iso 4
NX_Q9NTJ5-1	587	2	66906	15	94	0.000166995	0.3118	Phosphatidylinositide phosphatase SAC1 isoform Iso 1 ; Additional IDs concatenated into MaxParsimony group: NX_Q9NTJ5-2
NX_O00148-3	267	3	30450.5	16	93	0.000363233	0.3708	ATP-dependent RNA helicase DDX39A isoform Iso 3
NX_O75955-1	427	2	47307.6	14	93	0.000227127	0.4005	Flotillin-1 isoform Iso 1 ; Additional IDs concatenated into MaxParsimony group: NX_O75955-2
NX_P16278-1	677	0	76008.6	13	93	0.000143254	0.223	Beta-galactosidase isoform Iso 1 : NX_P16278-3 Beta-galactosidase isoform Iso 3 ; Additional IDs concatenated into MaxParsimony group: NX_P16278-2
NX_P26373-2	164	3	18815.4	11	93	0.000591361	0.4817	60S ribosomal protein L13 isoform Iso 2
NX_P36957-1	453	3	48706.5	8	93	0.000214091	0.223	Dihydrolipoyllysine-residue succinyltransferase component of 2-oxoglutarate dehydrogenase complex, mitochondrial isoform Iso 1
NX_P46109-1	303	14	33737.9	14	93	0.000320077	0.5875	Crk-like protein isoform Iso 1
NX_P51812-1	740	15	83664.9	23	93	0.000131058	0.3514	Ribosomal protein S6 kinase alpha-3 isoform Iso 1 ; Additional IDs concatenated into MaxParsimony group: NX_Q15418-2, NX_Q15418-1, NX_Q15349-2, NX_Q15349-3, NX_Q15349-1, NX_Q9UK32-1, NX_Q9UK32-2
NX_Q08945-1	709	11	81006.4	11	93	0.000136789	0.1749	FACT complex subunit SSRP1 isoform Iso 1
NX_Q29RF7-1	1337	10	150716	17	93	7.2538e-05	0.1683	Sister chromatid cohesion protein PDS5 homolog A isoform Iso 1
NX_Q3V6T2-1	1871	0	215891	24	93	5.1835e-05	0.139	Girdin isoform Iso 1 ; Additional IDs concatenated into MaxParsimony group: NX_Q3V6T2-2, NX_Q3V6T2-3, NX_Q3V6T2-4, NX_Q3V6T2-5
NX_Q86UP2-2	1300	2	149501	23	93	7.46025e-05	0.2215	Kinectin isoform Iso 2 ; Additional IDs concatenated into MaxParsimony group: NX_Q86UP2-1, NX_Q86UP2-4, NX_Q86UP2-3
NX_Q8IWB7-1	410	11	46275.3	11	93	0.000236545	0.3512	WD repeat and FYVE domain-containing protein 1 isoform Iso 1
NX_Q8N1G4-1	583	15	63415.7	15	93	0.000166352	0.3139	Leucine-rich repeat-containing protein 47 isoform Iso 1
NX_Q9BXS5-1	423	3	48538	18	93	0.000229275	0.435	AP-1 complex subunit mu-1 isoform Iso 1 ; Additional IDs concatenated into MaxParsimony group: NX_Q9BXS5-2, NX_Q9Y6Q5-2, NX_Q9Y6Q5-1
NX_Q9UBT2-1	640	12	71161.2	12	93	0.000151536	0.2438	SUMO-activating enzyme subunit 2 isoform Iso 1 : NX_Q9UBT2-2 SUMO-activating enzyme subunit 2 isoform Iso 2
NX_Q9Y394-1	339	13	38256.1	13	93	0.000286086	0.4395	Dehydrogenase/reductase SDR family member 7 isoform Iso 1 : NX_Q9Y394-2 Dehydrogenase/reductase SDR family member 7 isoform Iso 2
NX_P04233-2	232	1	26363.4	12	92	0.000413536	0.3319	HLA class II histocompatibility antigen gamma chain isoform Iso 2 ; Additional IDs concatenated into MaxParsimony group: NX_P04233-1
NX_P16671-4	412	2	46042.6	12	92	0.000232865	0.3083	Platelet glycoprotein 4 isoform Iso 4 ; Additional IDs concatenated into MaxParsimony group: NX_P16671-1, NX_P16671-3, NX_P16671-2
NX_P29466-4	263	1	29783.9	19	92	0.000364792	0.6274	Caspase-1 isoform Delta
NX_P35659-1	375	1	42629.9	10	92	0.000255841	0.24	Protein DEK isoform Iso 1
NX_P61019-2	188	1	20816.3	12	92	0.000510321	0.5904	Ras-related protein Rab-2A isoform Iso 2
NX_Q01844-5	661	0	68904.9	12	92	0.000145144	0.1831	RNA-binding protein EWS isoform Iso 5 ; Additional IDs concatenated into MaxParsimony group: NX_Q01844-1, NX_Q01844-3, NX_Q01844-6, NX_Q01844-4
NX_Q8WVM8-1	642	14	72316	14	92	0.00014944	0.2882	Sec1 family domain-containing protein 1 isoform Iso 1 : NX_Q8WVM8-3 Sec1 family domain-containing protein 1 isoform Iso 3 : NX_Q8WVM8-2 Sec1 family domain-containing protein 1 isoform Iso 2
NX_Q99729-3	285	5	30551.1	17	92	0.000336633	0.414	Heterogeneous nuclear ribonucleoprotein A/B isoform Iso 3
NX_Q9UHD9-1	624	4	65636.6	9	92	0.000153751	0.1811	Ubiquilin-2 isoform Iso 1
NX_Q9Y230-1	463	18	51106.5	18	92	0.000207215	0.3996	RuvB-like 2 isoform Iso 1 : NX_Q9Y230-2 RuvB-like 2 isoform Iso 2
NX_Q9Y4F9-1	1068	4	118427	15	92	8.98319e-05	0.1704	Protein FAM65B isoform Iso 1
NX_O75821-1	320	18	35570.9	18	91	0.000296555	0.4312	Eukaryotic translation initiation factor 3 subunit G isoform Iso 1
NX_P13637-3	1026	0	112968	14	91	9.24928e-05	0.1589	Sodium/potassium-transporting ATPase subunit alpha-3 isoform Iso 3
NX_P28799-2	438	2	46939.7	13	91	0.000216661	0.1507	Granulins isoform Iso 2
NX_P30536-1	169	14	18797.6	14	91	0.000561524	0.3432	Translocator protein isoform Iso 1
NX_P60903-1	97	9	11177.5	9	91	0.000978326	0.5464	Protein S100-A10 isoform Iso 1
NX_P67775-1	309	0	35553.4	14	91	0.000307112	0.5437	Serine/threonine-protein phosphatase 2A catalytic subunit alpha isoform isoform Iso 1 ; Additional IDs concatenated into MaxParsimony group: NX_P67775-2
NX_Q01813-1	784	1	85523.5	21	91	0.000121043	0.2679	ATP-dependent 6-phosphofructokinase, platelet type isoform Iso 1
NX_Q07666-1	443	0	48179.2	11	91	0.000214216	0.167	KH domain-containing, RNA-binding, signal transduction-associated protein 1 isoform Iso 1 ; Additional IDs concatenated into MaxParsimony group: NX_Q07666-2, NX_Q07666-3, NX_O75525-1, NX_O75525-2
NX_Q07955-1	248	2	27709.8	15	91	0.000382652	0.4597	Serine/arginine-rich splicing factor 1 isoform ASF-1 ; Additional IDs concatenated into MaxParsimony group: NX_Q07955-2
NX_Q5Y7A7-1	266	0	29970.9	8	91	0.000356758	0.3947	HLA class II histocompatibility antigen, DRB1-13 beta chain isoform Iso 1
NX_Q8TCJ2-1	826	14	93595.7	15	91	0.000114888	0.1683	Dolichyl-diphosphooligosaccharide--protein glycosyltransferase subunit STT3B isoform Iso 1
NX_Q9Y376-1	341	15	39825.7	18	91	0.000278292	0.4927	Calcium-binding protein 39 isoform Iso 1
NX_O43252-1	624	16	70769.6	16	90	0.000150408	0.2676	Bifunctional 3'-phosphoadenosine 5'-phosphosulfate synthase 1 isoform Iso 1
NX_O60234-1	142	9	16772.4	13	90	0.000660949	0.6972	Glia maturation factor gamma isoform Iso 1
NX_O75477-1	346	9	38883.3	12	90	0.000271257	0.4133	Erlin-1 isoform Iso 1
NX_O75947-2	137	1	15745.2	7	90	0.000685071	0.6642	ATP synthase subunit d, mitochondrial isoform Iso 2
NX_P17612-2	343	1	39778.6	11	90	0.000273629	0.2216	cAMP-dependent protein kinase catalytic subunit alpha isoform Iso 2 ; Additional IDs concatenated into MaxParsimony group: NX_P17612-1, NX_P22694-2, NX_P22694-9, NX_P22694-6, NX_P22694-7, NX_P22694-5, NX_P22694-1, NX_P22694-3, NX_P22694-4, NX_P22694-10
NX_P24534-1	225	13	24730.3	16	90	0.000417132	0.5911	Elongation factor 1-beta isoform Iso 1
NX_P26373-1	211	2	24228.5	11	90	0.000444809	0.4123	60S ribosomal protein L13 isoform Iso 1
NX_P52594-4	584	0	60711.3	15	90	0.00016071	0.3185	Arf-GAP domain and FG repeat-containing protein 1 isoform Iso 4 ; Additional IDs concatenated into MaxParsimony group: NX_P52594-1, NX_P52594-3, NX_P52594-2
NX_P62277-1	151	7	17193.7	7	90	0.000621555	0.298	40S ribosomal protein S13 isoform Iso 1
NX_Q15435-5	221	2	25559.6	13	90	0.000424682	0.6018	Protein phosphatase 1 regulatory subunit 7 isoform Iso 5
NX_Q7Z4W1-1	244	10	25878.5	10	90	0.000384651	0.4344	L-xylulose reductase isoform Iso 1
NX_Q86WV6-1	379	11	42147.7	11	90	0.000247638	0.3852	Stimulator of interferon genes protein isoform Iso 1
NX_Q8WUM4-3	271	2	30415.7	11	90	0.000346328	0.4133	Programmed cell death 6-interacting protein isoform Iso 3
NX_Q93008-3	2570	0	292076	19	90	3.65194e-05	0.0981	Probable ubiquitin carboxyl-terminal hydrolase FAF-X isoform Iso 1 ; Additional IDs concatenated into MaxParsimony group: NX_Q93008-1
NX_Q969H8-1	173	8	18765.3	8	90	0.000542513	0.4393	Myeloid-derived growth factor isoform Iso 1
NX_Q9H4G4-1	154	7	17189.5	7	90	0.000609447	0.5649	Golgi-associated plant pathogenesis-related protein 1 isoform Iso 1
NX_Q9NR45-1	359	13	40263.4	13	90	0.000261434	0.5042	Sialic acid synthase isoform Iso 1
NX_Q9UFN0-1	247	12	28430.5	13	90	0.000379979	0.5547	Protein NipSnap homolog 3A isoform Iso 1 ; Additional IDs concatenated into MaxParsimony group: NX_Q9BS92-1
NX_Q9Y4F9-2	591	3	65632.8	12	90	0.000158807	0.2589	Protein FAM65B isoform Iso 2
NX_O00303-1	357	15	37522.1	15	89	0.000259977	0.4454	Eukaryotic translation initiation factor 3 subunit F isoform Iso 1
NX_O15355-1	546	17	59216.7	17	89	0.000169985	0.3919	Protein phosphatase 1G isoform Iso 1
NX_P02775-1	128	6	13867.4	6	89	0.000725093	0.3828	Platelet basic protein isoform Iso 1
NX_P13693-1	172	10	19564.6	10	89	0.000539604	0.4419	Translationally-controlled tumor protein isoform Iso 1 : NX_P13693-2 Translationally-controlled tumor protein isoform Iso 2 ; Additional IDs concatenated into MaxParsimony group: NX_Q56UQ5-1
NX_P18077-1	110	11	12511.8	11	89	0.000843745	0.5818	60S ribosomal protein L35a isoform Iso 1
NX_P32320-1	146	9	16155.8	9	89	0.000635698	0.6233	Cytidine deaminase isoform Iso 1
NX_P46939-1	3433	4	394202	23	89	2.70352e-05	0.0926	Utrophin isoform Iso 1 : NX_P46939-4 Utrophin isoform Up140 ; Additional IDs concatenated into MaxParsimony group: NX_P46939-2
NX_P51159-1	221	1	24834.2	13	89	0.000419964	0.5475	Ras-related protein Rab-27A isoform Long
NX_P51159-2	213	2	24007.8	14	89	0.000435737	0.507	Ras-related protein Rab-27A isoform Short
NX_P61026-1	200	10	22508.6	13	89	0.00046406	0.545	Ras-related protein Rab-10 isoform Iso 1
NX_P61313-1	204	7	24113.1	17	89	0.00045496	0.4657	60S ribosomal protein L15 isoform Iso 1 ; Additional IDs concatenated into MaxParsimony group: NX_P61313-2
NX_Q02543-1	176	11	20730.9	11	89	0.000527341	0.517	60S ribosomal protein L18a isoform Iso 1
NX_Q13303-1	367	0	40956	13	89	0.000252894	0.4659	Voltage-gated potassium channel subunit beta-2 isoform Iso 1 ; Additional IDs concatenated into MaxParsimony group: NX_Q13303-2, NX_Q13303-3, NX_Q13303-5, NX_Q14722-1, NX_Q14722-3, NX_Q14722-2
NX_Q15056-2	228	3	25166.5	16	89	0.00040707	0.3553	Eukaryotic translation initiation factor 4H isoform Short ; Additional IDs concatenated into MaxParsimony group: NX_Q15056-1
NX_Q5TFQ8-1	398	2	43314.3	11	89	0.000233196	0.3392	Signal-regulatory protein beta-1 isoform 3 isoform Iso 3
NX_Q7Z6Z7-2	4358	2	479879	34	89	2.12969e-05	0.1026	E3 ubiquitin-protein ligase HUWE1 isoform Iso 2 ; Additional IDs concatenated into MaxParsimony group: NX_Q7Z6Z7-1, NX_Q7Z6Z7-3
NX_Q9BWD1-1	397	2	41306.4	10	89	0.000233783	0.4156	Acetyl-CoA acetyltransferase, cytosolic isoform Iso 1 ; Additional IDs concatenated into MaxParsimony group: NX_Q9BWD1-2
NX_Q9NQR4-1	276	13	30570.5	13	89	0.000336275	0.5906	Omega-amidase NIT2 isoform Iso 1
NX_Q9NY33-2	317	2	35449.1	12	89	0.000292782	0.4038	Dipeptidyl peptidase 3 isoform Iso 2
NX_Q9Y2J8-1	665	15	75497.3	15	89	0.000139567	0.2526	Protein-arginine deiminase type-2 isoform Iso 1 : NX_Q9Y2J8-2 Protein-arginine deiminase type-2 isoform Iso 2
NX_Q9Y336-1	463	2	50032	10	89	0.000200458	0.2376	Sialic acid-binding Ig-like lectin 9 isoform Iso 1 ; Additional IDs concatenated into MaxParsimony group: NX_Q9Y336-2
NX_O60832-1	514	4	57619.8	12	88	0.000178539	0.2704	H/ACA ribonucleoprotein complex subunit 4 isoform Iso 1 ; Additional IDs concatenated into MaxParsimony group: NX_O60832-2
NX_P05386-1	114	3	11488.7	7	88	0.000804992	0.8246	60S acidic ribosomal protein P1 isoform Iso 1
NX_P16885-1	1265	19	147758	20	88	7.25447e-05	0.1787	1-phosphatidylinositol 4,5-bisphosphate phosphodiesterase gamma-2 isoform Iso 1 ; Additional IDs concatenated into MaxParsimony group: NX_P15498-2, NX_P27986-4, NX_P27986-2, NX_P27986-3, NX_Q9UKW4-1, NX_Q9UKW4-2
NX_P23786-1	658	15	73712.4	15	88	0.000139467	0.2432	Carnitine O-palmitoyltransferase 2, mitochondrial isoform Iso 1
NX_P35659-2	341	1	38662.7	10	88	0.000269118	0.2845	Protein DEK isoform Iso 2
NX_P46926-1	289	3	32629.6	11	88	0.00031754	0.5398	Glucosamine-6-phosphate isomerase 1 isoform Iso 1 ; Additional IDs concatenated into MaxParsimony group: NX_P46926-2, NX_Q8TDQ7-1, NX_Q8TDQ7-2, NX_Q8TDQ7-3
NX_Q02818-1	461	14	53828.3	15	88	0.000199065	0.3427	Nucleobindin-1 isoform Iso 1 ; Additional IDs concatenated into MaxParsimony group: NX_P80303-2
NX_Q07812-2	218	0	24186.4	13	88	0.000420959	0.3532	Apoptosis regulator BAX isoform Beta ; Additional IDs concatenated into MaxParsimony group: NX_Q07812-1, NX_Q07812-8, NX_Q07812-5, NX_Q07812-4
NX_Q13492-4	551	1	59862.7	13	88	0.00016655	0.3975	Phosphatidylinositol-binding clathrin assembly protein isoform Iso 4
NX_Q8N8A2-3	579	1	63034.7	15	88	0.000158496	0.3005	Serine/threonine-protein phosphatase 6 regulatory ankyrin repeat subunit B isoform Iso 3 : NX_Q8N8A2-5 Serine/threonine-protein phosphatase 6 regulatory ankyrin repeat subunit B isoform Iso 5
NX_Q8NBJ5-1	622	22	71572.5	22	88	0.000147539	0.3473	Procollagen galactosyltransferase 1 isoform Iso 1
NX_Q9P0L0-1	249	2	27857.2	18	88	0.000368551	0.5823	Vesicle-associated membrane protein-associated protein A isoform Iso 1 ; Additional IDs concatenated into MaxParsimony group: NX_Q9P0L0-2, NX_O95292-2
NX_Q9Y266-1	331	15	38201.1	15	88	0.000277248	0.4924	Nuclear migration protein nudC isoform Iso 1
NX_Q9Y2B0-1	182	8	20621.2	9	88	0.000504226	0.6374	Protein canopy homolog 2 isoform Iso 1 ; Additional IDs concatenated into MaxParsimony group: NX_Q9Y2B0-2
NX_O60884-1	412	15	45698.6	15	87	0.000220209	0.3908	DnaJ homolog subfamily A member 2 isoform Iso 1
NX_O95831-4	324	3	35343.7	13	87	0.000280019	0.4815	Apoptosis-inducing factor 1, mitochondrial isoform Iso 4 : NX_O95831-6 Apoptosis-inducing factor 1, mitochondrial isoform Iso 6
NX_P18621-1	184	2	21365.3	13	87	0.000493078	0.4022	60S ribosomal protein L17 isoform Iso 1 : NX_P18621-2 60S ribosomal protein L17 isoform Iso 2 ; Additional IDs concatenated into MaxParsimony group: NX_P18621-3
NX_P23634-1	1241	0	137815	16	87	7.31074e-05	0.1805	Plasma membrane calcium-transporting ATPase 4 isoform XD ; Additional IDs concatenated into MaxParsimony group: NX_P23634-8, NX_P23634-6, NX_P23634-7, NX_P23634-2, NX_P23634-3, NX_P23634-4, NX_P23634-5, NX_P20020-4, NX_P20020-3, NX_P20020-6, NX_P20020-2, NX_P20020-5, NX_Q16720-1, NX_Q16720-4, NX_Q16720-2, NX_Q16720-5, NX_Q16720-3, NX_Q16720-6, NX_Q16720-7, NX_Q16720-8, NX_Q01814-1, NX_Q01814-5, N…
NX_P62280-1	158	7	18401	7	87	0.000574217	0.3165	40S ribosomal protein S11 isoform Iso 1
NX_Q15008-1	389	1	45484.3	14	87	0.000233229	0.3419	26S proteasome non-ATPase regulatory subunit 6 isoform Iso 1 ; Additional IDs concatenated into MaxParsimony group: NX_Q15008-4, NX_Q15008-2
NX_Q16822-1	640	7	70666.6	16	87	0.00014176	0.2922	Phosphoenolpyruvate carboxykinase [GTP], mitochondrial isoform Iso 1 ; Additional IDs concatenated into MaxParsimony group: NX_Q16822-2
NX_Q92598-1	858	0	96785.6	24	87	0.000105742	0.3124	Heat shock protein 105 kDa isoform Alpha
NX_Q92609-1	795	2	88930.6	16	87	0.000114121	0.2164	TBC1 domain family member 5 isoform Iso 1 ; Additional IDs concatenated into MaxParsimony group: NX_Q92609-2
NX_Q96L92-3	528	1	59754.7	15	87	0.00017183	0.3655	Sorting nexin-27 isoform Iso 2 ; Additional IDs concatenated into MaxParsimony group: NX_Q96L92-1, NX_Q96L92-2
NX_Q99459-1	802	14	92175.7	14	87	0.000113125	0.2095	Cell division cycle 5-like protein isoform Iso 1
NX_Q99623-1	299	6	33257.9	17	87	0.000303432	0.4482	Prohibitin-2 isoform Iso 1
NX_Q99805-1	663	10	75707.5	11	87	0.000136842	0.1373	Transmembrane 9 superfamily member 2 isoform Iso 1
NX_Q9BY44-1	585	0	64931.2	13	87	0.000155088	0.2889	Eukaryotic translation initiation factor 2A isoform Iso 1 ; Additional IDs concatenated into MaxParsimony group: NX_Q9BY44-3, NX_Q9BY44-4, NX_Q9BY44-2
NX_Q9H0Q0-1	323	8	37270.7	13	87	0.000280886	0.3932	Protein FAM49A isoform Iso 1
NX_O95319-5	488	2	52003	15	86	0.000183778	0.252	CUGBP Elav-like family member 2 isoform Iso 5 ; Additional IDs concatenated into MaxParsimony group: NX_O95319-3, NX_O95319-4, NX_O95319-1, NX_Q92879-1, NX_Q92879-3, NX_Q92879-2
NX_P08240-1	638	1	69749.2	16	86	0.00014057	0.2884	Signal recognition particle receptor subunit alpha isoform Iso 1 ; Additional IDs concatenated into MaxParsimony group: NX_P08240-2
NX_P43487-1	201	0	23277.6	11	86	0.000446186	0.5274	Ran-specific GTPase-activating protein isoform Iso 1 ; Additional IDs concatenated into MaxParsimony group: NX_P43487-2
NX_P49915-1	693	3	76648.9	22	86	0.000129413	0.3333	GMP synthase [glutamine-hydrolyzing] isoform Iso 1 ; Additional IDs concatenated into MaxParsimony group: NX_P49915-2
NX_P61421-1	351	12	40285.2	12	86	0.000255508	0.3618	V-type proton ATPase subunit d 1 isoform Iso 1
NX_P62633-1	177	0	19431.6	8	86	0.000506686	0.3898	Cellular nucleic acid-binding protein isoform Iso 1
NX_P78344-1	907	2	102279	20	86	9.88792e-05	0.226	Eukaryotic translation initiation factor 4 gamma 2 isoform Iso 1 ; Additional IDs concatenated into MaxParsimony group: NX_P78344-2
NX_Q13418-2	391	4	44302.3	13	86	0.000229369	0.3146	Integrin-linked protein kinase isoform Iso 2
NX_Q13451-2	268	2	29995.2	16	86	0.00033464	0.5485	Peptidyl-prolyl cis-trans isomerase FKBP5 isoform Iso 2
NX_Q5VYK3-1	1845	20	204142	20	86	4.86089e-05	0.135	Proteasome-associated protein ECM29 homolog isoform Iso 1
NX_Q7L2H7-1	374	6	42457.8	10	86	0.000239795	0.385	Eukaryotic translation initiation factor 3 subunit M isoform Iso 1 ; Additional IDs concatenated into MaxParsimony group: NX_Q7L2H7-2
NX_O14737-1	125	4	14258.3	9	85	0.000709125	0.592	Programmed cell death protein 5 isoform Iso 1 ; Additional IDs concatenated into MaxParsimony group: NX_O14737-2
NX_O95202-1	739	13	83283.9	13	85	0.000119947	0.2652	LETM1 and EF-hand domain-containing protein 1, mitochondrial isoform Iso 1
NX_P02776-1	101	4	10819.9	8	85	0.00087763	0.5446	Platelet factor 4 isoform Iso 1 ; Additional IDs concatenated into MaxParsimony group: NX_P10720-1
NX_P07741-2	134	2	14529.8	11	85	0.000661497	0.6119	Adenine phosphoribosyltransferase isoform Iso 2
NX_P10620-1	155	5	17569.2	10	85	0.000571875	0.3742	Microsomal glutathione S-transferase 1 isoform Iso 1 ; Additional IDs concatenated into MaxParsimony group: NX_P10620-2
NX_P10644-1	381	3	42937	16	85	0.000232653	0.3596	cAMP-dependent protein kinase type I-alpha regulatory subunit isoform Iso 1
NX_P23497-1	879	0	100336	11	85	0.000100843	0.1172	Nuclear autoantigen Sp-100 isoform Sp100-HMG
NX_P35268-1	128	15	14759.8	15	85	0.000692505	0.6406	60S ribosomal protein L22 isoform Iso 1
NX_P53992-1	1094	21	118231	21	85	8.10243e-05	0.2386	Protein transport protein Sec24C isoform Iso 1 : NX_P53992-2 Protein transport protein Sec24C isoform Iso 2
NX_P62829-1	140	14	14838.1	14	85	0.000633147	0.5714	60S ribosomal protein L23 isoform Iso 1
NX_Q15404-1	277	17	31502.7	17	85	0.000320002	0.7509	Ras suppressor protein 1 isoform Iso 1 : NX_Q15404-2 Ras suppressor protein 1 isoform Iso 2
NX_Q6ZMZ3-1	975	1	112128	19	85	9.09134e-05	0.2451	Nesprin-3 isoform Iso 1 ; Additional IDs concatenated into MaxParsimony group: NX_Q6ZMZ3-2
NX_Q8IY67-2	739	4	77793.3	16	85	0.000119947	0.2517	Ribonucleoprotein PTB-binding 1 isoform Iso 2 ; Additional IDs concatenated into MaxParsimony group: NX_Q8IY67-1
NX_Q9UGP8-1	760	12	87923.6	12	85	0.000116632	0.2053	Translocation protein SEC63 homolog isoform Iso 1
NX_O60711-1	386	1	43285.5	12	84	0.000226937	0.3549	Leupaxin isoform Iso 1
NX_P05114-1	100	8	10634.6	8	84	0.000875978	0.59	Non-histone chromosomal protein HMG-14 isoform Iso 1
NX_P18085-1	180	8	20479.7	18	84	0.000486654	0.65	ADP-ribosylation factor 4 isoform Iso 1
NX_P30613-2	543	1	58439.6	8	84	0.000161322	0.0921	Pyruvate kinase PKLR isoform L-type
NX_P43243-2	559	2	62519.3	13	84	0.000156704	0.2254	Matrin-3 isoform Iso 2
NX_P54577-1	528	18	59088.1	18	84	0.000165905	0.3807	Tyrosine--tRNA ligase, cytoplasmic isoform Iso 1
NX_P56192-2	546	2	61758.3	14	84	0.000160435	0.304	Methionine--tRNA ligase, cytoplasmic isoform Iso 2
NX_Q08209-2	511	0	57603.8	15	84	0.000171424	0.3151	Serine/threonine-protein phosphatase 2B catalytic subunit alpha isoform isoform Iso 2
NX_Q13547-1	482	8	55049.7	13	84	0.000181738	0.2905	Histone deacetylase 1 isoform Iso 1
NX_Q16512-2	948	0	104590	12	84	9.24027e-05	0.1319	Serine/threonine-protein kinase N1 isoform Iso 2 ; Additional IDs concatenated into MaxParsimony group: NX_Q16512-1, NX_Q16512-3
NX_Q16658-1	493	13	54478	13	84	0.000177683	0.3144	Fascin isoform Iso 1
NX_Q8WXF1-2	393	2	45524.3	16	84	0.000222895	0.3613	Paraspeckle component 1 isoform Iso 2 ; Additional IDs concatenated into MaxParsimony group: NX_Q8WXF1-1
NX_Q92900-2	1118	2	122940	21	84	7.83522e-05	0.237	Regulator of nonsense transcripts 1 isoform Iso 2 ; Additional IDs concatenated into MaxParsimony group: NX_Q92900-1
NX_Q9UBS4-1	358	12	40470.6	12	84	0.000244687	0.3324	DnaJ homolog subfamily B member 11 isoform Iso 1
NX_Q9UPN7-1	881	13	96645.7	13	84	9.94299e-05	0.2577	Serine/threonine-protein phosphatase 6 regulatory subunit 1 isoform Iso 1
NX_Q9Y285-1	508	0	57509.5	8	84	0.000172437	0.1969	Phenylalanine--tRNA ligase alpha subunit isoform Iso 1 ; Additional IDs concatenated into MaxParsimony group: NX_Q9Y285-2
NX_P09110-1	424	2	44245.8	14	83	0.000204139	0.4528	3-ketoacyl-CoA thiolase, peroxisomal isoform Iso 1 ; Additional IDs concatenated into MaxParsimony group: NX_P09110-2
NX_P49773-1	126	11	13775.1	11	83	0.000686944	0.7937	Histidine triad nucleotide-binding protein 1 isoform Iso 1
NX_P50914-1	215	13	23399	13	83	0.000402581	0.3953	60S ribosomal protein L14 isoform Iso 1
NX_P55145-1	182	11	20668.8	11	83	0.000475577	0.5879	Mesencephalic astrocyte-derived neurotrophic factor isoform Iso 1
NX_P61088-1	152	7	17109	8	83	0.00056944	0.3553	Ubiquitin-conjugating enzyme E2 N isoform Iso 1 ; Additional IDs concatenated into MaxParsimony group: NX_Q5JXB2-1
NX_P61254-1	145	5	17229.5	13	83	0.000596931	0.4207	60S ribosomal protein L26 isoform Iso 1
NX_P84103-2	124	1	14176.2	10	83	0.000698024	0.5161	Serine/arginine-rich splicing factor 3 isoform Iso 2 ; Additional IDs concatenated into MaxParsimony group: NX_P84103-1, NX_Q16629-4, NX_Q16629-2, NX_Q16629-3
NX_Q13043-2	462	1	52283.9	18	83	0.000187348	0.3788	Serine/threonine-protein kinase 4 isoform Iso 2
NX_Q13162-1	271	8	30502.8	10	83	0.000319391	0.4539	Peroxiredoxin-4 isoform Iso 1
NX_Q14677-1	625	5	68197.8	20	83	0.000138488	0.2912	Clathrin interactor 1 isoform Iso 1 ; Additional IDs concatenated into MaxParsimony group: NX_Q14677-3
NX_Q92930-1	207	7	23551.1	11	83	0.00041814	0.4106	Ras-related protein Rab-8B isoform Iso 1
NX_Q9UHL4-1	492	10	54289.2	10	83	0.000175925	0.2358	Dipeptidyl peptidase 2 isoform Iso 1
NX_P32119-1	198	10	21860.2	14	82	0.000431879	0.6616	Peroxiredoxin-2 isoform Iso 1
NX_P35611-5	511	3	56232.3	14	82	0.000167343	0.3268	Alpha-adducin isoform Iso 5
NX_P36551-1	454	9	50102	13	82	0.000188353	0.3194	Oxygen-dependent coproporphyrinogen-III oxidase, mitochondrial isoform Iso 1 ; Additional IDs concatenated into MaxParsimony group: NX_P36551-2
NX_P42566-2	582	1	64318.7	13	82	0.000146928	0.2835	Epidermal growth factor receptor substrate 15 isoform Iso 2
NX_P55263-1	362	0	40501.7	19	82	0.000236221	0.6022	Adenosine kinase isoform Iso 1 ; Additional IDs concatenated into MaxParsimony group: NX_P55263-2, NX_P55263-3, NX_P55263-4
NX_P62913-2	177	3	20093.6	9	82	0.000483119	0.3559	60S ribosomal protein L11 isoform Iso 2 ; Additional IDs concatenated into MaxParsimony group: NX_P62913-1
NX_Q06187-2	693	22	79868	22	82	0.000123394	0.3492	Tyrosine-protein kinase BTK isoform BTK-C : NX_Q06187-1 Tyrosine-protein kinase BTK isoform BTK-A
NX_Q12907-1	356	13	40185.1	13	82	0.000240203	0.4017	Vesicular integral-membrane protein VIP36 isoform Iso 1
NX_Q9BR76-1	489	13	54182.2	15	82	0.000174871	0.319	Coronin-1B isoform Iso 1
NX_Q9NUJ1-1	306	6	33892.7	12	82	0.000279451	0.5131	Mycophenolic acid acyl-glucuronide esterase, mitochondrial isoform Iso 1 : NX_Q9NUJ1-2 Mycophenolic acid acyl-glucuronide esterase, mitochondrial isoform Iso 2 ; Additional IDs concatenated into MaxParsimony group: NX_Q9NUJ1-3
NX_Q9UBF2-2	726	1	81412.6	14	82	0.000117785	0.2452	Coatomer subunit gamma-2 isoform Iso 2
NX_P00441-1	154	7	15907.9	7	81	0.000548502	0.6688	Superoxide dismutase [Cu-Zn] isoform Iso 1
NX_P01111-1	189	1	21197.5	8	81	0.000446927	0.4021	GTPase NRas isoform Iso 1
NX_P16070-7	713	1	78379.1	10	81	0.00011847	0.1108	CD44 antigen isoform Iso 7 ; Additional IDs concatenated into MaxParsimony group: NX_P16070-1, NX_P16070-5, NX_P16070-3, NX_P16070-4, NX_P16070-6, NX_P16070-17, NX_P16070-8, NX_P16070-16, NX_P16070-10, NX_P16070-11, NX_P16070-13, NX_P16070-14, NX_P16070-12, NX_P16070-18, NX_P16070-9, NX_P16070-15
NX_P16435-1	677	17	76623.2	17	81	0.00012477	0.3043	NADPH--cytochrome P450 reductase isoform Iso 1
NX_P40306-1	273	8	28900.1	8	81	0.000309411	0.3114	Proteasome subunit beta type-10 isoform Iso 1
NX_P61163-1	376	11	42568.9	14	81	0.000224652	0.3777	Alpha-centractin isoform Iso 1
NX_P61353-1	136	9	15769.7	9	81	0.000621098	0.4779	60S ribosomal protein L27 isoform Iso 1
NX_P62995-1	288	12	33627.5	14	81	0.000293296	0.309	Transformer-2 protein homolog beta isoform Iso 1 : NX_P62995-3 Transformer-2 protein homolog beta isoform Iso 3
NX_Q02978-1	314	3	34021.8	11	81	0.00026901	0.3248	Mitochondrial 2-oxoglutarate/malate carrier protein isoform Iso 1 ; Additional IDs concatenated into MaxParsimony group: NX_Q02978-2
NX_Q13155-1	320	8	35308.3	8	81	0.000263967	0.3219	Aminoacyl tRNA synthase complex-interacting multifunctional protein 2 isoform Iso 1
NX_Q68EM7-1	881	0	95359.3	14	81	9.58789e-05	0.2338	Rho GTPase-activating protein 17 isoform Iso 1 : NX_Q68EM7-3 Rho GTPase-activating protein 17 isoform Iso 3 ; Additional IDs concatenated into MaxParsimony group: NX_Q68EM7-5, NX_Q68EM7-6, NX_Q68EM7-2, NX_Q68EM7-4
NX_Q7L576-2	822	1	94387.4	18	81	0.000102761	0.2311	Cytoplasmic FMR1-interacting protein 1 isoform Iso 2 : NX_Q7L576-3 Cytoplasmic FMR1-interacting protein 1 isoform Iso 3
NX_Q9BZZ5-1	438	2	49448	17	81	0.000192852	0.3539	Apoptosis inhibitor 5 isoform Iso 1
NX_Q9UKY7-1	258	1	27300.3	10	81	0.0003274	0.5271	Protein CDV3 homolog isoform Iso 1 ; Additional IDs concatenated into MaxParsimony group: NX_Q9UKY7-2, NX_Q9UKY7-3
NX_P28070-1	264	9	29167.5	9	80	0.000316009	0.4621	Proteasome subunit beta type-4 isoform Iso 1
NX_Q01844-2	583	1	61161.4	10	80	0.000143099	0.1424	RNA-binding protein EWS isoform EWS-B
NX_Q15418-4	719	2	81078	18	80	0.000116031	0.2559	Ribosomal protein S6 kinase alpha-1 isoform Iso 4 : NX_Q15418-3 Ribosomal protein S6 kinase alpha-1 isoform Iso 3
NX_Q96IU4-1	210	5	22313.5	8	80	0.000397269	0.3952	Protein ABHD14B isoform Iso 1
NX_Q9Y5S9-1	174	1	19858.7	10	80	0.000479462	0.5057	RNA-binding protein 8A isoform Iso 1 ; Additional IDs concatenated into MaxParsimony group: NX_Q9Y5S9-2
NX_O00161-1	211	0	23321.5	8	79	0.000390444	0.3128	Synaptosomal-associated protein 23 isoform SNAP-23a ; Additional IDs concatenated into MaxParsimony group: NX_O00161-2
NX_O75396-1	215	12	24559.5	12	79	0.00038318	0.507	Vesicle-trafficking protein SEC22b isoform Iso 1
NX_O75534-4	844	0	93665.3	17	79	9.76109e-05	0.2168	Cold shock domain-containing protein E1 isoform Iso 4 : NX_O75534-1 Cold shock domain-containing protein E1 isoform Iso 1 ; Additional IDs concatenated into MaxParsimony group: NX_O75534-3
NX_O75937-1	253	10	29805.4	10	79	0.000325627	0.3794	DnaJ homolog subfamily C member 8 isoform Iso 1
NX_O94979-5	509	1	56677.5	15	79	0.000161854	0.3694	Protein transport protein Sec31A isoform Iso 5
NX_P13798-1	732	14	81154.6	14	79	0.000112546	0.2527	Acylamino-acid-releasing enzyme isoform Iso 1
NX_P46063-1	649	13	73392	13	79	0.000126939	0.2388	ATP-dependent DNA helicase Q1 isoform Iso 1
NX_P60891-1	318	2	34793.9	12	79	0.000259068	0.4182	Ribose-phosphate pyrophosphokinase 1 isoform Iso 1 : NX_P60891-2 Ribose-phosphate pyrophosphokinase 1 isoform Iso 2 ; Additional IDs concatenated into MaxParsimony group: NX_P11908-1
NX_P62841-1	145	7	17011.2	7	79	0.000568163	0.3862	40S ribosomal protein S15 isoform Iso 1
NX_P83916-1	185	6	21386.6	13	79	0.000445317	0.4	Chromobox protein homolog 1 isoform Iso 1
NX_Q13347-1	325	17	36460.6	17	79	0.000253488	0.5077	Eukaryotic translation initiation factor 3 subunit I isoform Iso 1
NX_Q8TEM1-2	967	2	105726	9	79	8.51951e-05	0.1096	Nuclear pore membrane glycoprotein 210 isoform Iso 2
NX_Q99523-1	831	2	91991.5	9	79	9.91379e-05	0.1444	Sortilin isoform Iso 1
NX_Q9NY15-1	2570	17	275282	18	79	3.20559e-05	0.0914	Stabilin-1 isoform Iso 1 ; Additional IDs concatenated into MaxParsimony group: NX_Q9NY15-2
NX_Q9P2R3-1	1169	2	128300	17	79	7.04736e-05	0.2224	Rabankyrin-5 isoform Iso 1 ; Additional IDs concatenated into MaxParsimony group: NX_Q9P2R3-4, NX_Q9P2R3-2
NX_P01116-2	188	1	21392.9	8	78	0.000432664	0.3723	GTPase KRas isoform 2B
NX_P09661-1	255	13	28380.1	13	78	0.000318984	0.5137	U2 small nuclear ribonucleoprotein A' isoform Iso 1
NX_P17927-1	2039	10	223499	14	78	3.98925e-05	0.0947	Complement receptor type 1 isoform Iso 1 ; Additional IDs concatenated into MaxParsimony group: NX_Q2VPA4-1
NX_P28068-1	263	7	28906.4	7	78	0.000309281	0.3574	HLA class II histocompatibility antigen, DM beta chain isoform Iso 1
NX_P31942-6	139	1	15385.1	9	78	0.000585186	0.6547	Heterogeneous nuclear ribonucleoprotein H3 isoform Iso 6
NX_P51531-2	1572	1	179151	15	78	5.17435e-05	0.117	Probable global transcription activator SNF2L2 isoform Short ; Additional IDs concatenated into MaxParsimony group: NX_P51531-1, NX_P51532-4, NX_P51532-3, NX_P51532-2, NX_P51532-5
NX_P62633-4	178	0	19560.6	8	78	0.000456971	0.3933	Cellular nucleic acid-binding protein isoform Iso 4 ; Additional IDs concatenated into MaxParsimony group: NX_P62633-8, NX_P62633-2, NX_P62633-6, NX_P62633-5, NX_P62633-3, NX_P62633-7
NX_Q12965-1	1108	4	126964	10	78	7.34123e-05	0.1029	Unconventional myosin-Ie isoform Iso 1
NX_Q99873-1	361	0	41470.5	15	78	0.000225321	0.4072	Protein arginine N-methyltransferase 1 isoform Iso 1 ; Additional IDs concatenated into MaxParsimony group: NX_Q99873-4, NX_Q99873-2
NX_Q9UBQ0-2	186	0	20895.9	10	78	0.000437316	0.4624	Vacuolar protein sorting-associated protein 29 isoform Iso 2 ; Additional IDs concatenated into MaxParsimony group: NX_Q9UBQ0-1
NX_A0MZ66-1	631	0	71577.7	16	77	0.000127255	0.3011	Shootin-1 isoform Iso 1 : NX_A0MZ66-4 Shootin-1 isoform Iso 4 : NX_A0MZ66-8 Shootin-1 isoform Iso 8 ; Additional IDs concatenated into MaxParsimony group: NX_A0MZ66-3, NX_A0MZ66-6, NX_A0MZ66-2
NX_O95433-1	338	4	38232.2	12	77	0.000237568	0.4201	Activator of 90 kDa heat shock protein ATPase homolog 1 isoform Iso 1 ; Additional IDs concatenated into MaxParsimony group: NX_O95433-2
NX_P07951-2	284	0	32951.6	8	77	0.000282739	0.1796	Tropomyosin beta chain isoform Iso 2
NX_P13611-2	2409	1	264868	14	77	3.33325e-05	0.0697	Versican core protein isoform V1 ; Additional IDs concatenated into MaxParsimony group: NX_P13611-1, NX_P13611-5, NX_P13611-3, NX_P13611-4
NX_P20592-1	715	10	82018.7	15	77	0.000112305	0.2839	Interferon-induced GTP-binding protein Mx2 isoform Iso 1
NX_P37108-1	136	13	14542.8	13	77	0.000590426	0.5515	Signal recognition particle 14 kDa protein isoform Iso 1
NX_P50749-1	326	11	37748.5	12	77	0.000246313	0.3896	Ras association domain-containing protein 2 isoform Iso 1 ; Additional IDs concatenated into MaxParsimony group: NX_P50749-2
NX_P51648-2	508	0	57614.7	7	77	0.000158067	0.1693	Fatty aldehyde dehydrogenase isoform Iso 2
NX_P62306-1	86	6	9700.8	6	77	0.000933697	0.3372	Small nuclear ribonucleoprotein F isoform Iso 1
NX_Q8NB16-1	471	8	54426.5	12	77	0.000170484	0.276	Mixed lineage kinase domain-like protein isoform Iso 1 ; Additional IDs concatenated into MaxParsimony group: NX_Q8NB16-2
NX_Q96G03-2	291	2	32685.6	12	77	0.000275938	0.3471	Phosphoglucomutase-2 isoform Iso 2
NX_Q9BRR6-1	497	0	54036.6	12	77	0.000161565	0.3863	ADP-dependent glucokinase isoform Iso 1 : NX_Q9BRR6-3 ADP-dependent glucokinase isoform Iso 3 ; Additional IDs concatenated into MaxParsimony group: NX_Q9BRR6-2, NX_Q9BRR6-4
NX_Q9NP72-1	206	0	22944.6	9	77	0.000389796	0.4951	Ras-related protein Rab-18 isoform Iso 1
NX_Q9NVJ2-1	186	3	21507.1	13	77	0.000431709	0.5376	ADP-ribosylation factor-like protein 8B isoform Iso 1 ; Additional IDs concatenated into MaxParsimony group: NX_Q9NVJ2-2
NX_Q9UBQ7-1	328	7	35627.7	7	77	0.000244811	0.3506	Glyoxylate reductase/hydroxypyruvate reductase isoform Iso 1
NX_Q9UNF0-2	445	2	51303	9	77	0.000180445	0.227	Protein kinase C and casein kinase substrate in neurons protein 2 isoform Iso 2 ; Additional IDs concatenated into MaxParsimony group: NX_Q9UNF0-1
NX_O14979-1	420	2	46391.1	13	76	0.000188703	0.25	Heterogeneous nuclear ribonucleoprotein D-like isoform Iso 1 : NX_O14979-2 Heterogeneous nuclear ribonucleoprotein D-like isoform Iso 2
NX_P30520-1	456	11	50047.8	11	76	0.000173805	0.2478	Adenylosuccinate synthetase isozyme 2 isoform Iso 1
NX_P45880-3	294	1	31528.5	11	76	0.000269575	0.3027	Voltage-dependent anion-selective channel protein 2 isoform Iso 3 : NX_P45880-2 Voltage-dependent anion-selective channel protein 2 isoform Iso 2
NX_P49585-1	367	9	41686.8	13	76	0.000215954	0.4496	Choline-phosphate cytidylyltransferase A isoform Iso 1 ; Additional IDs concatenated into MaxParsimony group: NX_Q9Y5K3-1, NX_Q9Y5K3-4, NX_Q9Y5K3-3, NX_Q9Y5K3-2
NX_Q07955-3	201	3	22428	15	76	0.000394304	0.5224	Serine/arginine-rich splicing factor 1 isoform ASF-3
NX_Q86VB7-3	1121	1	121512	14	76	7.07004e-05	0.1713	Scavenger receptor cysteine-rich type 1 protein M130 isoform Iso 3 ; Additional IDs concatenated into MaxParsimony group: NX_Q86VB7-2, NX_Q86VB7-1, NX_Q86VB7-4
NX_Q9BXB4-1	747	14	83572.6	14	76	0.000106098	0.324	Oxysterol-binding protein-related protein 11 isoform Iso 1
NX_Q9H2G2-1	1235	0	142589	13	76	6.41742e-05	0.1579	STE20-like serine/threonine-protein kinase isoform Iso 1
NX_Q9H444-1	224	10	24916.6	10	76	0.000353818	0.4018	Charged multivesicular body protein 4b isoform Iso 1
NX_Q9NR30-1	783	13	87272.4	13	76	0.00010122	0.2209	Nucleolar RNA helicase 2 isoform Iso 1 : NX_Q9NR30-2 Nucleolar RNA helicase 2 isoform Iso 2
NX_O60496-1	412	12	45332.7	12	75	0.000189836	0.3374	Docking protein 2 isoform Iso 1
NX_O94826-1	608	12	67394	12	75	0.000128639	0.2253	Mitochondrial import receptor subunit TOM70 isoform Iso 1
NX_P19838-1	968	1	105272	18	75	8.07978e-05	0.2262	Nuclear factor NF-kappa-B p105 subunit isoform Iso 1 ; Additional IDs concatenated into MaxParsimony group: NX_P19838-2, NX_P19838-3
NX_P20645-1	277	5	30955.4	5	75	0.000282355	0.2347	Cation-dependent mannose-6-phosphate receptor isoform Iso 1
NX_P26196-1	483	13	54364.3	13	75	0.00016193	0.2754	Probable ATP-dependent RNA helicase DDX6 isoform Iso 1
NX_P49721-1	201	10	22803.7	10	75	0.000389116	0.4478	Proteasome subunit beta type-2 isoform Iso 1
NX_P51570-2	422	10	45311	10	75	0.000185337	0.218	Galactokinase isoform Iso 2 : NX_P51570-1 Galactokinase isoform Iso 1
NX_P55010-1	431	15	49173.8	15	75	0.000181467	0.3132	Eukaryotic translation initiation factor 5 isoform Iso 1
NX_P61604-1	102	6	10906.9	6	75	0.000766787	0.549	10 kDa heat shock protein, mitochondrial isoform Iso 1
NX_Q12768-1	1159	20	134183	20	75	6.74826e-05	0.1717	WASH complex subunit strumpellin isoform Iso 1
NX_Q7Z2W4-1	902	2	101349	13	75	8.67099e-05	0.194	Zinc finger CCCH-type antiviral protein 1 isoform Iso 1 : NX_Q7Z2W4-4 Zinc finger CCCH-type antiviral protein 1 isoform Iso 4 ; Additional IDs concatenated into MaxParsimony group: NX_Q7Z2W4-2
NX_Q96TA1-1	746	0	84066.7	18	75	0.000104842	0.2708	Niban-like protein 1 isoform Iso 1 ; Additional IDs concatenated into MaxParsimony group: NX_Q96TA1-2
NX_Q9NR31-1	198	5	22334.5	9	75	0.000395012	0.5657	GTP-binding protein SAR1a isoform Iso 1 : NX_Q9NR31-2 GTP-binding protein SAR1a isoform Iso 2
NX_Q9NRY5-1	505	9	55416.2	9	75	0.000154876	0.2178	Protein FAM114A2 isoform Iso 1
NX_Q9UNM6-1	376	1	42900.1	16	75	0.000208011	0.4574	26S proteasome non-ATPase regulatory subunit 13 isoform Iso 1 ; Additional IDs concatenated into MaxParsimony group: NX_Q9UNM6-2
NX_Q9Y2J2-2	865	1	96436.3	15	75	9.04188e-05	0.2821	Band 4.1-like protein 3 isoform Iso 2 : NX_Q9Y2J2-3 Band 4.1-like protein 3 isoform Iso 3 ; Additional IDs concatenated into MaxParsimony group: NX_Q9Y2J2-1, NX_Q9Y2J2-4, NX_P11171-2, NX_P11171-5, NX_P11171-3, NX_P11171-4
NX_P00492-1	218	12	24545.6	12	74	0.000353988	0.6514	Hypoxanthine-guanine phosphoribosyltransferase isoform Iso 1
NX_P13498-1	195	5	20981.1	5	74	0.000395741	0.3487	Cytochrome b-245 light chain isoform Iso 1
NX_P13861-1	404	0	45471.9	11	74	0.000191014	0.302	cAMP-dependent protein kinase type II-alpha regulatory subunit isoform Iso 1 ; Additional IDs concatenated into MaxParsimony group: NX_P13861-2
NX_P20020-1	1258	0	138650	9	74	6.1343e-05	0.097	Plasma membrane calcium-transporting ATPase 1 isoform D
NX_P30405-1	207	7	22008.2	8	74	0.000372799	0.57	Peptidyl-prolyl cis-trans isomerase F, mitochondrial isoform Iso 1 ; Additional IDs concatenated into MaxParsimony group: NX_P30405-2
NX_P36957-2	367	1	39509.9	7	74	0.000210271	0.2507	Dihydrolipoyllysine-residue succinyltransferase component of 2-oxoglutarate dehydrogenase complex, mitochondrial isoform Iso 2
NX_P48637-1	474	5	52334.2	10	74	0.000162805	0.2384	Glutathione synthetase isoform Iso 1 ; Additional IDs concatenated into MaxParsimony group: NX_P48637-2
NX_P63151-1	447	1	51641.5	10	74	0.000172639	0.3333	Serine/threonine-protein phosphatase 2A 55 kDa regulatory subunit B alpha isoform isoform Iso 1 ; Additional IDs concatenated into MaxParsimony group: NX_P63151-2, NX_Q00005-7, NX_Q00005-5, NX_Q00005-4, NX_Q66LE6-1, NX_Q00005-3, NX_Q9Y2T4-1, NX_Q00005-2, NX_Q9Y2T4-4, NX_Q00005-6, NX_Q9Y2T4-3
NX_O43504-1	91	4	9589.7	4	73	0.000836557	0.8132	Ragulator complex protein LAMTOR5 isoform Iso 1
NX_O75347-1	108	8	12828.7	10	73	0.000704876	0.5093	Tubulin-specific chaperone A isoform Iso 1 ; Additional IDs concatenated into MaxParsimony group: NX_O75347-2
NX_O75822-1	258	0	29026.5	11	73	0.000295065	0.2868	Eukaryotic translation initiation factor 3 subunit J isoform Iso 1 ; Additional IDs concatenated into MaxParsimony group: NX_O75822-2, NX_O75822-3
NX_P02792-1	175	9	19989.1	9	73	0.000435009	0.5486	Ferritin light chain isoform Iso 1
NX_P08621-1	437	0	51507.8	17	73	0.000174203	0.3799	U1 small nuclear ribonucleoprotein 70 kDa isoform Iso 1 ; Additional IDs concatenated into MaxParsimony group: NX_P08621-2, NX_P08621-3, NX_P08621-4
NX_P13797-2	617	3	69288.5	9	73	0.000123382	0.1426	Plastin-3 isoform Iso 2
NX_P20039-1	266	1	30123	9	73	0.00028619	0.4211	HLA class II histocompatibility antigen, DRB1-11 beta chain isoform Iso 1
NX_P30533-1	357	12	41422.9	12	73	0.00021324	0.3221	Alpha-2-macroglobulin receptor-associated protein isoform Iso 1
NX_P46783-1	165	4	18867.9	11	73	0.000461374	0.3939	40S ribosomal protein S10 isoform Iso 1
NX_P48059-3	387	0	44342.4	10	73	0.00019671	0.2765	LIM and senescent cell antigen-like-containing domain protein 1 isoform Iso 3 ; Additional IDs concatenated into MaxParsimony group: NX_P48059-5, NX_P48059-2, NX_P48059-4, NX_Q7Z4I7-2, NX_Q7Z4I7-5, NX_Q7Z4I7-1
NX_P62714-1	309	1	35534.3	13	73	0.000246365	0.5016	Serine/threonine-protein phosphatase 2A catalytic subunit beta isoform isoform Iso 1
NX_P68400-1	391	2	45096.8	9	73	0.000194697	0.2992	Casein kinase II subunit alpha isoform Iso 1 : NX_P68400-2 Casein kinase II subunit alpha isoform Iso 2 ; Additional IDs concatenated into MaxParsimony group: NX_Q8NEV1-1
NX_P82979-1	210	10	23638.4	10	73	0.000362508	0.2619	SAP domain-containing ribonucleoprotein isoform Iso 1
NX_Q5JSP0-1	725	1	79333.1	16	73	0.000105002	0.2579	FYVE, RhoGEF and PH domain-containing protein 3 isoform Iso 1 ; Additional IDs concatenated into MaxParsimony group: NX_Q5JSP0-3, NX_Q5JSP0-2
NX_Q9H1E3-1	243	3	27262	5	73	0.000313278	0.2099	Nuclear ubiquitous casein and cyclin-dependent kinase substrate 1 isoform Iso 1 ; Additional IDs concatenated into MaxParsimony group: NX_Q9H1E3-2
NX_Q9NTK5-3	278	2	31402.5	13	73	0.000273837	0.5072	Obg-like ATPase 1 isoform Iso 3
NX_Q9UBB4-1	475	2	53436.8	11	73	0.000160267	0.3074	Ataxin-10 isoform Iso 1 ; Additional IDs concatenated into MaxParsimony group: NX_Q9UBB4-2
NX_Q9UNZ2-5	372	0	40773.4	11	73	0.000204642	0.3333	NSFL1 cofactor p47 isoform Iso 3 ; Additional IDs concatenated into MaxParsimony group: NX_Q9UNZ2-1, NX_Q9UNZ2-6, NX_Q9UNZ2-4
NX_O00629-1	521	11	57832.6	12	72	0.000144115	0.3493	Importin subunit alpha-3 isoform Iso 1
NX_O14561-1	156	10	17388	10	72	0.000481306	0.4936	Acyl carrier protein, mitochondrial isoform Iso 1
NX_O14744-1	637	0	72619.5	10	72	0.000117871	0.2261	Protein arginine N-methyltransferase 5 isoform Iso 1 ; Additional IDs concatenated into MaxParsimony group: NX_O14744-5, NX_O14744-2, NX_O14744-3, NX_O14744-4
NX_O43175-1	533	16	56596.4	16	72	0.00014087	0.3734	D-3-phosphoglycerate dehydrogenase isoform Iso 1
NX_O94874-3	509	1	57530	11	72	0.000147512	0.22	E3 UFM1-protein ligase 1 isoform Iso 3
NX_P34910-2	463	11	50534.2	11	72	0.000162168	0.1922	Protein EVI2B isoform Iso 2 : NX_P34910-1 Protein EVI2B isoform Iso 1
NX_Q13363-2	429	4	46357.8	17	72	0.000175021	0.4033	C-terminal-binding protein 1 isoform Iso 2 ; Additional IDs concatenated into MaxParsimony group: NX_Q13363-1, NX_P56545-1
NX_Q15637-5	673	0	71688.2	13	72	0.000111566	0.2229	Splicing factor 1 isoform Iso 5 ; Additional IDs concatenated into MaxParsimony group: NX_Q15637-1, NX_Q15637-2, NX_Q15637-3, NX_Q15637-6, NX_Q15637-4
NX_Q4V328-1	841	0	95912.8	15	72	8.92792e-05	0.2592	GRIP1-associated protein 1 isoform Iso 1 ; Additional IDs concatenated into MaxParsimony group: NX_Q4V328-4, NX_Q4V328-2, NX_Q4V328-3
NX_Q5M775-1	1068	0	118494	13	72	7.03032e-05	0.1414	Cytospin-B isoform Iso 1 ; Additional IDs concatenated into MaxParsimony group: NX_Q5M775-2, NX_Q5M775-4, NX_Q5M775-3
NX_Q6RW13-1	159	3	17389.9	4	72	0.000472225	0.2453	Type-1 angiotensin II receptor-associated protein isoform Iso 1 ; Additional IDs concatenated into MaxParsimony group: NX_Q6RW13-2
NX_Q92973-3	848	2	96820	14	72	8.85422e-05	0.2146	Transportin-1 isoform Iso 3
NX_Q99733-2	386	0	44033.4	15	72	0.000194518	0.3575	Nucleosome assembly protein 1-like 4 isoform Iso 2 ; Additional IDs concatenated into MaxParsimony group: NX_Q99733-1, NX_P55209-1, NX_P55209-3
NX_Q9Y277-1	283	2	30621.3	14	72	0.000265314	0.4134	Voltage-dependent anion-selective channel protein 3 isoform Iso 1 ; Additional IDs concatenated into MaxParsimony group: NX_Q9Y277-2, NX_P45880-1
NX_Q9Y6E0-1	443	0	49259.3	10	72	0.000169489	0.2393	Serine/threonine-protein kinase 24 isoform B ; Additional IDs concatenated into MaxParsimony group: NX_Q9Y6E0-2, NX_Q9P289-2, NX_Q9P289-3, NX_O00506-1, NX_O00506-2
NX_O15269-1	473	14	52692.5	14	71	0.000156535	0.3066	Serine palmitoyltransferase 1 isoform Iso 1
NX_O95881-1	172	8	19175.6	8	71	0.000430471	0.5756	Thioredoxin domain-containing protein 12 isoform Iso 1
NX_P55265-3	1181	4	131069	15	71	6.26935e-05	0.1431	Double-stranded RNA-specific adenosine deaminase isoform Iso 3 ; Additional IDs concatenated into MaxParsimony group: NX_P55265-1, NX_P55265-2
NX_P59998-1	168	2	19636.3	9	71	0.00044072	0.4762	Actin-related protein 2/3 complex subunit 4 isoform Iso 1 : NX_P59998-4 Actin-related protein 2/3 complex subunit 4 isoform Iso 4 ; Additional IDs concatenated into MaxParsimony group: NX_P59998-3, NX_P59998-2
NX_P62917-1	257	15	27989.3	15	71	0.000288097	0.3658	60S ribosomal protein L8 isoform Iso 1
NX_Q08170-1	494	10	56627.3	14	71	0.000149881	0.2713	Serine/arginine-rich splicing factor 4 isoform Iso 1 ; Additional IDs concatenated into MaxParsimony group: NX_Q13247-3, NX_Q13243-3, NX_Q13247-2
NX_Q16629-1	238	0	27332	6	71	0.000311097	0.2563	Serine/arginine-rich splicing factor 7 isoform Iso 1
NX_Q58FG1-1	418	2	47664.1	11	71	0.000177132	0.1555	Putative heat shock protein HSP 90-alpha A4 isoform Iso 1
NX_Q99467-1	661	8	74113.9	8	71	0.000112014	0.177	CD180 antigen isoform Iso 1
NX_Q9BVK6-1	235	9	27242.2	12	71	0.000315068	0.3872	Transmembrane emp24 domain-containing protein 9 isoform Iso 1
NX_Q9H7M9-1	311	9	33869	9	71	0.000238074	0.3248	V-type immunoglobulin domain-containing suppressor of T-cell activation isoform Iso 1
NX_O00267-1	1087	0	120906	17	70	6.71556e-05	0.2153	Transcription elongation factor SPT5 isoform Iso 1 ; Additional IDs concatenated into MaxParsimony group: NX_O00267-2
NX_O15067-1	1338	15	144625	15	70	5.45577e-05	0.1457	Phosphoribosylformylglycinamidine synthase isoform Iso 1
NX_O43847-1	1150	1	131470	16	70	6.34767e-05	0.1652	Nardilysin isoform Iso 1 ; Additional IDs concatenated into MaxParsimony group: NX_O43847-2
NX_P15170-3	637	0	68638.1	14	70	0.000114597	0.2669	Eukaryotic peptide chain release factor GTP-binding subunit ERF3A isoform Iso 3 : NX_P15170-1 Eukaryotic peptide chain release factor GTP-binding subunit ERF3A isoform Iso 1 ; Additional IDs concatenated into MaxParsimony group: NX_P15170-2, NX_Q8IYD1-1
NX_P23469-1	700	0	80572	14	70	0.000104283	0.23	Receptor-type tyrosine-protein phosphatase epsilon isoform Iso 1
NX_P25325-2	317	7	35209.6	7	70	0.000230278	0.3438	3-mercaptopyruvate sulfurtransferase isoform Iso 2 : NX_P25325-1 3-mercaptopyruvate sulfurtransferase isoform Iso 1
NX_P51572-2	313	9	34712.3	9	70	0.000233221	0.1789	B-cell receptor-associated protein 31 isoform Iso 2 : NX_P51572-1 B-cell receptor-associated protein 31 isoform Iso 1
NX_P55265-4	1269	0	140731	14	70	5.75242e-05	0.1316	Double-stranded RNA-specific adenosine deaminase isoform Iso 4
NX_P83111-1	547	14	60637	14	70	0.000133452	0.2998	Serine beta-lactamase-like protein LACTB, mitochondrial isoform Iso 1 : NX_P83111-2 Serine beta-lactamase-like protein LACTB, mitochondrial isoform Iso 2
NX_Q13247-1	344	0	39545.4	9	70	0.000212204	0.2587	Serine/arginine-rich splicing factor 6 isoform SRP55-1
NX_Q15008-3	350	1	41136.9	11	70	0.000208566	0.2686	26S proteasome non-ATPase regulatory subunit 6 isoform Iso 3
NX_Q86XR7-2	404	0	46125.5	8	70	0.000180688	0.2129	TIR domain-containing adapter molecule 2 isoform Iso 2 ; Additional IDs concatenated into MaxParsimony group: NX_Q9Y3B3-1
NX_A0A075B759-1	164	2	18167.2	7	69	0.000438752	0.1646	Peptidyl-prolyl cis-trans isomerase A-like 4E isoform Iso 1 : NX_P0DN26-1 Peptidyl-prolyl cis-trans isomerase A-like 4F isoform Iso 1
NX_A6NHR9-3	762	2	85892.4	15	69	9.44296e-05	0.2415	Structural maintenance of chromosomes flexible hinge domain-containing protein 1 isoform Iso 3
NX_O14979-3	244	3	27156.6	13	69	0.000294899	0.3484	Heterogeneous nuclear ribonucleoprotein D-like isoform Iso 3
NX_O43768-3	137	0	15253.6	6	69	0.000525221	0.3796	Alpha-endosulfine isoform Iso 3 : NX_O43768-9 Alpha-endosulfine isoform Iso 9 ; Additional IDs concatenated into MaxParsimony group: NX_O43768-1, NX_O43768-4, NX_O43768-7, NX_O43768-5, NX_P56211-1, NX_O43768-8
NX_P27816-5	809	1	85181.4	12	69	8.89435e-05	0.1965	Microtubule-associated protein 4 isoform Iso 5
NX_P42785-2	517	0	58044.2	12	69	0.000139179	0.2398	Lysosomal Pro-X carboxypeptidase isoform Iso 2 ; Additional IDs concatenated into MaxParsimony group: NX_P42785-1
NX_P53999-1	127	15	14368.4	15	69	0.000566577	0.5197	Activated RNA polymerase II transcriptional coactivator p15 isoform Iso 1
NX_P99999-1	105	9	11723.1	9	69	0.000685289	0.5714	Cytochrome c isoform Iso 1
NX_Q01130-1	221	3	25443.2	10	69	0.00032559	0.2941	Serine/arginine-rich splicing factor 2 isoform Iso 1
NX_Q13555-4	529	0	59551.3	14	69	0.000136021	0.3043	Calcium/calmodulin-dependent protein kinase type II subunit gamma isoform Iso 4
NX_Q14166-1	644	17	74338	17	69	0.000111732	0.4224	Tubulin--tyrosine ligase-like protein 12 isoform Iso 1
NX_Q15057-1	778	15	87955.2	15	69	9.24876e-05	0.2416	Arf-GAP with coiled-coil, ANK repeat and PH domain-containing protein 2 isoform Iso 1
NX_Q29974-1	266	0	29993	9	69	0.000270509	0.406	HLA class II histocompatibility antigen, DRB1-16 beta chain isoform Iso 1
NX_Q9BT09-1	278	7	30710.6	7	69	0.000258832	0.2446	Protein canopy homolog 3 isoform Iso 1
NX_Q9BZK7-1	514	5	55542.1	12	69	0.000139991	0.2471	F-box-like/WD repeat-containing protein TBL1XR1 isoform Iso 1 ; Additional IDs concatenated into MaxParsimony group: NX_O60907-1, NX_Q9BQ87-1, NX_Q96J01-2
NX_O43719-1	755	12	85782.6	12	68	9.39238e-05	0.2066	HIV Tat-specific factor 1 isoform Iso 1
NX_O75131-1	537	14	60074.1	14	68	0.000132053	0.3371	Copine-3 isoform Iso 1
NX_P10644-2	337	3	37961.3	16	68	0.000210423	0.4036	cAMP-dependent protein kinase type I-alpha regulatory subunit isoform Iso 2
NX_P23919-1	212	0	23786.5	10	68	0.000334493	0.4009	Thymidylate kinase isoform Iso 1 ; Additional IDs concatenated into MaxParsimony group: NX_P23919-2
NX_P46781-1	194	12	22559.5	12	68	0.000365528	0.4124	40S ribosomal protein S9 isoform Iso 1
NX_P61201-1	443	1	51546	10	68	0.000160073	0.2641	COP9 signalosome complex subunit 2 isoform Iso 1 ; Additional IDs concatenated into MaxParsimony group: NX_P61201-2
NX_Q13404-1	221	0	25762	7	68	0.000320871	0.3077	Ubiquitin-conjugating enzyme E2 variant 1 isoform Iso 1 ; Additional IDs concatenated into MaxParsimony group: NX_Q13404-2, NX_Q13404-7, NX_Q13404-4, NX_Q13404-8, NX_Q13404-6
NX_Q13596-3	557	0	63025.2	11	68	0.000127311	0.1741	Sorting nexin-1 isoform Iso 3 ; Additional IDs concatenated into MaxParsimony group: NX_Q13596-1, NX_Q13596-2
NX_Q16186-1	407	9	42108.8	9	68	0.000174232	0.2088	Proteasomal ubiquitin receptor ADRM1 isoform Iso 1
NX_Q92673-1	2214	16	248249	16	68	3.20291e-05	0.0921	Sortilin-related receptor isoform Iso 1
NX_Q92769-1	488	5	55310.8	10	68	0.000145312	0.2664	Histone deacetylase 2 isoform Iso 1 : NX_Q92769-3 Histone deacetylase 2 isoform Iso 2
NX_Q99623-2	261	1	29007.7	12	68	0.000271695	0.4291	Prohibitin-2 isoform Iso 2
NX_Q9BXK5-1	485	10	52672.6	14	68	0.000146211	0.4165	Bcl-2-like protein 13 isoform Iso 2 : NX_Q9BXK5-4 Bcl-2-like protein 13 isoform Iso 3 ; Additional IDs concatenated into MaxParsimony group: NX_Q9BXK5-2
NX_Q9Y6D6-1	1849	10	208616	15	68	3.83518e-05	0.1011	Brefeldin A-inhibited guanine nucleotide-exchange protein 1 isoform Iso 1
NX_O60493-1	162	1	18732.7	8	67	0.000431294	0.4321	Sorting nexin-3 isoform Iso 1 ; Additional IDs concatenated into MaxParsimony group: NX_O60493-4, NX_O60493-2, NX_O60493-3
NX_P17900-1	193	7	20806.7	7	67	0.000362019	0.3834	Ganglioside GM2 activator isoform Iso 1
NX_P24539-1	256	11	28872.3	11	67	0.000272928	0.4141	ATP synthase F(0) complex subunit B1, mitochondrial isoform Iso 1
NX_P35610-1	550	8	64674.3	10	67	0.000127036	0.1582	Sterol O-acyltransferase 1 isoform Iso 1 ; Additional IDs concatenated into MaxParsimony group: NX_P35610-2
NX_P51532-1	1647	0	184512	11	67	4.24224e-05	0.0741	Transcription activator BRG1 isoform Iso 1
NX_P62851-1	125	7	13715.7	7	67	0.000558957	0.36	40S ribosomal protein S25 isoform Iso 1
NX_Q01813-2	776	1	85243.4	18	67	9.00382e-05	0.2165	ATP-dependent 6-phosphofructokinase, platelet type isoform Iso 2
NX_Q15836-1	100	3	11283.9	5	67	0.000698697	0.4	Vesicle-associated membrane protein 3 isoform Iso 1
NX_Q8NHP1-1	331	1	36923.2	7	67	0.000211087	0.1873	Aflatoxin B1 aldehyde reductase member 4 isoform Iso 1
NX_Q8WZA0-2	211	11	23892.3	11	67	0.000331136	0.4976	Protein LZIC isoform Iso 2 : NX_Q8WZA0-1 Protein LZIC isoform Iso 1
NX_Q9NZL9-1	334	0	37510.2	10	67	0.000209191	0.3892	Methionine adenosyltransferase 2 subunit beta isoform Iso 1 ; Additional IDs concatenated into MaxParsimony group: NX_Q9NZL9-2, NX_Q9NZL9-4, NX_Q9NZL9-3
NX_Q9UHY7-1	261	10	28896.5	10	67	0.0002677	0.4215	Enolase-phosphatase E1 isoform Iso 1 : NX_Q9UHY7-2 Enolase-phosphatase E1 isoform Iso 2
NX_Q9UKY3-1	287	1	30641.2	5	67	0.000243448	0.2056	Putative inactive carboxylesterase 4 isoform Iso 1 : NX_Q9UKY3-2 Putative inactive carboxylesterase 4 isoform Iso 2
NX_P11908-2	321	0	35014.1	10	66	0.000214414	0.3302	Ribose-phosphate pyrophosphokinase 2 isoform Iso 2
NX_P27986-1	724	2	83528.5	17	66	9.50647e-05	0.2624	Phosphatidylinositol 3-kinase regulatory subunit alpha isoform Iso 1
NX_P42285-1	1042	14	117711	14	66	6.60526e-05	0.1583	Superkiller viralicidic activity 2-like 2 isoform Iso 1
NX_P50135-1	292	9	33255.6	10	66	0.000235708	0.3733	Histamine N-methyltransferase isoform Iso 1 ; Additional IDs concatenated into MaxParsimony group: NX_P50135-2, NX_P50135-3
NX_P55769-1	128	9	14146.5	9	66	0.00053771	0.5547	NHP2-like protein 1 isoform Iso 1
NX_Q04837-1	148	5	17231	5	66	0.000465046	0.4662	Single-stranded DNA-binding protein, mitochondrial isoform Iso 1
NX_Q05209-1	780	20	88033.4	20	66	8.82395e-05	0.3679	Tyrosine-protein phosphatase non-receptor type 12 isoform Iso 1 : NX_Q05209-3 Tyrosine-protein phosphatase non-receptor type 12 isoform Iso 3 : NX_Q05209-2 Tyrosine-protein phosphatase non-receptor type 12 isoform Iso 2
NX_Q7Z5L9-2	571	1	59425.9	10	66	0.000120537	0.2312	Interferon regulatory factor 2-binding protein 2 isoform Iso 2 : NX_Q7Z5L9-3 Interferon regulatory factor 2-binding protein 2 isoform Iso 3 ; Additional IDs concatenated into MaxParsimony group: NX_Q7Z5L9-1
NX_Q96RU3-1	617	0	71244.3	9	66	0.000111551	0.1994	Formin-binding protein 1 isoform Iso 1 ; Additional IDs concatenated into MaxParsimony group: NX_Q96RU3-2, NX_Q96RU3-5, NX_Q96RU3-3, NX_Q96RU3-4
NX_Q9H8H3-1	244	10	28282.5	10	66	0.000282077	0.3443	Methyltransferase-like protein 7A isoform Iso 1
NX_Q9UNH7-1	406	13	46601.7	13	66	0.000169524	0.3325	Sorting nexin-6 isoform Iso 1 : NX_Q9UNH7-2 Sorting nexin-6 isoform Iso 2
NX_P02671-2	644	1	69695.8	13	65	0.000105255	0.2547	Fibrinogen alpha chain isoform Iso 2 ; Additional IDs concatenated into MaxParsimony group: NX_P02671-1
NX_P08195-4	661	0	71061.2	12	65	0.000102548	0.2027	4F2 cell-surface antigen heavy chain isoform Iso 4 ; Additional IDs concatenated into MaxParsimony group: NX_P08195-1, NX_P08195-3
NX_P19623-1	302	9	33784.7	9	65	0.00022445	0.4272	Spermidine synthase isoform Iso 1
NX_P30419-1	496	10	56751.8	13	65	0.000136661	0.2782	Glycylpeptide N-tetradecanoyltransferase 1 isoform Long : NX_P30419-2 Glycylpeptide N-tetradecanoyltransferase 1 isoform Short ; Additional IDs concatenated into MaxParsimony group: NX_O60551-1
NX_P46734-3	352	0	39896.4	12	65	0.000192568	0.3352	Dual specificity mitogen-activated protein kinase kinase 3 isoform Iso 2 ; Additional IDs concatenated into MaxParsimony group: NX_P46734-1
NX_P55036-2	268	2	28576.6	10	65	0.000252925	0.2873	26S proteasome non-ATPase regulatory subunit 4 isoform Rpn10E
NX_P62314-1	119	7	13255.4	7	65	0.000569613	0.5462	Small nuclear ribonucleoprotein Sm D1 isoform Iso 1
NX_P63220-1	83	6	9087.6	6	65	0.000816675	0.5181	40S ribosomal protein S21 isoform Iso 1
NX_Q13153-1	545	2	60590.7	11	65	0.000124374	0.2275	Serine/threonine-protein kinase PAK 1 isoform Iso 1
NX_Q14444-1	709	0	78300	9	65	9.56051e-05	0.1904	Caprin-1 isoform Iso 1 ; Additional IDs concatenated into MaxParsimony group: NX_Q14444-2
NX_Q6IAA8-1	161	9	17715.8	9	65	0.000421019	0.7453	Ragulator complex protein LAMTOR1 isoform Iso 1
NX_Q7L266-1	308	7	32016.2	7	65	0.000220078	0.4058	Isoaspartyl peptidase/L-asparaginase isoform Iso 1 : NX_Q7L266-2 Isoaspartyl peptidase/L-asparaginase isoform Iso 2
NX_Q8IZP0-1	508	0	55028.7	9	65	0.000133433	0.2303	Abl interactor 1 isoform Iso 1 ; Additional IDs concatenated into MaxParsimony group: NX_Q8IZP0-9, NX_Q8IZP0-6, NX_Q8IZP0-5, NX_Q8IZP0-3, NX_Q8IZP0-4, NX_Q8IZP0-2, NX_Q8IZP0-12, NX_Q8IZP0-7, NX_Q8IZP0-8, NX_Q8IZP0-10, NX_Q9NYB9-1, NX_Q9NYB9-4, NX_Q9NYB9-2
NX_Q96F07-2	1253	0	145561	15	65	5.40974e-05	0.1237	Cytoplasmic FMR1-interacting protein 2 isoform Iso 2
NX_Q99615-1	494	13	56386.7	13	65	0.000137215	0.2794	DnaJ homolog subfamily C member 7 isoform Iso 1 : NX_Q99615-2 DnaJ homolog subfamily C member 7 isoform Iso 2
NX_Q9Y2Q5-2	150	0	15580.9	10	65	0.000451893	0.6333	Ragulator complex protein LAMTOR2 isoform Iso 2 ; Additional IDs concatenated into MaxParsimony group: NX_Q9Y2Q5-1, NX_Q9Y2Q5-3
NX_Q9Y4K1-1	1723	10	188540	16	65	3.93407e-05	0.1259	Absent in melanoma 1 protein isoform Iso 1 ; Additional IDs concatenated into MaxParsimony group: NX_Q9Y4K1-2
NX_O75348-1	118	7	13731.1	7	64	0.000565603	0.4407	V-type proton ATPase subunit G 1 isoform Iso 1
NX_O94905-1	339	5	37797.4	9	64	0.000196877	0.351	Erlin-2 isoform Iso 1
NX_P01834-1	106	5	11583.7	5	64	0.000629634	0.8019	Ig kappa chain C region isoform Iso 1
NX_P07919-1	91	4	10713.9	5	64	0.000733419	0.6154	Cytochrome b-c1 complex subunit 6, mitochondrial isoform Iso 1 ; Additional IDs concatenated into MaxParsimony group: NX_A0A096LP55-1
NX_P09493-5	245	1	28350.5	8	64	0.000272413	0.2	Tropomyosin alpha-1 chain isoform Iso 5
NX_P30042-1	268	2	28134.7	9	64	0.000249034	0.4179	ES1 protein homolog, mitochondrial isoform Long
NX_P36969-1	197	7	22143	7	64	0.000338788	0.3807	Phospholipid hydroperoxide glutathione peroxidase, mitochondrial isoform Mitochondrial : NX_P36969-2 Phospholipid hydroperoxide glutathione peroxidase, mitochondrial isoform Cytoplasmic
NX_P37235-1	193	8	22281	10	64	0.000345809	0.5596	Hippocalcin-like protein 1 isoform Iso 1 ; Additional IDs concatenated into MaxParsimony group: NX_P84074-1, NX_P61601-1
NX_P84090-1	104	7	12233	7	64	0.000641742	0.4519	Enhancer of rudimentary homolog isoform Iso 1
NX_Q14161-1	759	0	84472.2	15	64	8.7933e-05	0.2978	ARF GTPase-activating protein GIT2 isoform Iso 1 ; Additional IDs concatenated into MaxParsimony group: NX_Q14161-3, NX_Q14161-5, NX_Q14161-4, NX_Q14161-8, NX_Q14161-10, NX_Q14161-9, NX_Q14161-6, NX_Q14161-7, NX_Q14161-11, NX_Q14161-2, NX_Q9Y2X7-1
NX_Q5JPE7-1	1267	0	139333	15	64	5.26765e-05	0.1452	Nodal modulator 2 isoform Iso 1 : NX_Q5JPE7-2 Nodal modulator 2 isoform Iso 2 ; Additional IDs concatenated into MaxParsimony group: NX_Q15155-1, NX_P69849-1, NX_Q5JPE7-3
NX_Q8TAT6-2	617	0	69399	13	64	0.00010817	0.2982	Nuclear protein localization protein 4 homolog isoform Iso 2 ; Additional IDs concatenated into MaxParsimony group: NX_Q8TAT6-1
NX_Q8TCT9-1	377	0	41443.5	7	64	0.000177032	0.1698	Minor histocompatibility antigen H13 isoform Iso 1 ; Additional IDs concatenated into MaxParsimony group: NX_Q8TCT9-5, NX_Q8TCT9-2, NX_Q8TCT9-4
NX_Q9H269-1	839	4	94615.6	12	64	7.95485e-05	0.1967	Vacuolar protein sorting-associated protein 16 homolog isoform Iso 1
NX_Q9P289-1	416	0	46481.6	10	64	0.000160435	0.2452	Serine/threonine-protein kinase 26 isoform Iso 1
NX_Q9UKK9-1	219	11	24294.2	11	64	0.000304754	0.5982	ADP-sugar pyrophosphatase isoform Iso 1
NX_Q9UKX7-1	468	9	50095.2	9	64	0.000142609	0.2991	Nuclear pore complex protein Nup50 isoform Iso 1 : NX_Q9UKX7-2 Nuclear pore complex protein Nup50 isoform Iso 2
NX_Q9ULH1-1	1129	1	125402	11	64	5.91153e-05	0.1302	Arf-GAP with SH3 domain, ANK repeat and PH domain-containing protein 1 isoform Iso 2 ; Additional IDs concatenated into MaxParsimony group: NX_Q9ULH1-2
NX_A5YKK6-1	2376	0	266750	15	63	2.76508e-05	0.0648	CCR4-NOT transcription complex subunit 1 isoform Iso 1 ; Additional IDs concatenated into MaxParsimony group: NX_A5YKK6-2, NX_A5YKK6-3, NX_A5YKK6-4
NX_O00170-1	330	11	37594.1	11	63	0.000199086	0.3939	AH receptor-interacting protein isoform Iso 1
NX_O60313-2	997	1	115794	16	63	6.5896e-05	0.1575	Dynamin-like 120 kDa protein, mitochondrial isoform Iso 2 ; Additional IDs concatenated into MaxParsimony group: NX_O60313-1
NX_O75436-1	327	4	38127.7	12	63	0.000200912	0.3914	Vacuolar protein sorting-associated protein 26A isoform Iso 1 ; Additional IDs concatenated into MaxParsimony group: NX_O75436-2
NX_O76003-1	335	12	37390.2	12	63	0.000196114	0.3881	Glutaredoxin-3 isoform Iso 1
NX_P01009-1	418	1	46689	9	63	0.000157173	0.2799	Alpha-1-antitrypsin isoform Iso 1
NX_P16219-1	412	8	44250.8	8	63	0.000159462	0.2209	Short-chain specific acyl-CoA dehydrogenase, mitochondrial isoform Iso 1
NX_P18859-2	116	5	13361.9	5	63	0.000566365	0.2931	ATP synthase-coupling factor 6, mitochondrial isoform Iso 2 : NX_P18859-1 ATP synthase-coupling factor 6, mitochondrial isoform Iso 1
NX_P19474-1	475	5	54117.1	8	63	0.000138312	0.1768	E3 ubiquitin-protein ligase TRIM21 isoform Iso 1 ; Additional IDs concatenated into MaxParsimony group: NX_P19474-2
NX_P49756-2	294	1	32783.2	11	63	0.000223464	0.2993	RNA-binding protein 25 isoform Iso 2
NX_P52306-5	608	0	66327.6	12	63	0.000108056	0.2533	Rap1 GTPase-GDP dissociation stimulator 1 isoform Iso 5 ; Additional IDs concatenated into MaxParsimony group: NX_P52306-1, NX_P52306-4, NX_P52306-3, NX_P52306-2, NX_P52306-6
NX_P55809-1	520	8	56103.9	8	63	0.000126343	0.2308	Succinyl-CoA:3-ketoacid coenzyme A transferase 1, mitochondrial isoform Iso 1 : NX_P55809-2 Succinyl-CoA:3-ketoacid coenzyme A transferase 1, mitochondrial isoform Iso 2
NX_P61513-1	92	7	10250.5	7	63	0.000714112	0.5761	60S ribosomal protein L37a isoform Iso 1
NX_P62318-2	120	1	13264.9	8	63	0.000547486	0.4333	Small nuclear ribonucleoprotein Sm D3 isoform Iso 2 ; Additional IDs concatenated into MaxParsimony group: NX_P62318-1
NX_Q00169-1	270	8	31768	8	63	0.000243327	0.337	Phosphatidylinositol transfer protein alpha isoform isoform Iso 1
NX_Q13951-2	187	1	21959.8	7	63	0.000351328	0.3369	Core-binding factor subunit beta isoform Iso 2 ; Additional IDs concatenated into MaxParsimony group: NX_Q13951-1
NX_Q15185-2	127	4	14816.4	11	63	0.00051731	0.4724	Prostaglandin E synthase 3 isoform Iso 2
NX_Q16630-2	588	0	63413.8	11	63	0.000111732	0.2092	Cleavage and polyadenylation specificity factor subunit 6 isoform Iso 2 ; Additional IDs concatenated into MaxParsimony group: NX_Q16630-1, NX_Q16630-3
NX_Q9BWJ5-1	86	6	10110.8	6	63	0.000763934	0.5465	Splicing factor 3B subunit 5 isoform Iso 1
NX_Q9UL25-1	225	9	24314.2	11	63	0.000291993	0.4133	Ras-related protein Rab-21 isoform Iso 1
NX_O00233-1	223	0	24648.5	9	62	0.000289935	0.3363	26S proteasome non-ATPase regulatory subunit 9 isoform p27-L ; Additional IDs concatenated into MaxParsimony group: NX_O00233-2
NX_O75022-2	648	0	70966.2	9	62	9.9777e-05	0.1698	Leukocyte immunoglobulin-like receptor subfamily B member 3 isoform Iso 2
NX_O95758-7	457	2	49490.7	11	62	0.000141478	0.2123	Polypyrimidine tract-binding protein 3 isoform Iso 7
NX_P00738-1	406	0	45158.6	17	62	0.00015925	0.3842	Haptoglobin isoform Iso 1 ; Additional IDs concatenated into MaxParsimony group: NX_P00738-2, NX_P00739-2, NX_P00739-1
NX_P08236-1	651	0	74666.7	11	62	9.93172e-05	0.2012	Beta-glucuronidase isoform Iso 1 ; Additional IDs concatenated into MaxParsimony group: NX_P08236-2, NX_P08236-3
NX_P13760-1	266	3	30075	9	62	0.000243066	0.4361	HLA class II histocompatibility antigen, DRB1-4 beta chain isoform Iso 1
NX_P21399-1	889	10	98318.6	10	62	7.27284e-05	0.1834	Cytoplasmic aconitate hydratase isoform Iso 1
NX_P30042-2	237	2	24723.9	8	62	0.000272808	0.3713	ES1 protein homolog, mitochondrial isoform Short
NX_P36507-1	400	3	44378	10	62	0.000161639	0.23	Dual specificity mitogen-activated protein kinase kinase 2 isoform Iso 1
NX_P48556-1	350	8	39568.8	8	62	0.00018473	0.2657	26S proteasome non-ATPase regulatory subunit 8 isoform Iso 1
NX_P49257-1	510	9	57495	9	62	0.000126775	0.2627	Protein ERGIC-53 isoform Iso 1
NX_P51571-1	173	7	18968.6	7	62	0.000373731	0.3642	Translocon-associated protein subunit delta isoform Iso 1
NX_P61011-1	504	2	55650.3	11	62	0.000128285	0.2103	Signal recognition particle 54 kDa protein isoform Iso 1 ; Additional IDs concatenated into MaxParsimony group: NX_P61011-2
NX_P63208-1	163	6	18628.2	12	62	0.00039666	0.6012	S-phase kinase-associated protein 1 isoform Iso 1
NX_Q12797-1	758	1	85791.4	8	62	8.52975e-05	0.1504	Aspartyl/asparaginyl beta-hydroxylase isoform Iso 1 ; Additional IDs concatenated into MaxParsimony group: NX_Q12797-10, NX_Q12797-2, NX_Q12797-6, NX_Q12797-7
NX_Q13428-4	1524	0	155818	12	62	4.24249e-05	0.0919	Treacle protein isoform Iso 4 ; Additional IDs concatenated into MaxParsimony group: NX_Q13428-3, NX_Q13428-1, NX_Q13428-7, NX_Q13428-6, NX_Q13428-8, NX_Q13428-2, NX_Q13428-5
NX_Q13765-1	215	1	23351.7	11	62	0.000300723	0.5395	Nascent polypeptide-associated complex subunit alpha isoform Iso 1 ; Additional IDs concatenated into MaxParsimony group: NX_E9PAV3-1, NX_E9PAV3-2, NX_Q9BZK3-1
NX_Q14008-2	1972	2	218369	19	62	3.27868e-05	0.109	Cytoskeleton-associated protein 5 isoform Iso 2 ; Additional IDs concatenated into MaxParsimony group: NX_Q14008-3, NX_Q14008-1
NX_Q7L591-1	496	5	53236.9	11	62	0.000130354	0.2722	Docking protein 3 isoform Iso 1 ; Additional IDs concatenated into MaxParsimony group: NX_Q7L591-3, NX_Q7L591-4
NX_Q8NHP8-1	589	3	65412	8	62	0.000109772	0.1443	Putative phospholipase B-like 2 isoform Iso 1 ; Additional IDs concatenated into MaxParsimony group: NX_Q8NHP8-2
NX_Q92878-2	1318	0	154473	19	62	4.90558e-05	0.1419	DNA repair protein RAD50 isoform Iso 2 ; Additional IDs concatenated into MaxParsimony group: NX_Q92878-1
NX_Q96GX9-1	242	2	27089.2	7	62	0.000267172	0.3264	Methylthioribulose-1-phosphate dehydratase isoform Iso 1 ; Additional IDs concatenated into MaxParsimony group: NX_Q96GX9-3
NX_Q9UN86-2	449	1	50768.1	9	62	0.000143999	0.2116	Ras GTPase-activating protein-binding protein 2 isoform B
NX_O14929-1	419	10	49462.8	10	61	0.00015182	0.2721	Histone acetyltransferase type B catalytic subunit isoform A : NX_O14929-2 Histone acetyltransferase type B catalytic subunit isoform B
NX_O43592-1	962	13	109875	13	61	6.61254e-05	0.1559	Exportin-T isoform Iso 1
NX_P01857-1	330	3	36065.2	10	61	0.000192766	0.4455	Ig gamma-1 chain C region isoform Iso 1 ; Additional IDs concatenated into MaxParsimony group: contaminant_NRL_1MCOH, NX_P01860-1, NX_P01859-1
NX_P10619-2	463	4	52437.2	14	61	0.000137392	0.324	Lysosomal protective protein isoform Iso 2 ; Additional IDs concatenated into MaxParsimony group: NX_P10619-1
NX_P18031-1	435	11	49916.8	11	61	0.000146236	0.269	Tyrosine-protein phosphatase non-receptor type 1 isoform Iso 1
NX_P55735-3	368	8	40702.8	8	61	0.000172861	0.3234	Protein SEC13 homolog isoform Iso 3 : NX_P55735-1 Protein SEC13 homolog isoform Iso 1 : NX_P55735-2 Protein SEC13 homolog isoform Iso 2
NX_P69905-1	142	5	15229.9	5	61	0.000447977	0.4859	Hemoglobin subunit alpha isoform Iso 1
NX_Q10588-1	318	1	35683.1	10	61	0.00020004	0.2673	ADP-ribosyl cyclase/cyclic ADP-ribose hydrolase 2 isoform Iso 1 ; Additional IDs concatenated into MaxParsimony group: NX_Q10588-2
NX_Q13488-1	830	12	92890.3	12	61	7.66418e-05	0.1482	V-type proton ATPase 116 kDa subunit a isoform 3 isoform Long : NX_Q13488-2 V-type proton ATPase 116 kDa subunit a isoform 3 isoform Short
NX_Q7Z6J4-1	655	10	74826.8	11	61	9.71186e-05	0.2672	FYVE, RhoGEF and PH domain-containing protein 2 isoform Iso 1 ; Additional IDs concatenated into MaxParsimony group: NX_Q7Z6J4-4
NX_Q8IZ83-3	751	2	79849.1	14	61	8.4704e-05	0.2783	Aldehyde dehydrogenase family 16 member A1 isoform Iso 3 ; Additional IDs concatenated into MaxParsimony group: NX_Q8IZ83-1, NX_Q8IZ83-2
NX_Q969G3-1	411	0	46602.6	11	61	0.000154775	0.2652	SWI/SNF-related matrix-associated actin-dependent regulator of chromatin subfamily E member 1 isoform Iso 1 ; Additional IDs concatenated into MaxParsimony group: NX_Q969G3-2, NX_Q969G3-4, NX_Q969G3-5
NX_Q9NT62-1	314	0	35823.4	11	61	0.000202588	0.3057	Ubiquitin-like-conjugating enzyme ATG3 isoform Iso 1 ; Additional IDs concatenated into MaxParsimony group: NX_Q9NT62-2
NX_Q9Y5P4-3	752	0	83637.4	10	61	8.45913e-05	0.1396	Collagen type IV alpha-3-binding protein isoform Iso 3 : NX_Q9Y5P4-1 Collagen type IV alpha-3-binding protein isoform Iso 1 ; Additional IDs concatenated into MaxParsimony group: NX_Q9Y5P4-2
NX_O14964-1	777	1	86119.5	9	60	8.05275e-05	0.1377	Hepatocyte growth factor-regulated tyrosine kinase substrate isoform Iso 1 ; Additional IDs concatenated into MaxParsimony group: NX_O14964-2
NX_O95544-1	446	1	49178.5	9	60	0.000140291	0.2735	NAD kinase isoform Iso 1 ; Additional IDs concatenated into MaxParsimony group: NX_O95544-2, NX_O95544-3
NX_P46060-1	587	15	63484.3	15	60	0.000106593	0.339	Ran GTPase-activating protein 1 isoform Iso 1
NX_P62910-1	135	9	15831.8	9	60	0.00046348	0.4741	60S ribosomal protein L32 isoform Iso 1
NX_Q04323-2	312	0	35067.7	9	60	0.000200544	0.3365	UBX domain-containing protein 1 isoform Iso 2 ; Additional IDs concatenated into MaxParsimony group: NX_Q04323-1
NX_Q12874-1	501	15	58794.2	15	60	0.00012489	0.2914	Splicing factor 3A subunit 3 isoform Iso 1
NX_Q14978-2	709	0	74684.2	7	60	8.82508e-05	0.1114	Nucleolar and coiled-body phosphoprotein 1 isoform Beta ; Additional IDs concatenated into MaxParsimony group: NX_Q14978-3, NX_Q14978-1
NX_Q6ZMZ3-3	596	1	68521	12	60	0.000104983	0.2483	Nesprin-3 isoform Iso 3
NX_Q7RTV0-1	110	5	12379	5	60	0.000568817	0.5455	PHD finger-like domain-containing protein 5A isoform Iso 1
NX_Q7Z2W4-3	624	1	67529.6	9	60	0.000100272	0.1811	Zinc finger CCCH-type antiviral protein 1 isoform Iso 3
NX_Q7Z4V5-2	670	1	74167.2	14	60	9.33878e-05	0.191	Hepatoma-derived growth factor-related protein 2 isoform Iso 2
NX_Q9BXJ9-1	866	6	101190	18	60	7.22516e-05	0.2206	N-alpha-acetyltransferase 15, NatA auxiliary subunit isoform Iso 1 ; Additional IDs concatenated into MaxParsimony group: NX_Q9BXJ9-4, NX_Q6N069-1, NX_Q6N069-2, NX_Q6N069-3, NX_Q6N069-4, NX_Q6N069-5
NX_Q9H6Z4-1	567	0	60155.2	12	60	0.000110352	0.2487	Ran-binding protein 3 isoform Iso 1 ; Additional IDs concatenated into MaxParsimony group: NX_Q9H6Z4-2, NX_Q9H6Z4-3
NX_Q9NTJ3-1	1288	2	147072	8	60	4.85791e-05	0.0637	Structural maintenance of chromosomes protein 4 isoform Iso 1
NX_O14556-1	408	1	44454.8	8	59	0.000150802	0.1127	Glyceraldehyde-3-phosphate dehydrogenase, testis-specific isoform Iso 1
NX_O60784-1	492	0	53766.9	10	59	0.000125055	0.2866	Target of Myb protein 1 isoform Iso 1 ; Additional IDs concatenated into MaxParsimony group: NX_O60784-2
NX_O75116-1	1388	12	160781	17	59	4.43278e-05	0.1419	Rho-associated protein kinase 2 isoform Iso 1
NX_O75427-1	683	14	73387	14	59	9.00835e-05	0.3265	Leucine-rich repeat and calponin homology domain-containing protein 4 isoform Iso 1
NX_O95299-1	355	4	40706.9	9	59	0.000173316	0.2535	NADH dehydrogenase [ubiquinone] 1 alpha subcomplex subunit 10, mitochondrial isoform Iso 1 ; Additional IDs concatenated into MaxParsimony group: NX_O95299-2
NX_P12081-3	449	2	50106.5	14	59	0.000137031	0.3408	Histidine--tRNA ligase, cytoplasmic isoform Iso 3
NX_P14927-1	111	3	13504	8	59	0.000554297	0.4865	Cytochrome b-c1 complex subunit 7 isoform Iso 1 ; Additional IDs concatenated into MaxParsimony group: NX_P14927-2
NX_Q15286-1	201	7	22992.8	8	59	0.000306105	0.3284	Ras-related protein Rab-35 isoform Iso 1
NX_Q15631-1	228	8	26148.8	8	59	0.000269855	0.3465	Translin isoform Iso 1
NX_Q9BWF3-1	364	2	40270.6	11	59	0.00016903	0.3791	RNA-binding protein 4 isoform Iso 1
NX_Q9GZN8-2	199	0	21613.1	7	59	0.000309181	0.3719	UPF0687 protein C20orf27 isoform Iso 2 ; Additional IDs concatenated into MaxParsimony group: NX_Q9GZN8-1
NX_Q9H3Z4-1	198	2	22116.3	11	59	0.000310742	0.6313	DnaJ homolog subfamily C member 5 isoform Iso 1 ; Additional IDs concatenated into MaxParsimony group: NX_Q9H3Z4-2
NX_Q9HD45-1	589	9	67825.1	9	59	0.00010446	0.1545	Transmembrane 9 superfamily member 3 isoform Iso 1
NX_Q9NVI7-2	586	2	66159.2	20	59	0.000104995	0.2901	ATPase family AAA domain-containing protein 3A isoform Iso 2 : NX_Q9NVI7-3 ATPase family AAA domain-containing protein 3A isoform Iso 3
NX_Q9Y6A5-1	838	9	90285.7	9	59	7.34213e-05	0.1265	Transforming acidic coiled-coil-containing protein 3 isoform Iso 1
NX_P12081-1	509	0	57356.2	14	58	0.000118829	0.2967	Histidine--tRNA ligase, cytoplasmic isoform Iso 1 ; Additional IDs concatenated into MaxParsimony group: NX_P12081-4, NX_P12081-2, NX_P49590-2
NX_P33992-1	734	17	82215.1	18	58	8.24035e-05	0.2847	DNA replication licensing factor MCM5 isoform Iso 1
NX_P47813-1	144	5	16432.2	7	58	0.000420029	0.4861	Eukaryotic translation initiation factor 1A, X-chromosomal isoform Iso 1
NX_P48960-1	835	0	91791.1	15	58	7.24361e-05	0.2192	CD97 antigen isoform Iso 1 ; Additional IDs concatenated into MaxParsimony group: NX_P48960-3, NX_P48960-2
NX_P50226-1	295	1	34269.4	10	58	0.000205031	0.2847	Sulfotransferase 1A2 isoform Iso 1
NX_Q01433-1	879	1	100606	11	58	6.88102e-05	0.1433	AMP deaminase 2 isoform Ex1B-2-3 ; Additional IDs concatenated into MaxParsimony group: NX_Q01433-4, NX_Q01433-2
NX_Q03169-1	654	20	72598.1	20	58	9.24835e-05	0.3425	Tumor necrosis factor alpha-induced protein 2 isoform Iso 1
NX_Q08209-5	454	1	51194.3	12	58	0.000133225	0.3326	Serine/threonine-protein phosphatase 2B catalytic subunit alpha isoform isoform Iso 5
NX_Q15005-1	226	9	24968.7	9	58	0.000267629	0.4292	Signal peptidase complex subunit 2 isoform Iso 1
NX_Q53GQ0-1	312	16	34284.2	16	58	0.00019386	0.4231	Very-long-chain 3-oxoacyl-CoA reductase isoform Iso 1
NX_Q9H2K8-1	898	14	105322	15	58	6.73543e-05	0.1871	Serine/threonine-protein kinase TAO3 isoform Iso 1 ; Additional IDs concatenated into MaxParsimony group: NX_Q7L7X3-3, NX_Q7L7X3-2
NX_Q9Y3A6-1	229	2	25970.2	6	58	0.000264123	0.262	Transmembrane emp24 domain-containing protein 5 isoform Iso 1 ; Additional IDs concatenated into MaxParsimony group: NX_Q9Y3A6-2
NX_O60784-3	447	1	48624.3	10	57	0.000132978	0.3132	Target of Myb protein 1 isoform Iso 3
NX_O60841-1	1220	16	138724	16	57	4.87224e-05	0.1746	Eukaryotic translation initiation factor 5B isoform Iso 1
NX_P00918-1	260	8	29209.9	8	57	0.000228621	0.3885	Carbonic anhydrase 2 isoform Iso 1
NX_P14324-1	419	8	48226.6	8	57	0.000141865	0.1957	Farnesyl pyrophosphate synthase isoform Iso 1 : NX_P14324-2 Farnesyl pyrophosphate synthase isoform Iso 2
NX_P20290-1	206	7	22136.4	7	57	0.00028855	0.5631	Transcription factor BTF3 isoform Iso 1 : NX_P20290-2 Transcription factor BTF3 isoform Iso 2
NX_P29590-1	882	0	97470.9	12	57	6.73938e-05	0.1769	Protein PML isoform PML-1 ; Additional IDs concatenated into MaxParsimony group: NX_P29590-5, NX_P29590-8, NX_P29590-3, NX_P29590-9, NX_P29590-4, NX_P29590-11, NX_P29590-12, NX_P29590-13, NX_P29590-10
NX_P35613-2	269	1	29184.7	9	57	0.000220972	0.3717	Basigin isoform Iso 2 ; Additional IDs concatenated into MaxParsimony group: NX_P35613-1, NX_P35613-4
NX_P46779-1	137	2	15719.7	11	57	0.000433878	0.5839	60S ribosomal protein L28 isoform Iso 1 ; Additional IDs concatenated into MaxParsimony group: NX_P46779-3, NX_P46779-2, NX_P46779-5
NX_P61923-4	185	0	21037.8	4	57	0.000321305	0.2216	Coatomer subunit zeta-1 isoform Iso 4
NX_P84098-1	196	11	23433.2	11	57	0.000303272	0.2704	60S ribosomal protein L19 isoform Iso 1
NX_Q01433-3	760	1	88124.4	11	57	7.82123e-05	0.1684	AMP deaminase 2 isoform Ex1A-3
NX_Q13094-1	533	16	60133.1	17	57	0.000111522	0.3415	Lymphocyte cytosolic protein 2 isoform Iso 1
NX_Q2M389-1	1173	6	136298	13	57	5.06746e-05	0.1125	WASH complex subunit SWIP isoform Iso 1 ; Additional IDs concatenated into MaxParsimony group: NX_Q2M389-2
NX_Q53T59-1	392	7	42735.9	7	57	0.000151636	0.273	HCLS1-binding protein 3 isoform Iso 1
NX_Q86Y82-1	276	7	31604.3	7	57	0.000215367	0.3514	Syntaxin-12 isoform Iso 1
NX_Q8NHV1-1	300	12	34468.7	12	57	0.000198138	0.37	GTPase IMAP family member 7 isoform Iso 1
NX_Q99426-1	244	8	27290.5	8	57	0.000243612	0.3648	Tubulin-folding cofactor B isoform Iso 1 : NX_Q99426-2 Tubulin-folding cofactor B isoform Iso 2
NX_Q9H0E2-1	274	8	30244.2	8	57	0.000216939	0.365	Toll-interacting protein isoform Iso 1 : NX_Q9H0E2-2 Toll-interacting protein isoform Iso 2
NX_Q9H4E7-1	631	14	73846.3	14	57	9.42018e-05	0.2266	Differentially expressed in FDCP 6 homolog isoform Iso 1
NX_Q9NR97-2	1059	0	121669	12	57	5.61297e-05	0.135	Toll-like receptor 8 isoform Iso 2 ; Additional IDs concatenated into MaxParsimony group: NX_Q9NR97-1
NX_Q9UNS2-1	423	11	47824	11	57	0.000140523	0.3428	COP9 signalosome complex subunit 3 isoform Iso 1 : NX_Q9UNS2-2 COP9 signalosome complex subunit 3 isoform Iso 2
NX_O00584-1	256	9	29443.8	9	56	0.000228119	0.3477	Ribonuclease T2 isoform Iso 1 ; Additional IDs concatenated into MaxParsimony group: NX_O00584-2
NX_P09493-8	284	0	32778.7	10	56	0.000205629	0.25	Tropomyosin alpha-1 chain isoform Iso 8
NX_P18754-1	421	2	44922.5	9	56	0.000138714	0.2233	Regulator of chromosome condensation isoform Iso 1 ; Additional IDs concatenated into MaxParsimony group: NX_P18754-2
NX_P23193-1	301	2	33930	10	56	0.000194015	0.3887	Transcription elongation factor A protein 1 isoform Iso 1 ; Additional IDs concatenated into MaxParsimony group: NX_P23193-2, NX_Q15560-1
NX_P28799-3	413	2	44084	8	56	0.000141401	0.1356	Granulins isoform Iso 3
NX_P51665-1	324	12	36984.5	12	56	0.000180242	0.3272	26S proteasome non-ATPase regulatory subunit 7 isoform Iso 1
NX_P62847-3	132	2	15297.4	10	56	0.000442413	0.3561	40S ribosomal protein S24 isoform Iso 3 : NX_P62847-2 40S ribosomal protein S24 isoform Iso 2 ; Additional IDs concatenated into MaxParsimony group: NX_P62847-4, NX_P62847-1
NX_Q13057-2	593	10	65280.6	10	56	9.84798e-05	0.2108	Bifunctional coenzyme A synthase isoform Iso 2 : NX_Q13057-1 Bifunctional coenzyme A synthase isoform Iso 1
NX_Q8N1F7-1	819	18	93411.6	18	56	7.13047e-05	0.2491	Nuclear pore complex protein Nup93 isoform Iso 1 : NX_Q8N1F7-2 Nuclear pore complex protein Nup93 isoform Iso 2
NX_Q8WY22-1	251	5	27799.8	5	56	0.000232663	0.2669	BRI3-binding protein isoform Iso 1
NX_Q9BYX2-2	917	1	104022	16	56	6.36843e-05	0.2225	TBC1 domain family member 2A isoform Iso 2 ; Additional IDs concatenated into MaxParsimony group: NX_Q9BYX2-1, NX_Q9BYX2-5
NX_Q9P253-1	973	7	110098	7	56	6.0019e-05	0.1151	Vacuolar protein sorting-associated protein 18 homolog isoform Iso 1
NX_Q9UMX0-3	412	1	42992.7	7	56	0.000141744	0.2621	Ubiquilin-1 isoform Iso 3
NX_P05204-1	90	7	9369	9	55	0.000637285	0.6	Non-histone chromosomal protein HMG-17 isoform Iso 1 ; Additional IDs concatenated into MaxParsimony group: NX_Q15651-2
NX_P09012-1	282	5	31241.2	6	55	0.000203389	0.2305	U1 small nuclear ribonucleoprotein A isoform Iso 1
NX_P25685-1	340	8	38002.4	8	55	0.000168693	0.3147	DnaJ homolog subfamily B member 1 isoform Iso 1 : NX_P25685-2 DnaJ homolog subfamily B member 1 isoform Iso 2
NX_P35244-1	121	5	13541.8	5	55	0.000474014	0.6116	Replication protein A 14 kDa subunit isoform Iso 1
NX_P49916-1	1009	3	112817	12	55	5.68441e-05	0.1239	DNA ligase 3 isoform Iso 1 : NX_P49916-3 DNA ligase 3 isoform Iso 3 ; Additional IDs concatenated into MaxParsimony group: NX_P49916-2
NX_P62854-1	115	1	12989.1	4	55	0.000498745	0.313	40S ribosomal protein S26 isoform Iso 1 ; Additional IDs concatenated into MaxParsimony group: NX_Q5JNZ5-1
NX_Q08209-4	289	1	31698.2	10	55	0.000198463	0.3287	Serine/threonine-protein phosphatase 2B catalytic subunit alpha isoform isoform Iso 4
NX_Q14155-5	731	4	82501.1	17	55	7.8462e-05	0.2681	Rho guanine nucleotide exchange factor 7 isoform Iso 5 : NX_Q14155-1 Rho guanine nucleotide exchange factor 7 isoform Iso 1
NX_Q6DN03-1	193	0	21440.2	8	55	0.00029718	0.2487	Putative histone H2B type 2-C isoform Iso 1
NX_Q8IYB3-1	904	0	102256	11	55	6.34466e-05	0.1239	Serine/arginine repetitive matrix protein 1 isoform Iso 1 ; Additional IDs concatenated into MaxParsimony group: NX_Q8IYB3-2
NX_Q8WU79-1	429	4	46736.8	10	55	0.000133696	0.1911	Stromal membrane-associated protein 2 isoform Iso 1 ; Additional IDs concatenated into MaxParsimony group: NX_Q8IYB5-2, NX_Q8IYB5-3
NX_Q96EP5-2	378	2	40485.8	11	55	0.000151735	0.2698	DAZ-associated protein 1 isoform Iso 2 ; Additional IDs concatenated into MaxParsimony group: NX_Q96EP5-1
NX_Q9NRV9-1	189	10	21065.5	10	55	0.000303469	0.6349	Heme-binding protein 1 isoform Iso 1
NX_Q9NWH9-1	1034	16	117060	16	55	5.54697e-05	0.176	SAFB-like transcription modulator isoform Iso 1 : NX_Q9NWH9-3 SAFB-like transcription modulator isoform Iso 2
NX_Q9NYF8-1	920	0	106041	8	55	6.23431e-05	0.1174	Bcl-2-associated transcription factor 1 isoform Iso 1
NX_A0FGR8-5	328	1	35805.7	10	54	0.000171686	0.3811	Extended synaptotagmin-2 isoform Iso 5
NX_O15117-3	839	1	91577.3	9	54	6.7119e-05	0.1645	FYN-binding protein isoform Iso 3 : NX_O15117-2 FYN-binding protein isoform FYB-130 ; Additional IDs concatenated into MaxParsimony group: NX_O15117-1
NX_O75475-1	530	6	60048.7	11	54	0.000106251	0.1887	PC4 and SFRS1-interacting protein isoform Iso 1
NX_O75531-1	89	7	10034	7	54	0.000632729	0.6966	Barrier-to-autointegration factor isoform Iso 1
NX_P01009-2	359	1	40219.6	9	54	0.00015686	0.3064	Alpha-1-antitrypsin isoform Iso 2 : NX_P01009-3 Alpha-1-antitrypsin isoform Iso 3
NX_P27105-1	288	6	31692.7	7	54	0.000195531	0.3229	Erythrocyte band 7 integral membrane protein isoform Iso 1 ; Additional IDs concatenated into MaxParsimony group: NX_P27105-2
NX_P30876-1	1174	12	133793	12	54	4.79667e-05	0.1193	DNA-directed RNA polymerase II subunit RPB2 isoform Iso 1
NX_P79483-1	266	2	29925.2	9	54	0.000211702	0.3534	HLA class II histocompatibility antigen, DR beta 3 chain isoform Iso 1
NX_P80511-1	92	10	10550.5	10	54	0.000612096	0.6413	Protein S100-A12 isoform Iso 1
NX_Q04446-1	702	14	80404.6	14	54	8.02177e-05	0.2265	1,4-alpha-glucan-branching enzyme isoform Iso 1
NX_Q13586-1	685	2	77357.3	13	54	8.22086e-05	0.2292	Stromal interaction molecule 1 isoform Iso 1
NX_Q14728-1	455	5	48289.9	5	54	0.000123765	0.0835	Major facilitator superfamily domain-containing protein 10 isoform Iso 1
NX_Q30134-1	266	4	29966.9	10	54	0.000211702	0.3985	HLA class II histocompatibility antigen, DRB1-8 beta chain isoform Iso 1 ; Additional IDs concatenated into MaxParsimony group: NX_P01912-1, NX_P01911-1, NX_Q95IE3-1, NX_P04229-1, NX_Q9TQE0-1, NX_P13761-1, NX_Q30167-1
NX_Q8N3U4-1	1231	2	141217	16	54	4.57456e-05	0.1535	Cohesin subunit SA-2 isoform Iso 1
NX_Q8N3U4-2	1268	1	145640	16	54	4.44108e-05	0.1443	Cohesin subunit SA-2 isoform Iso 2
NX_Q92544-1	642	7	74451.7	8	54	8.77147e-05	0.1822	Transmembrane 9 superfamily member 4 isoform Iso 1
NX_Q96PU8-1	341	0	37628.7	9	54	0.00016514	0.3167	Protein quaking isoform Iso 1 ; Additional IDs concatenated into MaxParsimony group: NX_Q96PU8-3, NX_Q96PU8-6, NX_Q96PU8-9, NX_Q96PU8-8, NX_Q96PU8-5
NX_Q99439-1	309	0	33657.3	9	54	0.000182242	0.3107	Calponin-2 isoform Iso 1 ; Additional IDs concatenated into MaxParsimony group: NX_Q99439-2, NX_Q15417-1, NX_Q15417-3
NX_Q99523-2	694	1	77307.7	8	54	8.11424e-05	0.1614	Sortilin isoform Iso 2
NX_Q9BZF1-1	889	0	101114	10	54	6.3344e-05	0.153	Oxysterol-binding protein-related protein 8 isoform Iso 1 ; Additional IDs concatenated into MaxParsimony group: NX_Q9BZF1-2
NX_Q9H0W9-1	315	2	35076.6	7	54	0.000178771	0.327	Ester hydrolase C11orf54 isoform Iso 1 : NX_Q9H0W9-2 Ester hydrolase C11orf54 isoform Iso 2 : NX_Q9H0W9-4 Ester hydrolase C11orf54 isoform Iso 4 ; Additional IDs concatenated into MaxParsimony group: NX_Q9H0W9-3
NX_Q9NQG5-1	326	10	36859.2	10	54	0.000172739	0.3528	Regulation of nuclear pre-mRNA domain-containing protein 1B isoform Iso 1
NX_Q9NYF8-4	747	1	85867.9	8	54	7.53854e-05	0.1446	Bcl-2-associated transcription factor 1 isoform Iso 4
NX_Q9UBE0-1	346	4	38407.6	14	54	0.000162754	0.5202	SUMO-activating enzyme subunit 1 isoform Iso 1 ; Additional IDs concatenated into MaxParsimony group: NX_Q9UBE0-3, NX_Q9UBE0-2
NX_Q9Y6K9-2	487	7	55733.5	8	54	0.000115632	0.1766	NF-kappa-B essential modulator isoform Iso 2 : NX_Q9Y6K9-1 NF-kappa-B essential modulator isoform Iso 1 ; Additional IDs concatenated into MaxParsimony group: NX_Q9Y6K9-3
NX_O75843-1	785	9	87043.7	9	53	7.04077e-05	0.1643	AP-1 complex subunit gamma-like 2 isoform Iso 1
NX_O95834-3	850	0	91994	9	53	6.50236e-05	0.1329	Echinoderm microtubule-associated protein-like 2 isoform Iso 3 ; Additional IDs concatenated into MaxParsimony group: NX_O95834-2, NX_O95834-1
NX_P17661-1	470	1	53485.1	6	53	0.000117596	0.1	Desmin isoform Iso 1
NX_P41226-1	1012	1	111606	16	53	5.46147e-05	0.2352	Ubiquitin-like modifier-activating enzyme 7 isoform Iso 1
NX_P48668-1	564	0	59970.3	12	53	9.79965e-05	0.211	Keratin, type II cytoskeletal 6C isoform Iso 1
NX_P49593-1	454	3	49782.1	9	53	0.00012174	0.3106	Protein phosphatase 1F isoform Iso 1 ; Additional IDs concatenated into MaxParsimony group: NX_P49593-2
NX_P57088-1	247	8	27941.8	8	53	0.000223765	0.3198	Transmembrane protein 33 isoform Iso 1
NX_P59666-1	94	1	10220.2	6	53	0.000587979	0.2766	Neutrophil defensin 3 isoform Iso 1 ; Additional IDs concatenated into MaxParsimony group: NX_P59665-1
NX_P60510-1	307	8	35039.4	10	53	0.000180033	0.4332	Serine/threonine-protein phosphatase 4 catalytic subunit isoform Iso 1
NX_P61225-1	183	3	20473.2	6	53	0.000302022	0.4098	Ras-related protein Rap-2b isoform Iso 1
NX_P83881-1	106	4	12414.8	8	53	0.000521415	0.3491	60S ribosomal protein L36a isoform Iso 1
NX_Q07866-9	639	0	72334.7	13	53	8.64946e-05	0.2269	Kinesin light chain 1 isoform I ; Additional IDs concatenated into MaxParsimony group: NX_Q07866-4, NX_Q07866-6, NX_Q07866-10, NX_Q07866-5, NX_Q07866-7, NX_Q07866-1, NX_Q07866-3, NX_Q07866-2, NX_Q07866-8, NX_Q9NSK0-3, NX_Q9NSK0-5
NX_Q13459-2	2022	1	228983	18	53	2.73343e-05	0.1197	Unconventional myosin-IXb isoform Short ; Additional IDs concatenated into MaxParsimony group: NX_Q13459-1
NX_Q6UXN9-1	313	5	35038.5	5	53	0.000176582	0.1789	WD repeat-containing protein 82 isoform Iso 1
NX_Q8N386-1	305	6	33139.4	6	53	0.000181213	0.2754	Leucine-rich repeat-containing protein 25 isoform Iso 1
NX_Q8WUM0-1	1156	7	128880	7	53	4.78114e-05	0.083	Nuclear pore complex protein Nup133 isoform Iso 1
NX_Q8WVV9-1	542	0	60026.9	11	53	0.000101974	0.3173	Heterogeneous nuclear ribonucleoprotein L-like isoform Iso 1
NX_Q92526-2	485	2	53048.1	6	53	0.000113959	0.101	T-complex protein 1 subunit zeta-2 isoform Iso 2
NX_Q96SB3-1	815	13	89119.7	13	53	6.7816e-05	0.1926	Neurabin-2 isoform Iso 1
NX_Q9BXW7-1	423	1	46273.8	10	53	0.000130662	0.26	Cat eye syndrome critical region protein 5 isoform Iso 2 ; Additional IDs concatenated into MaxParsimony group: NX_Q9BXW7-2
NX_O14920-4	697	2	79440.4	10	52	7.78009e-05	0.2095	Inhibitor of nuclear factor kappa-B kinase subunit beta isoform Iso 4 ; Additional IDs concatenated into MaxParsimony group: NX_O14920-1, NX_O14920-2, NX_O14920-3
NX_O15347-1	200	7	22947.4	9	52	0.000271136	0.33	High mobility group protein B3 isoform Iso 1
NX_O75694-1	1391	18	155082	18	52	3.89843e-05	0.1812	Nuclear pore complex protein Nup155 isoform Iso 1 : NX_O75694-2 Nuclear pore complex protein Nup155 isoform Iso 2
NX_P11177-1	359	0	39190	8	52	0.000151051	0.2423	Pyruvate dehydrogenase E1 component subunit beta, mitochondrial isoform Iso 1 ; Additional IDs concatenated into MaxParsimony group: NX_P11177-2, NX_P11177-3
NX_P11234-2	228	0	25932.2	7	52	0.000237839	0.25	Ras-related protein Ral-B isoform Iso 2 : NX_P11234-1 Ras-related protein Ral-B isoform Iso 1 ; Additional IDs concatenated into MaxParsimony group: NX_P11234-3
NX_P13647-1	590	1	62322	12	52	9.19105e-05	0.2017	Keratin, type II cytoskeletal 5 isoform Iso 1
NX_P43353-1	468	0	51788.5	8	52	0.00011587	0.2158	Aldehyde dehydrogenase family 3 member B1 isoform Iso 1 ; Additional IDs concatenated into MaxParsimony group: NX_P43353-2, NX_P51648-1, NX_P48448-1
NX_P46778-1	160	8	18535.1	8	52	0.00033892	0.375	60S ribosomal protein L21 isoform Iso 1
NX_P49902-1	561	1	64910.3	9	52	9.66617e-05	0.2121	Cytosolic purine 5'-nucleotidase isoform Iso 1 ; Additional IDs concatenated into MaxParsimony group: NX_P49902-2
NX_P53367-1	373	1	41694.6	7	52	0.000145381	0.311	Arfaptin-1 isoform B ; Additional IDs concatenated into MaxParsimony group: NX_P53367-2, NX_P53367-3
NX_P61769-1	119	6	13687.9	6	52	0.000455691	0.4538	Beta-2-microglobulin isoform Iso 1
NX_P98179-1	157	8	17142	8	52	0.000345396	0.3121	RNA-binding protein 3 isoform Iso 1
NX_Q04760-1	184	1	20746.2	7	52	0.000294713	0.3913	Lactoylglutathione lyase isoform Iso 1 ; Additional IDs concatenated into MaxParsimony group: NX_Q04760-2
NX_Q16719-1	465	7	52300.2	9	52	0.000116618	0.2667	Kynureninase isoform Iso 1
NX_Q30154-1	266	1	30019	8	52	0.000203862	0.3835	HLA class II histocompatibility antigen, DR beta 5 chain isoform Iso 1
NX_Q5TDH0-3	419	0	46523.6	7	52	0.000129421	0.2243	Protein DDI1 homolog 2 isoform Iso 3 ; Additional IDs concatenated into MaxParsimony group: NX_Q5TDH0-1
NX_Q6P2E9-1	1401	10	151549	10	52	3.87061e-05	0.1128	Enhancer of mRNA-decapping protein 4 isoform Iso 1 : NX_Q6P2E9-2 Enhancer of mRNA-decapping protein 4 isoform Iso 2
NX_Q8TDQ1-6	293	0	32589.5	6	52	0.000185076	0.2423	CMRF35-like molecule 1 isoform Iso 6 ; Additional IDs concatenated into MaxParsimony group: NX_Q8TDQ1-1, NX_Q8TDQ1-5, NX_Q8TDQ1-2, NX_Q8TDQ1-4, NX_Q8TDQ1-3
NX_Q96BM9-1	186	2	21384	11	52	0.000291544	0.5376	ADP-ribosylation factor-like protein 8A isoform Iso 1
NX_Q96JB5-4	531	0	59533.4	12	52	0.000102123	0.2147	CDK5 regulatory subunit-associated protein 3 isoform Iso 4 ; Additional IDs concatenated into MaxParsimony group: NX_Q96JB5-1, NX_Q96JB5-2
NX_Q96JJ7-1	454	6	51820.9	7	52	0.000119443	0.1476	Protein disulfide-isomerase TMX3 isoform Iso 1 ; Additional IDs concatenated into MaxParsimony group: NX_Q96JJ7-2
NX_Q99653-1	195	9	22424.3	9	52	0.000278088	0.5026	Calcineurin B homologous protein 1 isoform Iso 1
NX_Q9H3P7-1	528	11	60538	11	52	0.000102703	0.3371	Golgi resident protein GCP60 isoform Iso 1
NX_Q9NTX5-1	307	0	33658.5	8	52	0.000176636	0.3485	Ethylmalonyl-CoA decarboxylase isoform Iso 1 : NX_Q9NTX5-2 Ethylmalonyl-CoA decarboxylase isoform Iso 2 : NX_Q9NTX5-3 Ethylmalonyl-CoA decarboxylase isoform Iso 3 ; Additional IDs concatenated into MaxParsimony group: NX_Q9NTX5-6
NX_Q9UJZ1-2	311	1	33298.6	9	52	0.000174364	0.3762	Stomatin-like protein 2, mitochondrial isoform Iso 2 ; Additional IDs concatenated into MaxParsimony group: NX_Q9UJZ1-1
NX_A2A3N6-1	862	1	94969.5	5	51	6.16988e-05	0.0696	Putative PIP5K1A and PSMD4-like protein isoform Iso 1
NX_O75439-1	489	9	54313.5	10	51	0.000108761	0.2863	Mitochondrial-processing peptidase subunit beta isoform Iso 1
NX_P09496-1	248	0	27042	4	51	0.000214453	0.1653	Clathrin light chain A isoform Brain ; Additional IDs concatenated into MaxParsimony group: NX_P09496-3, NX_P09496-4, NX_P09496-2, NX_P09496-5
NX_P22681-1	906	8	99551.2	9	51	5.87024e-05	0.1402	E3 ubiquitin-protein ligase CBL isoform Iso 1 ; Additional IDs concatenated into MaxParsimony group: NX_Q13191-1, NX_Q13191-3
NX_P33991-1	863	15	96479.6	15	51	6.16273e-05	0.2329	DNA replication licensing factor MCM4 isoform Iso 1
NX_P41227-1	235	0	26423.8	8	51	0.000226316	0.3702	N-alpha-acetyltransferase 10 isoform Iso 1 ; Additional IDs concatenated into MaxParsimony group: NX_P41227-2, NX_Q9BSU3-1
NX_P51151-1	201	6	22805.2	7	51	0.000264599	0.4328	Ras-related protein Rab-9A isoform Iso 1
NX_P51553-1	393	1	42749.1	8	51	0.000135329	0.3232	Isocitrate dehydrogenase [NAD] subunit gamma, mitochondrial isoform Iso 1 ; Additional IDs concatenated into MaxParsimony group: NX_P51553-2
NX_P61086-1	200	0	22374.6	8	51	0.000265922	0.3	Ubiquitin-conjugating enzyme E2 K isoform Iso 1 ; Additional IDs concatenated into MaxParsimony group: NX_P61086-3, NX_P61086-2
NX_Q13098-7	527	0	58994.6	6	51	0.000100919	0.148	COP9 signalosome complex subunit 1 isoform Iso 2 ; Additional IDs concatenated into MaxParsimony group: NX_Q13098-4, NX_Q13098-5, NX_Q13098-6
NX_Q14554-1	519	6	59538.1	9	51	0.000102475	0.2293	Protein disulfide-isomerase A5 isoform Iso 1 ; Additional IDs concatenated into MaxParsimony group: NX_Q14554-2
NX_Q15020-4	927	1	105499	17	51	5.73726e-05	0.2395	Squamous cell carcinoma antigen recognized by T-cells 3 isoform Iso 4 ; Additional IDs concatenated into MaxParsimony group: NX_Q15020-1, NX_Q15020-2
NX_Q5TBB1-1	312	1	35098.4	9	51	0.000170463	0.2949	Ribonuclease H2 subunit B isoform Iso 1
NX_Q8IZP0-11	329	1	35879.6	7	51	0.000161655	0.2644	Abl interactor 1 isoform Iso 11
NX_Q8IZP2-1	240	3	27371.7	9	51	0.000221602	0.275	Putative protein FAM10A4 isoform Iso 1
NX_Q96CW1-1	435	0	49605	10	51	0.000122263	0.2	AP-2 complex subunit mu isoform Iso 1 ; Additional IDs concatenated into MaxParsimony group: NX_Q96CW1-2
NX_Q9BTZ2-1	278	0	29500.4	7	51	0.000191311	0.2698	Dehydrogenase/reductase SDR family member 4 isoform Iso 1 ; Additional IDs concatenated into MaxParsimony group: NX_Q9BTZ2-4, NX_Q6PKH6-2, NX_Q6PKH6-1, NX_Q9BTZ2-5, NX_Q9BTZ2-2, NX_Q9BTZ2-7, NX_Q9BTZ2-3
NX_Q9NQ88-1	270	6	30025.1	6	51	0.000196979	0.2444	Fructose-2,6-bisphosphatase TIGAR isoform Iso 1
NX_Q9NZN3-1	535	1	60830.7	12	51	9.941e-05	0.2075	EH domain-containing protein 3 isoform Iso 1
NX_Q9Y371-2	386	0	43151	8	51	0.000137783	0.2824	Endophilin-B1 isoform Iso 2 ; Additional IDs concatenated into MaxParsimony group: NX_Q9Y371-1
NX_O43914-1	113	0	12153.4	5	50	0.00046143	0.2655	TYRO protein tyrosine kinase-binding protein isoform Iso 1 ; Additional IDs concatenated into MaxParsimony group: NX_O43914-2, NX_O43914-3
NX_O95498-1	520	5	58447.5	7	50	0.000100272	0.1788	Vascular non-inflammatory molecule 2 isoform Iso 1 : NX_O95498-6 Vascular non-inflammatory molecule 2 isoform Iso 6 ; Additional IDs concatenated into MaxParsimony group: NX_O95498-2, NX_O95498-4, NX_O95498-3, NX_O95498-5
NX_P09601-1	288	6	32780	6	50	0.000181047	0.2604	Heme oxygenase 1 isoform Iso 1
NX_P10155-1	538	1	60613.2	11	50	9.69174e-05	0.277	60 kDa SS-A/Ro ribonucleoprotein isoform Long ; Additional IDs concatenated into MaxParsimony group: NX_P10155-4, NX_P10155-5, NX_P10155-3, NX_P10155-2
NX_P18583-5	2459	0	266848	11	50	2.12044e-05	0.0671	Protein SON isoform D ; Additional IDs concatenated into MaxParsimony group: NX_P18583-2, NX_P18583-9, NX_P18583-1, NX_P18583-7, NX_P18583-4, NX_P18583-10, NX_P18583-3, NX_P18583-6, NX_P18583-8
NX_P31947-2	216	1	24303	5	50	0.000241396	0.1157	14-3-3 protein sigma isoform Iso 2
NX_P42766-1	123	4	14524.5	5	50	0.000423915	0.3415	60S ribosomal protein L35 isoform Iso 1
NX_P43490-1	491	12	55468.6	12	50	0.000106195	0.3279	Nicotinamide phosphoribosyltransferase isoform Iso 1
NX_P53597-1	346	12	36208.8	12	50	0.000150698	0.3006	Succinate--CoA ligase [ADP/GDP-forming] subunit alpha, mitochondrial isoform Iso 1
NX_P61081-1	183	9	20868.6	9	50	0.000284926	0.2896	NEDD8-conjugating enzyme Ubc12 isoform Iso 1
NX_Q00688-1	224	10	25143.3	10	50	0.000232775	0.3438	Peptidyl-prolyl cis-trans isomerase FKBP3 isoform Iso 1
NX_Q08AM6-1	782	12	87898.7	12	50	6.66772e-05	0.1765	Protein VAC14 homolog isoform Iso 1 : NX_Q08AM6-2 Protein VAC14 homolog isoform Iso 2
NX_Q13617-2	764	9	89415.9	9	50	6.82481e-05	0.1479	Cullin-2 isoform Iso 2 : NX_Q13617-1 Cullin-2 isoform Iso 1
NX_Q5JWF2-1	1037	0	110938	8	50	5.02811e-05	0.1022	Guanine nucleotide-binding protein G(s) subunit alpha isoforms XLas isoform XLas-1 ; Additional IDs concatenated into MaxParsimony group: NX_Q5JWF2-2, NX_P63092-4, NX_P63092-1, NX_P63092-2, NX_P63092-3, NX_P38405-2, NX_P38405-1
NX_Q7L1Q6-3	451	0	51231.4	15	50	0.000115613	0.3104	Basic leucine zipper and W2 domain-containing protein 1 isoform Iso 3 ; Additional IDs concatenated into MaxParsimony group: NX_Q7L1Q6-4, NX_Q7L1Q6-2, NX_Q9Y6E2-2
NX_Q8WWY3-1	499	1	55403.4	11	50	0.000104492	0.2325	U4/U6 small nuclear ribonucleoprotein Prp31 isoform Iso 1 ; Additional IDs concatenated into MaxParsimony group: NX_Q8WWY3-4
NX_Q99829-1	537	11	59003.5	11	50	9.70978e-05	0.3203	Copine-1 isoform Iso 1
NX_Q9H269-2	695	1	78232.4	9	50	7.50238e-05	0.1683	Vacuolar protein sorting-associated protein 16 homolog isoform Iso 2
NX_P02675-1	491	12	55874.3	12	49	0.000104071	0.3768	Fibrinogen beta chain isoform Iso 1
NX_P11279-1	417	4	44835.8	7	49	0.000122539	0.1295	Lysosome-associated membrane glycoprotein 1 isoform Iso 1 ; Additional IDs concatenated into MaxParsimony group: NX_P11279-2
NX_P12724-1	160	8	18355.3	9	49	0.000319367	0.3938	Eosinophil cationic protein isoform Iso 1
NX_P21912-1	280	8	31590.8	8	49	0.000182495	0.3607	Succinate dehydrogenase [ubiquinone] iron-sulfur subunit, mitochondrial isoform Iso 1
NX_P29590-2	611	1	67410.3	12	49	8.36313e-05	0.252	Protein PML isoform PML-5
NX_P33993-1	719	6	81238.6	12	49	7.10691e-05	0.1919	DNA replication licensing factor MCM7 isoform Iso 1 : NX_P33993-3 DNA replication licensing factor MCM7 isoform Iso 3 ; Additional IDs concatenated into MaxParsimony group: NX_P33993-2
NX_P40429-1	203	9	23544.4	10	49	0.000251718	0.3399	60S ribosomal protein L13a isoform Iso 1
NX_P58546-1	118	6	12868.6	6	49	0.00043304	0.6441	Myotrophin isoform Iso 1
NX_P62244-1	130	10	14812	10	49	0.000393067	0.4615	40S ribosomal protein S15a isoform Iso 1
NX_P62857-1	69	6	7818.2	6	49	0.000740561	0.4783	40S ribosomal protein S28 isoform Iso 1
NX_Q13724-1	837	6	91842.6	6	49	6.10498e-05	0.1004	Mannosyl-oligosaccharide glucosidase isoform Iso 1 : NX_Q13724-2 Mannosyl-oligosaccharide glucosidase isoform Iso 2
NX_Q14157-5	1104	0	116551	8	49	4.62851e-05	0.0924	Ubiquitin-associated protein 2-like isoform Iso 5 ; Additional IDs concatenated into MaxParsimony group: NX_Q14157-2, NX_Q14157-3, NX_Q14157-1, NX_Q14157-4
NX_Q15370-2	161	0	17881.8	6	49	0.000317383	0.354	Transcription elongation factor B polypeptide 2 isoform Iso 2 ; Additional IDs concatenated into MaxParsimony group: NX_Q15370-1
NX_Q15555-1	327	0	36990.2	7	49	0.000156265	0.2966	Microtubule-associated protein RP/EB family member 2 isoform Iso 1
NX_Q16762-1	297	13	33389.8	13	49	0.00017205	0.4108	Thiosulfate sulfurtransferase isoform Iso 1
NX_Q52LJ0-1	330	2	37149	10	49	0.000154845	0.2939	Protein FAM98B isoform Iso 1
NX_Q5VW32-2	379	1	42826.8	7	49	0.000134825	0.2507	BRO1 domain-containing protein BROX isoform Iso 2 ; Additional IDs concatenated into MaxParsimony group: NX_Q5VW32-1
NX_Q8N423-1	598	0	64980	10	49	8.54493e-05	0.2408	Leukocyte immunoglobulin-like receptor subfamily B member 2 isoform Iso 1 : NX_Q8N423-4 Leukocyte immunoglobulin-like receptor subfamily B member 2 isoform Iso 4
NX_Q96AT9-1	228	0	24893.3	5	49	0.000224117	0.3421	Ribulose-phosphate 3-epimerase isoform Iso 1 : NX_Q96AT9-5 Ribulose-phosphate 3-epimerase isoform Iso 5 ; Additional IDs concatenated into MaxParsimony group: NX_Q96AT9-2
NX_Q99598-1	290	10	33073.7	10	49	0.000176202	0.4724	Translin-associated protein X isoform Iso 1
NX_Q9NPY3-1	652	9	68497.4	9	49	7.83722e-05	0.1933	Complement component C1q receptor isoform Iso 1
NX_Q9NWV4-1	160	4	18018.8	4	49	0.000319367	0.4	UPF0587 protein C1orf123 isoform Iso 1
NX_O15173-2	247	8	26135.9	8	48	0.000202655	0.2955	Membrane-associated progesterone receptor component 2 isoform Iso 2 : NX_O15173-1 Membrane-associated progesterone receptor component 2 isoform Iso 1
NX_O75122-3	1515	1	165803	12	48	3.30402e-05	0.095	CLIP-associating protein 2 isoform Iso 3 ; Additional IDs concatenated into MaxParsimony group: NX_O75122-1, NX_Q7Z460-3, NX_Q7Z460-5, NX_Q7Z460-4, NX_Q7Z460-2, NX_O75122-2
NX_O95373-1	1038	13	119422	13	48	4.82234e-05	0.1821	Importin-7 isoform Iso 1
NX_O95747-1	527	7	57968	7	48	9.49827e-05	0.148	Serine/threonine-protein kinase OSR1 isoform Iso 1
NX_P04233-3	160	1	18298.4	10	48	0.000312849	0.3625	HLA class II histocompatibility antigen gamma chain isoform Iso 3
NX_P08174-7	551	0	58982.8	5	48	9.08455e-05	0.118	Complement decay-accelerating factor isoform Iso 7 ; Additional IDs concatenated into MaxParsimony group: NX_P08174-6, NX_P08174-2, NX_P08174-5, NX_P08174-3, NX_P08174-1, NX_P08174-4
NX_P17480-2	727	1	84865.8	9	48	6.88526e-05	0.1568	Nucleolar transcription factor 1 isoform UBF2 ; Additional IDs concatenated into MaxParsimony group: NX_P17480-1
NX_P49354-1	379	0	44363.1	7	48	0.000132074	0.2427	Protein farnesyltransferase/geranylgeranyltransferase type-1 subunit alpha isoform Iso 1 ; Additional IDs concatenated into MaxParsimony group: NX_P49354-2
NX_P50148-1	359	7	42097.3	9	48	0.000139431	0.3454	Guanine nucleotide-binding protein G(q) subunit alpha isoform Iso 1
NX_P59768-1	71	4	7827	4	48	0.000705012	0.5211	Guanine nucleotide-binding protein G(I)/G(S)/G(O) subunit gamma-2 isoform Iso 1
NX_P60983-1	142	7	16684.5	10	48	0.000352506	0.4366	Glia maturation factor beta isoform Iso 1
NX_P68402-1	229	3	25535.1	6	48	0.000218585	0.3231	Platelet-activating factor acetylhydrolase IB subunit beta isoform Iso 1 ; Additional IDs concatenated into MaxParsimony group: NX_P68402-4, NX_P68402-2
NX_Q10713-1	525	7	58197.6	8	48	9.53445e-05	0.1905	Mitochondrial-processing peptidase subunit alpha isoform Iso 1 ; Additional IDs concatenated into MaxParsimony group: NX_Q10713-2
NX_Q14651-1	629	2	70191.2	7	48	7.95801e-05	0.1002	Plastin-1 isoform Iso 1
NX_Q14696-1	234	8	26042.3	8	48	0.000213914	0.3675	LDLR chaperone MESD isoform Iso 1
NX_Q16644-1	382	7	42941.5	10	48	0.000131036	0.3063	MAP kinase-activated protein kinase 3 isoform Iso 1 ; Additional IDs concatenated into MaxParsimony group: NX_P49137-1
NX_Q49A26-1	553	0	60500	12	48	9.0517e-05	0.2966	Putative oxidoreductase GLYR1 isoform Iso 1 : NX_Q49A26-4 Putative oxidoreductase GLYR1 isoform Iso 4 ; Additional IDs concatenated into MaxParsimony group: NX_Q49A26-3, NX_Q49A26-2, NX_Q49A26-5
NX_Q5JSH3-1	913	0	101286	15	48	5.48257e-05	0.1928	WD repeat-containing protein 44 isoform Iso 1 ; Additional IDs concatenated into MaxParsimony group: NX_Q5JSH3-2, NX_Q5JSH3-4, NX_Q5JSH3-3
NX_Q8TDZ2-3	332	2	37673.2	12	48	0.000150771	0.2892	[F-actin]-methionine sulfoxide oxidase MICAL1 isoform Iso 3
NX_Q9NUU7-1	478	1	53922.8	11	48	0.000104719	0.3033	ATP-dependent RNA helicase DDX19A isoform Iso 1 ; Additional IDs concatenated into MaxParsimony group: NX_Q9UMR2-4, NX_Q9UMR2-2
NX_Q9UIA9-1	1087	12	123810	12	48	4.60496e-05	0.1343	Exportin-7 isoform Iso 1
NX_Q9UMX0-4	181	3	18880.2	5	48	0.000276552	0.2155	Ubiquilin-1 isoform Iso 4
NX_Q9Y305-4	448	0	50799.9	12	48	0.000111732	0.3036	Acyl-coenzyme A thioesterase 9, mitochondrial isoform Iso 4 ; Additional IDs concatenated into MaxParsimony group: NX_Q9Y305-1, NX_Q9Y305-2
NX_Q9Y315-1	318	10	35190.5	10	48	0.000157408	0.4465	Deoxyribose-phosphate aldolase isoform Iso 1
NX_Q9Y5Z4-1	205	2	22843.2	7	48	0.000244175	0.3659	Heme-binding protein 2 isoform Iso 1 ; Additional IDs concatenated into MaxParsimony group: NX_Q9Y5Z4-2
NX_A6NC98-1	1476	0	164692	16	47	3.32067e-05	0.1335	Coiled-coil domain-containing protein 88B isoform Iso 1 ; Additional IDs concatenated into MaxParsimony group: NX_A6NC98-4, NX_A6NC98-2, NX_A6NC98-3, NX_A6NC98-5
NX_O14497-2	2068	1	218179	9	47	2.37007e-05	0.06	AT-rich interactive domain-containing protein 1A isoform Iso 2 ; Additional IDs concatenated into MaxParsimony group: NX_O14497-1
NX_O15357-1	1258	11	138495	11	47	3.89611e-05	0.1312	Phosphatidylinositol 3,4,5-trisphosphate 5-phosphatase 2 isoform Iso 1 : NX_O15357-2 Phosphatidylinositol 3,4,5-trisphosphate 5-phosphatase 2 isoform Iso 2
NX_O15533-3	504	0	53890.8	9	47	9.72481e-05	0.256	Tapasin isoform Iso 3 ; Additional IDs concatenated into MaxParsimony group: NX_O15533-1, NX_O15533-2, NX_O15533-4
NX_P19404-1	249	6	27356	6	47	0.00019684	0.3133	NADH dehydrogenase [ubiquinone] flavoprotein 2, mitochondrial isoform Iso 1
NX_P22090-1	263	0	29419	10	47	0.000186361	0.308	40S ribosomal protein S4, Y isoform 1 isoform Iso 1
NX_P31483-1	386	0	42917.6	3	47	0.000126977	0.0648	Nucleolysin TIA-1 isoform p40 isoform Long
NX_Q09666-2	149	1	16032.9	4	47	0.000328947	0.4161	Neuroblast differentiation-associated protein AHNAK isoform Iso 2
NX_Q13526-1	163	6	18214	6	47	0.000300694	0.4479	Peptidyl-prolyl cis-trans isomerase NIMA-interacting 1 isoform Iso 1
NX_Q52LJ0-2	433	1	45500.7	9	47	0.000113194	0.2587	Protein FAM98B isoform Iso 2
NX_Q7Z739-1	585	5	63803.8	7	47	8.3783e-05	0.1265	YTH domain-containing family protein 3 isoform Iso 1
NX_Q8WYA6-1	563	4	65114.1	13	47	8.70569e-05	0.2611	Beta-catenin-like protein 1 isoform Iso 1 : NX_Q8WYA6-4 Beta-catenin-like protein 1 isoform Iso 4
NX_Q99442-1	399	5	45815.1	5	47	0.00012284	0.0877	Translocation protein SEC62 isoform Iso 1
NX_Q9BV40-1	100	4	11413	4	47	0.00049013	0.3	Vesicle-associated membrane protein 8 isoform Iso 1
NX_Q9H0L4-1	616	2	64377.5	7	47	7.95666e-05	0.1542	Cleavage stimulation factor subunit 2 tau variant isoform Iso 1
NX_Q9UEY8-2	674	4	75605.5	12	47	7.27196e-05	0.1795	Gamma-adducin isoform Iso 1 ; Additional IDs concatenated into MaxParsimony group: NX_Q9UEY8-1
NX_Q9Y224-1	244	10	28032.7	10	47	0.000200873	0.5246	UPF0568 protein C14orf166 isoform Iso 1
NX_Q9Y295-1	367	6	40498.8	6	47	0.000133551	0.2125	Developmentally-regulated GTP-binding protein 1 isoform Iso 1
NX_P08559-4	428	0	47530.9	9	46	0.00011208	0.2103	Pyruvate dehydrogenase E1 component subunit alpha, somatic form, mitochondrial isoform Iso 4 ; Additional IDs concatenated into MaxParsimony group: NX_P08559-2, NX_P08559-1, NX_P08559-3
NX_P11169-1	496	8	53871.2	10	46	9.67141e-05	0.1754	Solute carrier family 2, facilitated glucose transporter member 3 isoform Iso 1 ; Additional IDs concatenated into MaxParsimony group: NX_Q8TDB8-5, NX_Q8TDB8-1, NX_Q8TDB8-2, NX_Q8TDB8-4
NX_P21108-1	318	2	34799	8	46	0.00015085	0.305	Ribose-phosphate pyrophosphokinase 3 isoform Iso 1
NX_P49736-1	904	16	101814	16	46	5.30644e-05	0.177	DNA replication licensing factor MCM2 isoform Iso 1
NX_P54709-1	279	4	31474.1	8	46	0.000171936	0.3226	Sodium/potassium-transporting ATPase subunit beta-3 isoform Iso 1
NX_P60981-1	165	3	18475.5	5	46	0.000290729	0.2485	Destrin isoform Iso 1 : NX_P60981-2 Destrin isoform Iso 2
NX_P62750-1	156	13	17666.1	13	46	0.000307501	0.4551	60S ribosomal protein L23a isoform Iso 1
NX_Q14254-1	428	13	47016.6	13	46	0.00011208	0.3224	Flotillin-2 isoform Iso 1
NX_Q15257-1	358	0	40623.4	9	46	0.000133995	0.3659	Serine/threonine-protein phosphatase 2A activator isoform Iso 2 ; Additional IDs concatenated into MaxParsimony group: NX_Q15257-2, NX_Q15257-3
NX_Q4G0F5-1	336	7	39112.2	7	46	0.000142768	0.2262	Vacuolar protein sorting-associated protein 26B isoform Iso 1
NX_Q8IYM9-1	498	0	56892.6	8	46	9.63257e-05	0.1988	E3 ubiquitin-protein ligase TRIM22 isoform Iso 1 ; Additional IDs concatenated into MaxParsimony group: NX_Q8IYM9-2
NX_Q8WU90-1	426	7	48554.6	8	46	0.000112606	0.23	Zinc finger CCCH domain-containing protein 15 isoform Iso 1 ; Additional IDs concatenated into MaxParsimony group: NX_Q8WU90-2
NX_Q92597-1	394	8	42789.7	8	46	0.000121752	0.3071	Protein NDRG1 isoform Iso 1 : NX_Q92597-2 Protein NDRG1 isoform Iso 2 : NX_Q92597-3 Protein NDRG1 isoform Iso 3
NX_Q96AT9-4	199	1	21706.7	5	46	0.000241056	0.3166	Ribulose-phosphate 3-epimerase isoform Iso 4
NX_Q96I24-1	572	9	61584.2	15	46	8.3864e-05	0.3077	Far upstream element-binding protein 3 isoform Iso 1
NX_Q9NXH8-1	423	11	46866.9	11	46	0.000113405	0.2931	Torsin-4A isoform Iso 1
NX_Q9UN37-1	437	3	48849	7	46	0.000109772	0.2105	Vacuolar protein sorting-associated protein 4A isoform Iso 1
NX_Q9Y696-1	253	9	28735.7	10	46	0.000189606	0.4822	Chloride intracellular channel protein 4 isoform Iso 1
NX_O15270-1	562	7	62865.8	7	45	8.35007e-05	0.169	Serine palmitoyltransferase 2 isoform Iso 1
NX_O75592-2	4637	2	509365	20	45	1.01202e-05	0.0561	E3 ubiquitin-protein ligase MYCBP2 isoform Iso 2 ; Additional IDs concatenated into MaxParsimony group: NX_O75592-1
NX_O95292-1	243	2	27193.1	8	45	0.000193117	0.2922	Vesicle-associated membrane protein-associated protein B/C isoform Iso 1
NX_P15927-3	358	0	38767.5	4	45	0.000131082	0.1732	Replication protein A 32 kDa subunit isoform Iso 3 ; Additional IDs concatenated into MaxParsimony group: NX_P15927-2, NX_P15927-1
NX_P17174-1	413	1	46200.5	6	45	0.000113626	0.2494	Aspartate aminotransferase, cytoplasmic isoform Iso 1 ; Additional IDs concatenated into MaxParsimony group: NX_P17174-2
NX_P20138-1	364	0	39782.1	5	45	0.000128921	0.1538	Myeloid cell surface antigen CD33 isoform Iso 1 ; Additional IDs concatenated into MaxParsimony group: NX_P20138-2
NX_P20933-1	346	8	37166.3	8	45	0.000135628	0.2659	N(4)-(beta-N-acetylglucosaminyl)-L-asparaginase isoform Iso 1
NX_P27361-1	379	0	43090.1	6	45	0.000123819	0.2084	Mitogen-activated protein kinase 3 isoform Iso 1
NX_P29728-1	719	0	82360.5	7	45	6.52676e-05	0.1307	2'-5'-oligoadenylate synthase 2 isoform p71 ; Additional IDs concatenated into MaxParsimony group: NX_P29728-2
NX_P51970-1	172	7	20074.1	7	45	0.000272834	0.4767	NADH dehydrogenase [ubiquinone] 1 alpha subcomplex subunit 8 isoform Iso 1
NX_P53582-1	386	10	43169.2	10	45	0.000121574	0.3834	Methionine aminopeptidase 1 isoform Iso 1
NX_Q15257-4	281	1	31820.1	8	45	0.000167001	0.3559	Serine/threonine-protein phosphatase 2A activator isoform Iso 4
NX_Q15428-1	464	9	49206.3	9	45	0.000101137	0.1918	Splicing factor 3A subunit 2 isoform Iso 1
NX_Q16401-1	504	0	56142.3	11	45	9.31099e-05	0.2718	26S proteasome non-ATPase regulatory subunit 5 isoform Iso 1 ; Additional IDs concatenated into MaxParsimony group: NX_Q16401-2
NX_Q92621-1	2012	12	227758	12	45	2.33237e-05	0.0736	Nuclear pore complex protein Nup205 isoform Iso 1
NX_Q96FS4-1	1042	11	112062	11	45	4.50359e-05	0.1344	Signal-induced proliferation-associated protein 1 isoform Iso 1
NX_Q99436-1	277	4	29928.2	5	45	0.000169413	0.1769	Proteasome subunit beta type-7 isoform Iso 1 ; Additional IDs concatenated into MaxParsimony group: NX_Q99436-2
NX_Q9H008-1	270	4	29128.9	7	45	0.000173805	0.3815	Phospholysine phosphohistidine inorganic pyrophosphate phosphatase isoform Iso 1 ; Additional IDs concatenated into MaxParsimony group: NX_Q9H008-2
NX_Q9UMR2-1	479	0	53874.8	9	45	9.79695e-05	0.2276	ATP-dependent RNA helicase DDX19B isoform Iso 1 : NX_Q9UMR2-3 ATP-dependent RNA helicase DDX19B isoform Iso 3
NX_Q9Y333-1	95	6	10809.6	6	45	0.000493972	0.7053	U6 snRNA-associated Sm-like protein LSm2 isoform Iso 1
NX_Q9Y639-2	398	0	44341.5	7	45	0.000117908	0.1985	Neuroplastin isoform Iso 2 ; Additional IDs concatenated into MaxParsimony group: NX_Q9Y639-1, NX_Q9Y639-5, NX_Q9Y639-4, NX_Q9Y639-3
NX_Q9Y6H1-1	151	2	15484.7	5	45	0.000310777	0.3841	Coiled-coil-helix-coiled-coil-helix domain-containing protein 2 isoform Iso 1 ; Additional IDs concatenated into MaxParsimony group: NX_Q5T1J5-1
NX_O15400-1	261	0	29779.3	5	44	0.000175803	0.1916	Syntaxin-7 isoform Iso 1 ; Additional IDs concatenated into MaxParsimony group: NX_O15400-2
NX_O43169-1	146	4	16304	5	44	0.000314278	0.4452	Cytochrome b5 type B isoform Iso 1
NX_O43809-1	227	7	26192.7	7	44	0.000202135	0.3965	Cleavage and polyadenylation specificity factor subunit 5 isoform Iso 1
NX_O75608-1	230	0	24635.5	9	44	0.000199498	0.5217	Acyl-protein thioesterase 1 isoform Iso 1 ; Additional IDs concatenated into MaxParsimony group: NX_O75608-2
NX_O75688-1	479	1	52591.4	8	44	9.57924e-05	0.2547	Protein phosphatase 1B isoform Beta-1 : NX_O75688-3 Protein phosphatase 1B isoform Beta-X ; Additional IDs concatenated into MaxParsimony group: NX_O75688-2, NX_O75688-4, NX_O75688-5, NX_P35813-2
NX_P04424-3	438	3	48683.6	8	44	0.000104759	0.1918	Argininosuccinate lyase isoform Iso 3 ; Additional IDs concatenated into MaxParsimony group: NX_P04424-1, NX_P04424-2
NX_P06241-3	482	1	54461.1	6	44	9.51962e-05	0.1307	Tyrosine-protein kinase Fyn isoform Iso 3
NX_P26885-1	142	9	15621.3	9	44	0.000323131	0.5845	Peptidyl-prolyl cis-trans isomerase FKBP2 isoform Iso 1
NX_P45973-1	191	8	22193	10	44	0.000240233	0.4503	Chromobox protein homolog 5 isoform Iso 1
NX_P48739-2	272	1	31599.9	10	44	0.000168693	0.3162	Phosphatidylinositol transfer protein beta isoform isoform Iso 2
NX_P49711-1	727	10	82714.4	10	44	6.31149e-05	0.1376	Transcriptional repressor CTCF isoform Iso 1 : NX_P49711-2 Transcriptional repressor CTCF isoform Iso 2
NX_P52888-1	689	8	78771.5	8	44	6.65959e-05	0.1408	Thimet oligopeptidase isoform Iso 1
NX_P61619-1	476	5	52212.5	11	44	9.63961e-05	0.1975	Protein transport protein Sec61 subunit alpha isoform 1 isoform Iso 1 : NX_P61619-3 Protein transport protein Sec61 subunit alpha isoform 1 isoform Iso 3 ; Additional IDs concatenated into MaxParsimony group: NX_Q9H9S3-1, NX_Q9H9S3-3
NX_P62249-1	146	7	16417	7	44	0.000314278	0.2877	40S ribosomal protein S16 isoform Iso 1
NX_P62330-1	175	8	20051.4	8	44	0.000262197	0.4343	ADP-ribosylation factor 6 isoform Iso 1
NX_Q03405-1	335	0	36935.2	6	44	0.000136969	0.2299	Urokinase plasminogen activator surface receptor isoform Iso 1 ; Additional IDs concatenated into MaxParsimony group: NX_Q03405-3, NX_Q03405-2
NX_Q13586-2	540	1	62076.5	12	44	8.49714e-05	0.2315	Stromal interaction molecule 1 isoform Iso 2
NX_Q5H9R7-5	879	0	98405.1	12	44	5.22009e-05	0.1547	Serine/threonine-protein phosphatase 6 regulatory subunit 3 isoform Iso 5 ; Additional IDs concatenated into MaxParsimony group: NX_Q5H9R7-1, NX_Q5H9R7-2, NX_Q5H9R7-6, NX_Q5H9R7-4, NX_Q5H9R7-3
NX_Q6PI73-1	481	2	52347.9	5	44	9.53941e-05	0.1559	Leukocyte immunoglobulin-like receptor subfamily A member 6 isoform Iso 1
NX_Q86U42-2	296	1	31459.4	8	44	0.000155015	0.2568	Polyadenylate-binding protein 2 isoform Iso 2 ; Additional IDs concatenated into MaxParsimony group: NX_Q92843-2, NX_Q86U42-1
NX_Q86VS8-1	718	13	83056.4	13	44	6.39061e-05	0.2284	Protein Hook homolog 3 isoform Iso 1
NX_Q8WU79-2	399	1	43443.2	7	44	0.000114999	0.1905	Stromal membrane-associated protein 2 isoform Iso 2 : NX_Q8WU79-3 Stromal membrane-associated protein 2 isoform Iso 3
NX_Q969Q0-1	106	1	12442.8	5	44	0.000432873	0.2736	60S ribosomal protein L36a-like isoform Iso 1
NX_Q96T37-2	957	2	104674	11	44	4.79462e-05	0.1661	Putative RNA-binding protein 15 isoform Iso 2 : NX_Q96T37-4 Putative RNA-binding protein 15 isoform Iso 4 ; Additional IDs concatenated into MaxParsimony group: NX_Q96T37-1, NX_Q96T37-3
NX_Q9NP79-1	307	3	33839.9	5	44	0.000149461	0.1954	Vacuolar protein sorting-associated protein VTA1 homolog isoform Iso 1 ; Additional IDs concatenated into MaxParsimony group: NX_Q9NP79-2
NX_Q9NPP4-1	1024	12	116067	12	44	4.48091e-05	0.168	NLR family CARD domain-containing protein 4 isoform Iso 1
NX_Q9NRW3-1	190	6	22793	6	44	0.000241498	0.4211	DNA dC->dU-editing enzyme APOBEC-3C isoform Iso 1
NX_Q9NUU6-1	356	7	42150.6	7	44	0.000128889	0.2163	Inactive ubiquitin thioesterase FAM105A isoform Iso 1
NX_Q9P2R7-1	463	0	50267.2	8	44	9.91027e-05	0.1836	Succinate--CoA ligase [ADP-forming] subunit beta, mitochondrial isoform Iso 1 ; Additional IDs concatenated into MaxParsimony group: NX_Q9P2R7-2
NX_Q9UPW5-1	1226	3	138343	7	44	3.74262e-05	0.0669	Cytosolic carboxypeptidase 1 isoform Iso 1 ; Additional IDs concatenated into MaxParsimony group: NX_Q9UPW5-3
NX_Q9Y6B6-1	198	4	22377.5	7	44	0.00023174	0.3838	GTP-binding protein SAR1b isoform Iso 1
NX_Q9Y6C9-1	303	7	33290.9	7	44	0.000151434	0.3234	Mitochondrial carrier homolog 2 isoform Iso 1
NX_O00244-1	68	4	7378.7	4	43	0.000659437	0.6765	Copper transport protein ATOX1 isoform Iso 1
NX_O43617-1	180	6	20243.1	6	43	0.000249121	0.3667	Trafficking protein particle complex subunit 3 isoform Iso 1 : NX_O43617-2 Trafficking protein particle complex subunit 3 isoform Iso 2
NX_O60826-1	627	16	70694.2	16	43	7.15179e-05	0.2759	Coiled-coil domain-containing protein 22 isoform Iso 1
NX_O75558-1	287	6	33156.8	6	43	0.000156243	0.2787	Syntaxin-11 isoform Iso 1
NX_P08579-1	225	5	25452.1	6	43	0.000199297	0.2533	U2 small nuclear ribonucleoprotein B'' isoform Iso 1
NX_P32456-1	591	9	67148.4	10	43	7.58743e-05	0.1844	Guanylate-binding protein 2 isoform Iso 1
NX_P43307-1	286	3	32197.3	3	43	0.000156789	0.1608	Translocon-associated protein subunit alpha isoform Iso 1
NX_P46779-4	69	1	7865.2	8	43	0.00064988	0.7536	60S ribosomal protein L28 isoform Iso 4
NX_P49458-1	86	4	10087.1	5	43	0.000521415	0.4651	Signal recognition particle 9 kDa protein isoform Iso 1 ; Additional IDs concatenated into MaxParsimony group: NX_P49458-2
NX_P49589-3	831	0	94559.8	10	43	5.39612e-05	0.1384	Cysteine--tRNA ligase, cytoplasmic isoform Iso 3 ; Additional IDs concatenated into MaxParsimony group: NX_P49589-1, NX_P49589-2
NX_P50402-1	254	4	28957.9	4	43	0.000176542	0.1969	Emerin isoform Iso 1
NX_P67870-1	215	5	24908	5	43	0.000208566	0.2977	Casein kinase II subunit beta isoform Iso 1
NX_P78347-1	998	0	112328	12	43	4.49316e-05	0.1363	General transcription factor II-I isoform Iso 1 ; Additional IDs concatenated into MaxParsimony group: NX_P78347-3, NX_P78347-4, NX_P78347-2
NX_Q460N5-4	1680	1	189039	16	43	2.66915e-05	0.1244	Poly [ADP-ribose] polymerase 14 isoform Iso 4
NX_Q460N5-6	1801	0	202654	16	43	2.48982e-05	0.1188	Poly [ADP-ribose] polymerase 14 isoform Iso 6 ; Additional IDs concatenated into MaxParsimony group: NX_Q460N5-1, NX_Q460N5-5
NX_Q92820-1	318	7	35923.2	7	43	0.000141012	0.239	Gamma-glutamyl hydrolase isoform Iso 1
NX_Q9BT78-1	406	2	46221.7	11	43	0.000110448	0.3448	COP9 signalosome complex subunit 4 isoform Iso 1 ; Additional IDs concatenated into MaxParsimony group: NX_Q9BT78-2
NX_Q9GZP4-1	211	0	24144.7	7	43	0.00021252	0.4502	PITH domain-containing protein 1 isoform Iso 1 ; Additional IDs concatenated into MaxParsimony group: NX_Q9GZP4-2
NX_Q9H270-1	941	12	107750	12	43	4.76533e-05	0.136	Vacuolar protein sorting-associated protein 11 homolog isoform Iso 1
NX_Q9HA64-1	309	6	34372.2	6	43	0.000145119	0.1586	Ketosamine-3-kinase isoform Iso 1
NX_Q9NZB2-2	628	1	68930.6	9	43	7.1404e-05	0.1927	Constitutive coactivator of PPAR-gamma-like protein 1 isoform B
NX_Q9Y2T2-1	418	9	46891.3	10	43	0.000107277	0.2967	AP-3 complex subunit mu-1 isoform Iso 1 ; Additional IDs concatenated into MaxParsimony group: NX_P53677-1, NX_P53677-2
NX_O43815-1	780	0	86060.8	12	42	5.61524e-05	0.1795	Striatin isoform Iso 1 ; Additional IDs concatenated into MaxParsimony group: NX_O43815-2
NX_O75340-1	191	1	21836.8	9	42	0.000229314	0.6283	Programmed cell death protein 6 isoform Iso 1 ; Additional IDs concatenated into MaxParsimony group: NX_O75340-2
NX_O95379-1	198	1	22970.9	5	42	0.000221207	0.2323	Tumor necrosis factor alpha-induced protein 8 isoform Iso 1 ; Additional IDs concatenated into MaxParsimony group: NX_O95379-4, NX_O95379-2, NX_O95379-3
NX_O95573-1	720	9	80350.3	10	42	6.08318e-05	0.1944	Long-chain-fatty-acid--CoA ligase 3 isoform Iso 1
NX_P41567-1	113	4	12706.6	6	42	0.000387601	0.5221	Eukaryotic translation initiation factor 1 isoform Iso 1 ; Additional IDs concatenated into MaxParsimony group: NX_O60739-1
NX_P42677-1	84	3	9436.8	5	42	0.000521415	0.4762	40S ribosomal protein S27 isoform Iso 1
NX_P61758-1	197	10	22625.4	10	42	0.000222329	0.3959	Prefoldin subunit 3 isoform Iso 1
NX_P63027-1	116	1	12636.7	4	42	0.000377577	0.3448	Vesicle-associated membrane protein 2 isoform Iso 1
NX_Q04864-1	619	0	68458.2	6	42	7.07575e-05	0.1244	Proto-oncogene c-Rel isoform Iso 1 ; Additional IDs concatenated into MaxParsimony group: NX_Q04864-2
NX_Q7L5N1-1	327	5	36122.2	5	42	0.000133942	0.211	COP9 signalosome complex subunit 6 isoform Iso 1
NX_Q7LDG7-2	671	2	75481.4	12	42	6.52741e-05	0.2146	RAS guanyl-releasing protein 2 isoform Iso 2 : NX_Q7LDG7-1 RAS guanyl-releasing protein 2 isoform Iso 1 ; Additional IDs concatenated into MaxParsimony group: NX_Q7LDG7-4
NX_Q8WWY3-2	364	1	40735.7	10	42	0.000120327	0.2912	U4/U6 small nuclear ribonucleoprotein Prp31 isoform Iso 2
NX_Q92797-1	1274	9	141041	9	42	3.4379e-05	0.095	Symplekin isoform Iso 1
NX_Q99698-1	3801	4	428848	11	42	1.1523e-05	0.0355	Lysosomal-trafficking regulator isoform Iso 1 ; Additional IDs concatenated into MaxParsimony group: NX_Q99698-2, NX_Q99698-3
NX_Q9H2H8-1	161	1	18124.9	5	42	0.000272043	0.4596	Peptidyl-prolyl cis-trans isomerase-like 3 isoform Iso 1 ; Additional IDs concatenated into MaxParsimony group: NX_Q9H2H8-2
NX_Q9H845-1	621	14	68698.7	14	42	7.05296e-05	0.2335	Acyl-CoA dehydrogenase family member 9, mitochondrial isoform Iso 1
NX_Q9HCC0-2	525	1	57464.4	8	42	8.34265e-05	0.2057	Methylcrotonoyl-CoA carboxylase beta chain, mitochondrial isoform Iso 2 ; Additional IDs concatenated into MaxParsimony group: NX_Q9HCC0-1
NX_Q9NTJ3-2	1230	4	140173	10	42	3.56089e-05	0.0935	Structural maintenance of chromosomes protein 4 isoform Iso 2
NX_Q9UHD1-1	332	1	37447.6	6	42	0.000131924	0.238	Cysteine and histidine-rich domain-containing protein 1 isoform Iso 1 ; Additional IDs concatenated into MaxParsimony group: NX_Q9UHD1-2
NX_O43681-1	348	11	38749.4	11	41	0.000122862	0.4195	ATPase ASNA1 isoform Iso 1
NX_O60547-2	342	2	39010.8	9	41	0.000125018	0.2544	GDP-mannose 4,6 dehydratase isoform Iso 2
NX_O60879-1	1101	0	125472	14	41	3.88338e-05	0.1426	Protein diaphanous homolog 2 isoform Iso 1 ; Additional IDs concatenated into MaxParsimony group: NX_O60879-3, NX_O60879-2
NX_O75400-1	957	0	108719	9	41	4.46772e-05	0.1149	Pre-mRNA-processing factor 40 homolog A isoform Iso 1 ; Additional IDs concatenated into MaxParsimony group: NX_O75400-2, NX_O75400-3
NX_O94903-1	275	9	30306.6	9	41	0.000155477	0.4182	Proline synthase co-transcribed bacterial homolog protein isoform Iso 1
NX_O95232-1	432	5	51417.1	5	41	9.89724e-05	0.1389	Luc7-like protein 3 isoform Iso 1
NX_P09417-1	244	3	25755	7	41	0.00017523	0.332	Dihydropteridine reductase isoform Iso 1 ; Additional IDs concatenated into MaxParsimony group: NX_P09417-2
NX_P14854-1	86	4	10167.7	4	41	0.000497163	0.5698	Cytochrome c oxidase subunit 6B1 isoform Iso 1
NX_P30085-1	196	2	22190.3	8	41	0.000218143	0.5051	UMP-CMP kinase isoform Iso 1 ; Additional IDs concatenated into MaxParsimony group: NX_P30085-2
NX_P51003-1	745	5	82773	8	41	5.73907e-05	0.1423	Poly(A) polymerase alpha isoform Iso 1 ; Additional IDs concatenated into MaxParsimony group: NX_P51003-2, NX_Q9NRJ5-1
NX_Q01459-1	385	8	43713.6	8	41	0.000111055	0.2364	Di-N-acetylchitobiase isoform Iso 1
NX_Q08752-1	370	9	40719.9	9	41	0.000115557	0.273	Peptidyl-prolyl cis-trans isomerase D isoform Iso 1
NX_Q13442-1	181	6	20599.6	6	41	0.000236221	0.2762	28 kDa heat- and acid-stable phosphoprotein isoform Iso 1
NX_Q14318-2	413	0	44602.7	7	41	0.000103526	0.1816	Peptidyl-prolyl cis-trans isomerase FKBP8 isoform Iso 2 ; Additional IDs concatenated into MaxParsimony group: NX_Q14318-1, NX_Q14318-3
NX_Q7L5N7-1	544	11	60151.4	11	41	7.85957e-05	0.2298	Lysophosphatidylcholine acyltransferase 2 isoform Iso 1 : NX_Q7L5N7-2 Lysophosphatidylcholine acyltransferase 2 isoform Iso 2
NX_Q8TB24-1	985	4	107767	7	41	4.34072e-05	0.0863	Ras and Rab interactor 3 isoform Iso 1 ; Additional IDs concatenated into MaxParsimony group: NX_Q8TB24-4
NX_Q96HC4-1	596	1	63886.5	7	41	7.17384e-05	0.1309	PDZ and LIM domain protein 5 isoform Iso 1 ; Additional IDs concatenated into MaxParsimony group: NX_Q96HC4-6, NX_Q96HC4-4, NX_Q96HC4-2, NX_Q96HC4-3
NX_Q96IU4-2	172	1	18016.3	4	41	0.000248582	0.3372	Protein ABHD14B isoform Iso 2
NX_Q99471-1	154	4	17299	8	41	0.000277637	0.6494	Prefoldin subunit 5 isoform Iso 1 ; Additional IDs concatenated into MaxParsimony group: NX_Q99471-3, NX_Q99471-2
NX_Q9NQ29-1	371	0	43683.3	6	41	0.000115245	0.1671	Putative RNA-binding protein Luc7-like 1 isoform Iso 1 : NX_Q9NQ29-2 Putative RNA-binding protein Luc7-like 1 isoform Iso 2
NX_Q9NR56-5	382	0	40947.4	9	41	0.000111927	0.3037	Muscleblind-like protein 1 isoform Iso 5 ; Additional IDs concatenated into MaxParsimony group: NX_Q9NR56-2, NX_Q9NR56-6, NX_Q9NR56-4, NX_Q9NR56-3, NX_Q9NR56-1, NX_Q9NR56-7, NX_Q5VZF2-1, NX_Q5VZF2-2, NX_Q5VZF2-3
NX_Q9UIQ6-1	1025	12	117256	12	41	4.17132e-05	0.1473	Leucyl-cystinyl aminopeptidase isoform Iso 1 : NX_Q9UIQ6-2 Leucyl-cystinyl aminopeptidase isoform Iso 2 : NX_Q9UIQ6-3 Leucyl-cystinyl aminopeptidase isoform Iso 3
NX_Q9Y6D5-1	1785	3	201891	9	41	2.3953e-05	0.056	Brefeldin A-inhibited guanine nucleotide-exchange protein 2 isoform Iso 1
NX_O14867-1	736	6	81887.7	6	40	5.66756e-05	0.091	Transcription regulator protein BACH1 isoform Iso 1
NX_O43633-1	222	6	25069.8	6	40	0.000187897	0.2342	Charged multivesicular body protein 2a isoform Iso 1
NX_O43660-1	514	0	57140.1	8	40	8.11541e-05	0.2101	Pleiotropic regulator 1 isoform Iso 1 ; Additional IDs concatenated into MaxParsimony group: NX_O43660-2
NX_O60547-1	372	1	41905.2	9	40	0.000112132	0.2823	GDP-mannose 4,6 dehydratase isoform Iso 1
NX_O95197-3	236	0	25574.6	5	40	0.000176751	0.2331	Reticulon-3 isoform Iso 3 ; Additional IDs concatenated into MaxParsimony group: NX_O95197-5, NX_O95197-1, NX_O95197-2, NX_O95197-7, NX_O95197-4
NX_P07332-1	822	0	93420.2	12	40	5.0746e-05	0.2032	Tyrosine-protein kinase Fes/Fps isoform Iso 1 ; Additional IDs concatenated into MaxParsimony group: NX_P07332-4, NX_P07332-2
NX_P17096-3	179	0	19664.3	4	40	0.000233035	0.1397	High mobility group protein HMG-I/HMG-Y isoform HMG-R ; Additional IDs concatenated into MaxParsimony group: NX_P17096-1
NX_P25788-1	255	0	28397.1	6	40	0.000163581	0.2	Proteasome subunit alpha type-3 isoform Iso 1 ; Additional IDs concatenated into MaxParsimony group: NX_P25788-2
NX_P49795-1	217	4	24601.6	4	40	0.000192227	0.2442	Regulator of G-protein signaling 19 isoform Iso 1
NX_P52788-1	366	4	41223.8	15	40	0.000113971	0.5164	Spermine synthase isoform Iso 1 ; Additional IDs concatenated into MaxParsimony group: NX_P52788-2
NX_P56545-2	985	0	106103	9	40	4.23485e-05	0.0964	C-terminal-binding protein 2 isoform Iso 2
NX_P63167-1	89	6	10341.1	7	40	0.000468688	0.6067	Dynein light chain 1, cytoplasmic isoform Iso 1
NX_Q00577-1	322	5	34871.4	5	40	0.000129544	0.1398	Transcriptional activator protein Pur-alpha isoform Iso 1
NX_Q15819-1	145	1	16334.2	5	40	0.000287677	0.3241	Ubiquitin-conjugating enzyme E2 variant 2 isoform Iso 1
NX_Q5TBB1-2	257	1	28968.1	9	40	0.000162308	0.323	Ribonuclease H2 subunit B isoform Iso 2
NX_Q6ZS81-1	3184	0	353366	14	40	1.31009e-05	0.059	WD repeat- and FYVE domain-containing protein 4 isoform Iso 1 ; Additional IDs concatenated into MaxParsimony group: NX_Q6ZS81-4, NX_Q6ZS81-5, NX_Q6ZS81-3, NX_Q6ZS81-2
NX_Q86SX6-1	157	4	16599.5	4	40	0.000265689	0.3376	Glutaredoxin-related protein 5, mitochondrial isoform Iso 1
NX_Q9BX68-1	163	5	17133.2	5	40	0.000255909	0.4172	Histidine triad nucleotide-binding protein 2, mitochondrial isoform Iso 1
NX_Q9H0U3-1	335	8	37993.4	8	40	0.000124517	0.2149	Magnesium transporter protein 1 isoform Iso 1 ; Additional IDs concatenated into MaxParsimony group: NX_Q9H0U3-2
NX_Q9HAB8-1	311	8	33965.8	8	40	0.000134126	0.1897	Phosphopantothenate--cysteine ligase isoform Iso 1 : NX_Q9HAB8-2 Phosphopantothenate--cysteine ligase isoform Iso 2
NX_Q9NR28-1	239	0	27095.7	9	40	0.000174532	0.3389	Diablo homolog, mitochondrial isoform Iso 1 ; Additional IDs concatenated into MaxParsimony group: NX_Q9NR28-3, NX_Q9NR28-2
NX_Q9NTZ6-1	932	10	97315.4	10	40	4.47567e-05	0.1255	RNA-binding protein 12 isoform Iso 1
NX_Q9UBV2-1	794	2	88680.5	6	40	5.25356e-05	0.0907	Protein sel-1 homolog 1 isoform Iso 1 ; Additional IDs concatenated into MaxParsimony group: NX_Q9UBV2-2
NX_Q9UH65-1	585	11	68936.5	11	40	7.13047e-05	0.2068	Switch-associated protein 70 isoform Iso 1
NX_Q9Y3B4-1	125	4	14557.5	4	40	0.000333706	0.32	Splicing factor 3B subunit 6 isoform Iso 1
NX_O14949-1	82	8	9882.1	8	39	0.00049598	0.561	Cytochrome b-c1 complex subunit 8 isoform Iso 1
NX_O43566-7	566	4	61391	8	39	7.18558e-05	0.2138	Regulator of G-protein signaling 14 isoform Iso 1 ; Additional IDs concatenated into MaxParsimony group: NX_O43566-5, NX_O43566-6
NX_O94906-1	941	4	106840	12	39	4.32204e-05	0.1424	Pre-mRNA-processing factor 6 isoform Iso 1
NX_P01137-1	390	5	44294.8	5	39	0.000104283	0.1564	Transforming growth factor beta-1 isoform Iso 1
NX_P04080-1	98	6	11114.6	6	39	0.000415004	0.7551	Cystatin-B isoform Iso 1
NX_P17812-1	591	6	66630	6	39	6.88162e-05	0.1032	CTP synthase 1 isoform Iso 1 : NX_P17812-2 CTP synthase 1 isoform Iso 2
NX_P20340-2	208	0	23515.9	7	39	0.000195531	0.2981	Ras-related protein Rab-6A isoform Iso 2 : NX_P20340-4 Ras-related protein Rab-6A isoform Iso 4
NX_P22694-8	257	2	29659.4	7	39	0.000158251	0.2062	cAMP-dependent protein kinase catalytic subunit beta isoform Iso 8
NX_P28288-1	659	1	75409.6	10	39	6.17153e-05	0.1897	ATP-binding cassette sub-family D member 3 isoform Iso 1
NX_P30049-1	168	5	17461.2	5	39	0.000242086	0.4226	ATP synthase subunit delta, mitochondrial isoform Iso 1
NX_P30566-1	484	3	54836	9	39	8.40297e-05	0.2479	Adenylosuccinate lyase isoform Iso 1 ; Additional IDs concatenated into MaxParsimony group: NX_P30566-2
NX_Q01081-2	240	1	27846.4	7	39	0.00016946	0.2458	Splicing factor U2AF 35 kDa subunit isoform Iso 2 : NX_Q01081-4 Splicing factor U2AF 35 kDa subunit isoform Iso 4 ; Additional IDs concatenated into MaxParsimony group: NX_P0DN76-1
[truncated: 1,456 more rows]

## Sheet: 1b
Supplementary file 1b: All proteins confidently identified in the Sepsis group with maximum parsimony criterion
ID	Length	Unique Peptides	Mol/Wt	Sequence Count	Spectrum Count	Signal NSAF	Coverage	Descripton
NX_P60709-1	375	44	41691.7	224	4305	0.00875494	0.864	Actin, cytoplasmic 1 isoform Iso 1 ; Additional IDs concatenated into MaxParsimony group: NX_Q6S8J3-1, NX_P68032-1, NX_P62736-1, NX_P63267-1, contaminant_KERATIN22, NX_P06753-6, NX_P06753-3, NX_P06753-4, NX_P67936-2, NX_P48668-1, NX_P04259-1, contaminant_KERATIN21, NX_P07951-1, contaminant_KERATIN18, NX_P05787-2, contaminant_KERATIN20, NX_P09493-9, NX_P09493-7, NX_P09493-4, NX_P09493-10, NX_P0795…
NX_P63261-1	375	2	41747.8	208	4222	0.00858614	0.8533	Actin, cytoplasmic 2 isoform Iso 1
NX_P35579-1	1960	94	226374	283	3785	0.00147272	0.6362	Myosin-9 isoform Iso 1 ; Additional IDs concatenated into MaxParsimony group: NX_P35749-2, NX_P35749-1, NX_P35749-3, NX_P35580-3, NX_P35580-2, NX_P35580-5, NX_P35580-1, NX_Q7Z406-2, NX_Q7Z406-6, NX_Q7Z406-1, NX_Q7Z406-4
NX_Q9Y490-1	2541	258	269581	278	3641	0.00109277	0.7076	Talin-1 isoform Iso 1
NX_P21333-2	2639	25	279826	253	3562	0.00102936	0.7275	Filamin-A isoform Iso 2 ; Additional IDs concatenated into MaxParsimony group: NX_P21333-1, NX_O75369-1, NX_O75369-9, NX_O75369-2, NX_O75369-3, NX_O75369-6, NX_O75369-7, NX_Q14315-1
NX_Q09666-1	5890	288	628681	290	2920	0.000378076	0.4501	Neuroblast differentiation-associated protein AHNAK isoform Iso 1
NX_Q15149-7	4515	37	512274	278	2574	0.000434772	0.5127	Plectin isoform Iso 7 ; Additional IDs concatenated into MaxParsimony group: NX_Q15149-2, NX_Q15149-6, NX_Q15149-5, NX_Q15149-9, NX_Q15149-8, NX_Q9UPN3-5, NX_Q9UPN3-2, NX_Q9UPN3-3, NX_Q9NQ39-1
NX_Q15149-3	4570	2	517698	261	2525	0.000421363	0.4958	Plectin isoform Iso 3
NX_Q15149-1	4684	2	531448	263	2512	0.000408991	0.4853	Plectin isoform Iso 1
NX_Q15149-4	4547	1	515866	261	2506	0.000420308	0.4968	Plectin isoform Iso 4
NX_P06702-1	114	88	13215.5	88	2372	0.015868	0.9298	Protein S100-A9 isoform Iso 1
NX_P35579-2	1382	32	159746	194	2251	0.00124216	0.6136	Myosin-9 isoform Iso 2
NX_P05109-1	93	39	10809.6	39	2067	0.01695	0.8065	Protein S100-A8 isoform Iso 1
NX_P13796-1	627	111	70225.9	162	2022	0.00245938	0.8293	Plastin-2 isoform Iso 1 ; Additional IDs concatenated into MaxParsimony group: NX_P13797-1
NX_P05164-1	745	18	83796.8	134	1971	0.00201763	0.7087	Myeloperoxidase isoform H17 : NX_P05164-2 Myeloperoxidase isoform H14 ; Additional IDs concatenated into MaxParsimony group: NX_P05164-3
NX_P08670-1	466	118	53601.1	127	1912	0.00312905	0.8476	Vimentin isoform Iso 1
NX_P68133-1	377	4	42005.8	90	1873	0.00378885	0.5756	Actin, alpha skeletal muscle isoform Iso 1
NX_P14618-1	531	6	57882	139	1867	0.0026814	0.7985	Pyruvate kinase PKM isoform M2 ; Additional IDs concatenated into MaxParsimony group: NX_P42229-1, NX_P30613-1, NX_P30613-2
NX_P46940-1	1657	145	189116	153	1787	0.000822457	0.6186	Ras GTPase-activating-like protein IQGAP1 isoform Iso 1 ; Additional IDs concatenated into MaxParsimony group: NX_Q13576-3, NX_Q13576-2
NX_P14618-2	531	3	58006.9	125	1670	0.00239846	0.7759	Pyruvate kinase PKM isoform M1
NX_A5A3E0-1	1075	3	121349	72	1642	0.00116487	0.2009	POTE ankyrin domain family member F isoform Iso 1
NX_P08238-1	724	45	83194.1	115	1609	0.00169484	0.7072	Heat shock protein HSP 90-beta isoform Iso 1
NX_P14618-3	516	19	56219.3	124	1580	0.00233517	0.688	Pyruvate kinase PKM isoform Iso 3
NX_O43707-1	911	14	104770	104	1553	0.00130006	0.7047	Alpha-actinin-4 isoform Iso 1
NX_P12814-1	892	4	102975	112	1519	0.00129869	0.7601	Alpha-actinin-1 isoform Iso 1 ; Additional IDs concatenated into MaxParsimony group: NX_P12814-3, NX_P12814-4, NX_O43707-2, NX_P35609-1, NX_P35609-2, NX_Q08043-1, NX_Q9H254-1, NX_Q9H254-4, NX_Q9H254-2
NX_P63267-2	333	12	37041.4	67	1476	0.00338029	0.5465	Actin, gamma-enteric smooth muscle isoform Iso 2
NX_P12814-2	887	9	102626	110	1473	0.00126646	0.726	Alpha-actinin-1 isoform Iso 2
NX_P07900-2	854	58	98081.5	116	1470	0.00131272	0.6218	Heat shock protein HSP 90-alpha isoform Iso 2 : NX_P07900-1 Heat shock protein HSP 90-alpha isoform Iso 1
NX_P04406-1	335	98	36012.4	107	1461	0.00332596	0.8597	Glyceraldehyde-3-phosphate dehydrogenase isoform Iso 1 : NX_P04406-2 Glyceraldehyde-3-phosphate dehydrogenase isoform Iso 2
NX_P0CG38-1	1075	6	121186	75	1456	0.00103291	0.2177	POTE ankyrin domain family member I isoform Iso 1
NX_Q00610-2	1639	19	187753	151	1420	0.000660725	0.6449	Clathrin heavy chain 1 isoform Iso 2 ; Additional IDs concatenated into MaxParsimony group: NX_Q00610-1, NX_P53675-1, NX_Q9NYF8-2, NX_Q9NYF8-4, NX_Q9NYF8-3
NX_P68363-1	451	0	50101.6	103	1312	0.00221855	0.8293	Tubulin alpha-1B chain isoform Iso 1 ; Additional IDs concatenated into MaxParsimony group: NX_Q13748-1, NX_Q6PEY2-1, NX_Q13748-2, NX_Q9NY65-1, NX_A6NHL2-1, NX_A6NHL2-2, NX_Q9H853-1
NX_Q71U36-1	451	0	50085.6	103	1278	0.00216105	0.8293	Tubulin alpha-1A chain isoform Iso 1 : NX_Q71U36-2 Tubulin alpha-1A chain isoform Iso 2
NX_P29401-1	623	11	67816.7	90	1242	0.00152035	0.7448	Transketolase isoform Iso 1 ; Additional IDs concatenated into MaxParsimony group: NX_P29401-2
NX_P68366-1	448	10	49874.4	99	1238	0.00210743	0.7857	Tubulin alpha-4A chain isoform Iso 1 : NX_P68366-2 Tubulin alpha-4A chain isoform Iso 2
NX_P11021-1	654	0	72270.4	74	1234	0.00143896	0.7125	78 kDa glucose-regulated protein isoform Iso 1 : contaminant_GR78_PIG 78 KD GLUCOSE REGULATED PROTEIN (GRP 78) (IMMUNOGLOBULIN HEAVY...
NX_P04075-2	418	74	45214.1	95	1229	0.00224226	0.7416	Fructose-bisphosphate aldolase A isoform Iso 2 : NX_P04075-1 Fructose-bisphosphate aldolase A isoform Iso 1 ; Additional IDs concatenated into MaxParsimony group: NX_P05062-1
NX_P14625-1	803	79	92393.3	104	1193	0.00113302	0.599	Endoplasmin isoform Iso 1
NX_P26038-1	577	78	67759.8	109	1191	0.00157415	0.6638	Moesin isoform Iso 1 ; Additional IDs concatenated into MaxParsimony group: NX_P35241-3, NX_Q8TAM6-2
NX_P0CG39-1	1038	11	117297	71	1173	0.000861811	0.2148	POTE ankyrin domain family member J isoform Iso 1
NX_P78527-2	4097	16	465184	140	1165	0.000216856	0.32	DNA-dependent protein kinase catalytic subunit isoform Iso 2
NX_P78527-1	4128	2	468770	133	1163	0.000214858	0.3086	DNA-dependent protein kinase catalytic subunit isoform Iso 1
NX_P06733-1	434	75	47121.3	94	1161	0.00204011	0.7696	Alpha-enolase isoform alpha-enolase : NX_P06733-2 Alpha-enolase isoform MBP-1 ; Additional IDs concatenated into MaxParsimony group: NX_P09104-1, NX_P13929-1
NX_P61626-1	148	70	16508.3	70	1147	0.00591035	0.8514	Lysozyme C isoform Iso 1
NX_P68363-2	335	16	37176.1	87	1147	0.00261114	0.8388	Tubulin alpha-1B chain isoform Iso 2
NX_Q9BYX7-1	375	3	41970.8	45	1143	0.00232448	0.3707	Putative beta-actin-like protein 3 isoform Iso 1
NX_P07437-1	444	39	49621	107	1127	0.00193576	0.7838	Tubulin beta chain isoform Iso 1 ; Additional IDs concatenated into MaxParsimony group: NX_P04350-1, NX_Q9BVA1-1, NX_Q13509-1, NX_A6NNZ2-1
NX_Q9BQE3-1	449	6	49845.5	92	1081	0.00183608	0.8196	Tubulin alpha-1C chain isoform Iso 1
NX_Q14204-1	4646	169	532054	169	1070	0.000175637	0.347	Cytoplasmic dynein 1 heavy chain 1 isoform Iso 1
NX_P62805-1	103	39	11342.4	40	1062	0.00786318	0.6602	Histone H4 isoform Iso 1
NX_P68371-1	445	2	49781	96	1048	0.00179603	0.7775	Tubulin beta-4B chain isoform Iso 1
NX_P68104-1	462	0	50091.1	97	1046	0.00172664	0.7035	Elongation factor 1-alpha 1 isoform Iso 1
NX_P30101-1	505	85	56728.7	86	1045	0.00157811	0.7089	Protein disulfide-isomerase A3 isoform Iso 1
NX_P04083-1	346	78	38672	79	1042	0.00229669	0.7572	Annexin A1 isoform Iso 1 ; Additional IDs concatenated into MaxParsimony group: NX_P27216-2, NX_P27216-1
NX_P11142-1	646	10	70836.2	85	1036	0.00122303	0.7399	Heat shock cognate 71 kDa protein isoform Iso 1
NX_Q562R1-1	376	9	41958	69	1029	0.00208708	0.6037	Beta-actin-like protein 2 isoform Iso 1
NX_P00558-1	417	63	44568.1	85	1025	0.00187456	0.7242	Phosphoglycerate kinase 1 isoform Iso 1 : NX_P00558-2 Phosphoglycerate kinase 1 isoform Iso 2
NX_Q5VTE0-1	462	2	50135.1	94	1008	0.00166391	0.6667	Putative elongation factor 1-alpha-like 3 isoform Iso 1
NX_Q5QNW6-2	134	0	14814.1	49	993	0.00565139	0.7015	Histone H2B type 2-F isoform Iso 2 : NX_Q5QNW6-1 Histone H2B type 2-F isoform Iso 1
NX_P08575-2	1143	10	130797	83	987	0.00065854	0.5267	Receptor-type tyrosine-protein phosphatase C isoform Iso 2 ; Additional IDs concatenated into MaxParsimony group: NX_P08575-1
NX_Q99879-1	126	1	13962.6	49	987	0.0059739	0.7143	Histone H2B type 1-M isoform Iso 1
NX_P58876-1	126	1	13909.6	49	973	0.00588916	0.746	Histone H2B type 1-D isoform Iso 1
NX_Q99877-1	126	0	13895.5	49	972	0.00588311	0.746	Histone H2B type 1-N isoform Iso 1
NX_P68104-2	441	22	47820.9	93	970	0.00167743	0.6667	Elongation factor 1-alpha 1 isoform Iso 2
NX_P57053-1	126	1	13917.6	48	959	0.00580443	0.7302	Histone H2B type F-S isoform Iso 1
NX_Q99880-1	126	9	13925.6	51	956	0.00578627	0.6032	Histone H2B type 1-L isoform Iso 1 ; Additional IDs concatenated into MaxParsimony group: NX_P62807-1, NX_Q93079-1, NX_O60814-1, NX_P23527-1, NX_P33778-1, NX_Q16778-1, NX_Q8N257-1, NX_Q96A08-1, NX_Q6DN03-1
NX_P06576-1	529	87	56506.6	87	941	0.00135658	0.6938	ATP synthase subunit beta, mitochondrial isoform Iso 1
NX_P20700-1	586	72	66349.6	76	936	0.00121812	0.727	Lamin-B1 isoform Iso 1 ; Additional IDs concatenated into MaxParsimony group: NX_P02545-3, NX_P02545-6, NX_P02545-2, NX_P02545-4
NX_P06899-1	126	0	13877.6	43	934	0.00565311	0.7381	Histone H2B type 1-J isoform Iso 1
NX_P41218-1	407	83	45789.2	83	928	0.00173886	0.7641	Myeloid cell nuclear differentiation antigen isoform Iso 1
NX_P08133-1	673	79	75807.6	80	926	0.00104932	0.7177	Annexin A6 isoform Iso 1 : NX_P08133-2 Annexin A6 isoform Iso 2 ; Additional IDs concatenated into MaxParsimony group: NX_P20073-1
NX_P59666-1	94	8	10220.2	16	920	0.00746399	0.6809	Neutrophil defensin 3 isoform Iso 1
NX_P50395-1	445	6	50612.9	77	905	0.00155096	0.8427	Rab GDP dissociation inhibitor beta isoform Iso 1
NX_P59665-1	94	2	10176.2	12	884	0.00717192	0.6809	Neutrophil defensin 1 isoform Iso 1
NX_P55072-1	806	65	89247.7	66	881	0.000833589	0.6501	Transitional endoplasmic reticulum ATPase isoform Iso 1 ; Additional IDs concatenated into MaxParsimony group: NX_Q9NVI7-1, NX_Q5T9A4-1, NX_Q5T9A4-3, NX_Q5T2N8-1, NX_P35249-2, NX_Q5T9A4-2, NX_Q9ULI0-2
NX_P0DMV8-1	641	7	69991	88	879	0.00104578	0.6864	Heat shock 70 kDa protein 1A isoform Iso 1 : NX_P0DMV9-1 Heat shock 70 kDa protein 1B isoform Iso 1 ; Additional IDs concatenated into MaxParsimony group: contaminant_GR78_HUMAN, NX_P11142-2, contaminant_GR78_MOUSE, contaminant_GR78_MESAU, contaminant_GR78_RAT, NX_P17066-1, NX_P48741-1, contaminant_GR78_YEAST, contaminant_GR78_SCHPO, contaminant_GR78_TOBAC, contaminant_GR72_TOBAC, contaminant_GR7…
NX_P18206-2	1066	6	116631	84	877	0.000627413	0.5891	Vinculin isoform Iso 1 ; Additional IDs concatenated into MaxParsimony group: NX_P18206-1, NX_P18206-3
NX_P27797-1	417	63	48093.8	63	858	0.00156914	0.7506	Calreticulin isoform Iso 1
NX_P22314-1	1058	4	117756	78	856	0.00061702	0.5756	Ubiquitin-like modifier-activating enzyme 1 isoform Iso 1 : NX_P22314-2 Ubiquitin-like modifier-activating enzyme 1 isoform Iso 2
NX_P52566-1	201	47	22955.6	48	849	0.00322124	0.6667	Rho GDP-dissociation inhibitor 2 isoform Iso 1 ; Additional IDs concatenated into MaxParsimony group: NX_P52565-2
NX_P13639-1	858	92	95258.9	92	843	0.000749293	0.6364	Elongation factor 2 isoform Iso 1
NX_P09960-1	611	0	69223.2	54	842	0.00105095	0.5941	Leukotriene A-4 hydrolase isoform Iso 1 ; Additional IDs concatenated into MaxParsimony group: NX_P09960-4, NX_P09960-2
NX_Q9Y3Z3-1	626	0	72136.8	72	830	0.00101115	0.6534	Deoxynucleoside triphosphate triphosphohydrolase SAMHD1 isoform Iso 1 ; Additional IDs concatenated into MaxParsimony group: NX_Q9Y3Z3-2
NX_P50395-2	400	14	45572.2	74	829	0.00158054	0.835	Rab GDP dissociation inhibitor beta isoform Iso 2
NX_P07237-1	508	67	57062.7	67	816	0.001225	0.7717	Protein disulfide-isomerase isoform Iso 1
NX_O43707-3	521	4	59524.1	60	798	0.00116809	0.7063	Alpha-actinin-4 isoform Iso 3
NX_P61978-2	464	0	50978.4	57	787	0.0012935	0.5797	Heterogeneous nuclear ribonucleoprotein K isoform Iso 2 ; Additional IDs concatenated into MaxParsimony group: NX_P61978-1
NX_P31146-1	461	69	50975.8	72	781	0.001292	0.7267	Coronin-1A isoform Iso 1 ; Additional IDs concatenated into MaxParsimony group: NX_A9Z1Z3-1, NX_A9Z1Z3-3, NX_Q9UFF9-1
NX_O75369-8	2633	0	281441	111	777	0.000225051	0.5325	Filamin-B isoform Iso 8
NX_P10809-1	573	66	60998.4	75	764	0.00101683	0.7155	60 kDa heat shock protein, mitochondrial isoform Iso 1
NX_P05107-1	769	63	84708.1	63	761	0.000754692	0.5592	Integrin beta-2 isoform Iso 1
NX_P61978-3	440	6	48514.2	54	760	0.00131726	0.5568	Heterogeneous nuclear ribonucleoprotein K isoform Iso 3
NX_Q9Y3Z3-4	591	2	68060.7	68	757	0.000976831	0.6582	Deoxynucleoside triphosphate triphosphohydrolase SAMHD1 isoform Iso 4
NX_P52209-1	483	78	53087.9	78	756	0.00119367	0.6936	6-phosphogluconate dehydrogenase, decarboxylating isoform Iso 1 : NX_P52209-2 6-phosphogluconate dehydrogenase, decarboxylating isoform Iso 2
NX_P07737-1	140	53	15026.5	53	754	0.00410728	0.9357	Profilin-1 isoform Iso 1
NX_Q13885-1	445	1	49856.9	73	754	0.00129218	0.6292	Tubulin beta-2A chain isoform Iso 1
NX_Q00839-1	825	6	90510	68	751	0.00069422	0.3952	Heterogeneous nuclear ribonucleoprotein U isoform Long ; Additional IDs concatenated into MaxParsimony group: NX_Q00839-2, NX_Q9BUJ2-1, NX_Q9BUJ2-2, NX_Q9BUJ2-3, NX_P50502-1, NX_O75477-1, NX_Q8IZP2-1, NX_Q8NFI4-1, NX_O94905-1, NX_O94905-3, NX_O94905-2
NX_P0DMV8-2	586	4	63879.9	74	749	0.000974755	0.6365	Heat shock 70 kDa protein 1A isoform Iso 2
NX_Q58FF7-1	597	4	68263.9	49	745	0.000951685	0.3802	Putative heat shock protein HSP 90-beta-3 isoform Iso 1
NX_P06744-1	558	7	63089.2	70	744	0.00101683	0.6039	Glucose-6-phosphate isomerase isoform Iso 1 ; Additional IDs concatenated into MaxParsimony group: NX_P06744-2, NX_Q01082-2, NX_P11277-2, NX_P11277-1, NX_P11277-3
NX_Q01518-1	475	1	51850.7	65	729	0.00117043	0.6589	Adenylyl cyclase-associated protein 1 isoform Iso 1
NX_Q01518-2	474	10	51779.6	67	723	0.00116324	0.6582	Adenylyl cyclase-associated protein 1 isoform Iso 2
NX_Q9Y3Z3-3	556	10	63617.5	63	712	0.000976599	0.6169	Deoxynucleoside triphosphate triphosphohydrolase SAMHD1 isoform Iso 3
NX_P22626-2	341	13	35965.9	70	700	0.00156551	0.7595	Heterogeneous nuclear ribonucleoproteins A2/B1 isoform A2 ; Additional IDs concatenated into MaxParsimony group: NX_Q32P51-1, NX_P11940-2, NX_Q14103-3, NX_Q14103-4, NX_Q13310-1, NX_Q9H361-1, NX_Q13310-2, NX_Q96E39-1, NX_P26368-1, NX_Q99729-1, NX_Q9UN86-2, NX_Q99729-4, NX_Q96EP5-1, NX_Q13247-1, NX_Q4VXU2-2, NX_Q13243-3, NX_Q13247-2, NX_Q13283-2, NX_Q13243-2, NX_Q96DU9-1
NX_P52272-1	730	1	77446.3	79	700	0.000731285	0.7068	Heterogeneous nuclear ribonucleoprotein M isoform Iso 1
NX_P52272-2	691	9	73554.4	81	700	0.000772558	0.712	Heterogeneous nuclear ribonucleoprotein M isoform Iso 2
NX_P22626-1	353	1	37388.7	67	690	0.00149068	0.7592	Heterogeneous nuclear ribonucleoproteins A2/B1 isoform B1
NX_P27824-2	627	50	71439.9	50	690	0.000839253	0.5566	Calnexin isoform Iso 2 : NX_P27824-1 Calnexin isoform Iso 1 : NX_P27824-3 Calnexin isoform Iso 3
NX_P23528-1	166	38	18472.6	53	689	0.00316535	0.7952	Cofilin-1 isoform Iso 1 ; Additional IDs concatenated into MaxParsimony group: NX_Q9Y281-1
NX_P02788-1	710	72	78113.9	72	682	0.00073255	0.7817	Lactotransferrin isoform Iso 1 : NX_P02788-2 Lactotransferrin isoform DeltaLf
NX_P61158-1	418	42	47323	50	675	0.00123151	0.6531	Actin-related protein 3 isoform Iso 1 ; Additional IDs concatenated into MaxParsimony group: NX_Q9P1U1-1, NX_Q9C0K3-1
NX_P25705-1	553	8	59695.6	69	673	0.000928114	0.6546	ATP synthase subunit alpha, mitochondrial isoform Iso 1 : NX_P25705-2 ATP synthase subunit alpha, mitochondrial isoform Iso 2
NX_P11215-1	1152	9	127080	64	668	0.000442217	0.4783	Integrin alpha-M isoform Iso 1 ; Additional IDs concatenated into MaxParsimony group: NX_P11215-2, NX_Q13349-1
NX_P13667-1	645	50	72869	50	665	0.000786273	0.6	Protein disulfide-isomerase A4 isoform Iso 1
NX_Q14697-1	944	18	106789	73	664	0.000536423	0.6049	Neutral alpha-glucosidase AB isoform Iso 1 ; Additional IDs concatenated into MaxParsimony group: NX_Q14697-2
NX_O75083-1	606	10	66133.9	47	654	0.000823031	0.6716	WD repeat-containing protein 1 isoform Iso 1
NX_O75369-4	2150	8	230625	95	653	0.000231625	0.547	Filamin-B isoform Iso 4 : NX_O75369-5 Filamin-B isoform Iso 5
NX_P13010-1	732	66	82634.3	66	648	0.000675111	0.6175	X-ray repair cross-complementing protein 5 isoform Iso 1
NX_P14866-1	589	57	64074.4	57	637	0.000824775	0.652	Heterogeneous nuclear ribonucleoprotein L isoform Iso 1 : NX_P14866-2 Heterogeneous nuclear ribonucleoprotein L isoform Iso 2
NX_P09960-3	508	5	57245.3	38	626	0.000939771	0.4744	Leukotriene A-4 hydrolase isoform Iso 3
NX_P40939-1	763	50	82928.9	65	621	0.000620695	0.6461	Trifunctional enzyme subunit alpha, mitochondrial isoform Iso 1 ; Additional IDs concatenated into MaxParsimony group: NX_P40939-2
NX_Q99878-1	128	7	13909.8	34	619	0.00368801	0.5625	Histone H2A type 1-J isoform Iso 1
NX_Q8IUE6-1	130	4	13968.8	31	617	0.00361954	0.5538	Histone H2A type 2-B isoform Iso 1
NX_P38646-1	679	49	73616.8	56	612	0.000687374	0.57	Stress-70 protein, mitochondrial isoform Iso 1
NX_P25705-3	531	10	57493.4	64	611	0.000877522	0.6196	ATP synthase subunit alpha, mitochondrial isoform Iso 3
NX_Q08211-1	1270	61	140851	61	609	0.0003657	0.4236	ATP-dependent RNA helicase A isoform Iso 1 : NX_Q08211-2 ATP-dependent RNA helicase A isoform Iso 2
NX_P07602-1	524	15	58055.8	58	607	0.000883423	0.4828	Prosaposin isoform Sap-mu-0 ; Additional IDs concatenated into MaxParsimony group: NX_P07602-3, NX_P07602-2
NX_P13489-1	461	54	49923.1	54	602	0.000995879	0.6855	Ribonuclease inhibitor isoform Iso 1
NX_Q13451-1	457	19	51161.6	45	597	0.000996252	0.6543	Peptidyl-prolyl cis-trans isomerase FKBP5 isoform Iso 1
NX_P63104-1	245	5	27709.7	46	595	0.00185209	0.7673	14-3-3 protein zeta/delta isoform Iso 1 ; Additional IDs concatenated into MaxParsimony group: NX_Q15293-2, NX_P31947-1
NX_Q15942-1	572	43	61220.2	43	595	0.00079329	0.6399	Zyxin isoform Iso 1 : NX_Q15942-2 Zyxin isoform Iso 2
NX_P04264-1	644	16	65981	54	593	0.000702231	0.6304	Keratin, type II cytoskeletal 1 isoform Iso 1
NX_Q7L7L0-1	130	1	14094.9	29	585	0.00343181	0.5538	Histone H2A type 3 isoform Iso 1
NX_P29350-1	595	3	67501	55	583	0.000747245	0.605	Tyrosine-protein phosphatase non-receptor type 6 isoform Iso 1 ; Additional IDs concatenated into MaxParsimony group: NX_P29350-3, NX_P29350-4, NX_Q06124-2, NX_Q06124-3
NX_P09651-3	267	13	29350.2	55	582	0.00166235	0.7566	Heterogeneous nuclear ribonucleoprotein A1 isoform Iso 2
NX_P04040-1	527	49	59700.7	49	581	0.000840769	0.7533	Catalase isoform Iso 1
NX_P62937-1	165	27	17982.9	37	581	0.00268537	0.7091	Peptidyl-prolyl cis-trans isomerase A isoform Iso 1 : NX_P62937-2 Peptidyl-prolyl cis-trans isomerase A isoform Iso 2 ; Additional IDs concatenated into MaxParsimony group: NX_A0A0B4J2A2-1, NX_A0A075B759-1, NX_F5H284-1, NX_Q9Y536-1, NX_P0DN37-1
NX_P07910-2	293	0	32299.9	34	571	0.00148621	0.6109	Heterogeneous nuclear ribonucleoproteins C1/C2 isoform C1
NX_Q13576-1	1575	22	180448	74	569	0.000275514	0.4571	Ras GTPase-activating-like protein IQGAP2 isoform Iso 1
NX_O75874-1	414	48	46611.5	50	568	0.00104631	0.6884	Isocitrate dehydrogenase [NADP] cytoplasmic isoform Iso 1
NX_Q86UX7-2	663	9	75364.7	55	568	0.00065335	0.6199	Fermitin family homolog 3 isoform Iso 2 ; Additional IDs concatenated into MaxParsimony group: NX_Q86UX7-1
NX_P09382-1	135	36	14688.2	36	566	0.00319738	0.8815	Galectin-1 isoform Iso 1
NX_P29350-2	556	6	63067.7	51	566	0.000776342	0.5935	Tyrosine-protein phosphatase non-receptor type 6 isoform Iso 3
NX_Q14980-2	2101	1	236354	67	566	0.000205448	0.3513	Nuclear mitotic apparatus protein 1 isoform Iso 2 ; Additional IDs concatenated into MaxParsimony group: NX_Q14980-1, NX_Q14980-3
NX_Q13813-1	2472	0	284346	77	564	0.000173997	0.3875	Spectrin alpha chain, non-erythrocytic 1 isoform Iso 1
NX_P09651-2	320	1	34157.2	53	563	0.00134174	0.7531	Heterogeneous nuclear ribonucleoprotein A1 isoform A1-A
NX_Q13813-3	2452	6	282090	79	561	0.000174483	0.3944	Spectrin alpha chain, non-erythrocytic 1 isoform Iso 3 ; Additional IDs concatenated into MaxParsimony group: NX_Q13813-2
NX_P08311-1	255	51	28801.1	51	559	0.00167179	0.6863	Cathepsin G isoform Iso 1
NX_P09651-1	372	1	38705	53	556	0.00113984	0.6048	Heterogeneous nuclear ribonucleoprotein A1 isoform A1-B
NX_P02768-1	609	4	69303.5	52	554	0.000693751	0.509	Serum albumin isoform Iso 1
NX_P08758-1	320	47	35896.4	49	552	0.00131553	0.775	Annexin A5 isoform Iso 1
NX_P06396-4	739	11	81415.9	61	548	0.000565519	0.5034	Gelsolin isoform Iso 4 : NX_P06396-2 Gelsolin isoform Iso 2 ; Additional IDs concatenated into MaxParsimony group: NX_P06396-1, NX_P06396-3
NX_P07910-1	306	1	33631.5	34	548	0.00136575	0.585	Heterogeneous nuclear ribonucleoproteins C1/C2 isoform C2 ; Additional IDs concatenated into MaxParsimony group: NX_P07910-4, NX_O60812-1, NX_B2RXH8-1, NX_P0DMR1-1
NX_P04899-3	318	3	36424	46	547	0.00131181	0.6541	Guanine nucleotide-binding protein G(i) subunit alpha-2 isoform Iso 3 : NX_P04899-6 Guanine nucleotide-binding protein G(i) subunit alpha-2 isoform Iso 6 ; Additional IDs concatenated into MaxParsimony group: NX_P04899-1, NX_P04899-5, NX_P04899-2, NX_P04899-4, NX_P63096-1, NX_P09471-1, NX_P09471-2, NX_P29992-1
NX_P38606-1	617	61	68242.5	61	546	0.000674868	0.671	V-type proton ATPase catalytic subunit A isoform Iso 1 : NX_P38606-2 V-type proton ATPase catalytic subunit A isoform Iso 2
NX_P52907-1	286	32	32884.3	48	545	0.00145325	0.7902	F-actin-capping protein subunit alpha-1 isoform Iso 1
NX_P50990-1	548	1	59564.5	47	537	0.000747317	0.688	T-complex protein 1 subunit theta isoform Iso 1
NX_P04843-1	607	47	68508.8	47	536	0.000673422	0.5486	Dolichyl-diphosphooligosaccharide--protein glycosyltransferase subunit 1 isoform Iso 1
NX_Q16555-1	572	31	62236.6	36	532	0.000709295	0.5839	Dihydropyrimidinase-related protein 2 isoform Iso 1 : NX_Q16555-2 Dihydropyrimidinase-related protein 2 isoform Iso 2 ; Additional IDs concatenated into MaxParsimony group: NX_Q14194-2, NX_Q14194-1, NX_Q14195-2, NX_Q14195-1
NX_P13796-2	196	8	21760.1	42	530	0.0020622	0.6939	Plastin-2 isoform Iso 2
NX_Q14980-4	1763	4	199958	59	530	0.000229263	0.371	Nuclear mitotic apparatus protein 1 isoform Numa-s
NX_P12956-1	609	4	69781	54	528	0.000661192	0.5665	X-ray repair cross-complementing protein 6 isoform Iso 1
NX_P60174-3	286	28	30753.7	28	525	0.00139992	0.6923	Triosephosphate isomerase isoform Iso 1 : NX_P60174-1 Triosephosphate isomerase isoform Iso 2 : NX_P60174-4 Triosephosphate isomerase isoform Iso 4
NX_Q0VD83-4	1097	0	115546	54	525	0.000364976	0.5369	Apolipoprotein B receptor isoform Iso 4 ; Additional IDs concatenated into MaxParsimony group: NX_Q0VD83-1
NX_P30740-1	379	37	42696.7	38	523	0.00105238	0.6016	Leukocyte elastase inhibitor isoform Iso 1 : NX_P30740-2 Leukocyte elastase inhibitor isoform Iso 2 ; Additional IDs concatenated into MaxParsimony group: NX_P50452-2
NX_Q14974-1	876	49	97090	49	523	0.000455312	0.4521	Importin subunit beta-1 isoform Iso 1 : NX_Q14974-2 Importin subunit beta-1 isoform Iso 2
NX_P09211-1	210	37	23323	37	522	0.00189567	0.8048	Glutathione S-transferase P isoform Iso 1
NX_P21281-1	511	27	56446.9	45	516	0.000770087	0.6595	V-type proton ATPase subunit B, brain isoform isoform Iso 1 ; Additional IDs concatenated into MaxParsimony group: NX_P15313-1
NX_Q0VD83-3	1069	3	112955	53	514	0.000366688	0.5248	Apolipoprotein B receptor isoform Iso 3
NX_P12956-2	568	4	65089.6	51	513	0.00068878	0.5405	X-ray repair cross-complementing protein 6 isoform Iso 2
NX_P50990-2	529	1	57590.4	47	513	0.000739559	0.6957	T-complex protein 1 subunit theta isoform Iso 2
NX_Q9P2E9-1	1410	1	152363	53	513	0.000277466	0.3773	Ribosome-binding protein 1 isoform Iso 3 ; Additional IDs concatenated into MaxParsimony group: NX_Q9P2E9-2
NX_P61160-1	394	11	44714.2	54	512	0.000991026	0.6396	Actin-related protein 2 isoform Iso 1 ; Additional IDs concatenated into MaxParsimony group: NX_P61160-2
NX_P07195-1	334	30	36597.1	36	508	0.00115992	0.6287	L-lactate dehydrogenase B chain isoform Iso 1
NX_P31943-1	449	26	49180.4	44	508	0.000862837	0.5189	Heterogeneous nuclear ribonucleoprotein H isoform Iso 1 ; Additional IDs concatenated into MaxParsimony group: NX_P31942-5, NX_P31942-6
NX_P26583-1	209	35	24000.7	43	505	0.00184271	0.689	High mobility group protein B2 isoform Iso 1 ; Additional IDs concatenated into MaxParsimony group: NX_B2RPK0-1, NX_P23497-4, NX_P23497-3, NX_P23497-2, NX_P23497-5, NX_P23497-6, NX_P23497-7, NX_Q9H930-4, NX_Q9H930-2
NX_P34932-1	840	39	94253.2	52	505	0.000458483	0.5857	Heat shock 70 kDa protein 4 isoform Iso 1 ; Additional IDs concatenated into MaxParsimony group: NX_Q92598-3, NX_Q92598-4, NX_Q13555-1, NX_Q13555-8, NX_Q13555-2, NX_Q13555-9, NX_Q13555-7, NX_Q13555-4, NX_Q13555-5, NX_Q13555-3, NX_Q13555-10, NX_O95757-1, NX_P34932-2, NX_Q13557-11, NX_Q13557-4, NX_Q13557-6, NX_Q13557-3, NX_Q13557-1, NX_Q9UQM7-2, NX_Q13557-12, NX_Q9UQM7-1, NX_Q13554-1, NX_Q13554-2, …
NX_P07355-2	357	7	40367.7	42	504	0.00107665	0.5658	Annexin A2 isoform Iso 2 : NX_P07355-1 Annexin A2 isoform Iso 1
NX_P18669-1	254	8	28767.8	31	501	0.00150423	0.7835	Phosphoglycerate mutase 1 isoform Iso 1
NX_O00160-1	1098	55	124748	61	496	0.000344501	0.4326	Unconventional myosin-If isoform Iso 1
NX_P62979-1	156	5	17935.5	14	496	0.00242476	0.6026	Ubiquitin-40S ribosomal protein S27a isoform Iso 1 ; Additional IDs concatenated into MaxParsimony group: NX_P0CG48-1, NX_P0CG47-1
NX_P20810-6	791	0	84873.5	43	493	0.000475315	0.5461	Calpastatin isoform Iso 6 : NX_P20810-1 Calpastatin isoform Iso 1 ; Additional IDs concatenated into MaxParsimony group: NX_P20810-7, NX_P20810-10, NX_P20810-5, NX_P20810-9
NX_Q9P2E9-3	977	3	108547	50	493	0.000384825	0.5159	Ribosome-binding protein 1 isoform Iso 2
NX_P52790-1	923	55	98944.1	59	492	0.000406513	0.5547	Hexokinase-3 isoform Iso 1 ; Additional IDs concatenated into MaxParsimony group: NX_P19367-3, NX_P19367-2, NX_Q2TB90-1
NX_P11413-3	545	8	62410.6	61	489	0.000684264	0.6679	Glucose-6-phosphate 1-dehydrogenase isoform Iso 3 : NX_P11413-1 Glucose-6-phosphate 1-dehydrogenase isoform Short ; Additional IDs concatenated into MaxParsimony group: NX_P11413-2
NX_P14317-1	486	31	53963	41	489	0.000767333	0.5062	Hematopoietic lineage cell-specific protein isoform Iso 1 ; Additional IDs concatenated into MaxParsimony group: NX_P14317-2
NX_P60953-2	191	9	21227	30	489	0.00195248	0.7487	Cell division control protein 42 homolog isoform Iso 2
NX_P60842-1	406	6	46106.5	55	487	0.000914775	0.5764	Eukaryotic initiation factor 4A-I isoform Iso 1 ; Additional IDs concatenated into MaxParsimony group: NX_Q14240-1
NX_P61586-1	193	8	21736.1	35	487	0.00192434	0.7306	Transforming protein RhoA isoform Iso 1 ; Additional IDs concatenated into MaxParsimony group: NX_P60953-1, NX_P08134-1, NX_P63000-2, NX_P60763-1, NX_P62745-1, NX_P17081-1, NX_Q9H4E5-1, NX_Q9H4E5-2
NX_P00338-3	361	0	39793.9	50	486	0.00102669	0.7396	L-lactate dehydrogenase A chain isoform Iso 3 : NX_P00338-1 L-lactate dehydrogenase A chain isoform Iso 1 ; Additional IDs concatenated into MaxParsimony group: NX_P00338-2, NX_P00338-5, NX_P07864-1, NX_Q6ZMR3-1
NX_Q32MZ4-2	784	0	86333.3	41	484	0.000470804	0.514	Leucine-rich repeat flightless-interacting protein 1 isoform Iso 2 ; Additional IDs concatenated into MaxParsimony group: NX_Q32MZ4-3, NX_Q32MZ4-1, NX_Q9Y608-5, NX_Q9Y608-4, NX_Q9Y608-2
NX_P05091-1	517	6	56327.6	36	483	0.000712472	0.6886	Aldehyde dehydrogenase, mitochondrial isoform Iso 1
NX_P19367-4	905	5	101002	49	482	0.000406172	0.4729	Hexokinase-1 isoform Iso 4
NX_P34931-1	641	2	70313.3	50	481	0.000572266	0.4181	Heat shock 70 kDa protein 1-like isoform Iso 1
NX_P62258-1	255	31	29137.4	41	478	0.00142955	0.7843	14-3-3 protein epsilon isoform Iso 1 : NX_P62258-2 14-3-3 protein epsilon isoform SV
NX_P24158-1	256	37	27771.3	37	477	0.00142099	0.5039	Myeloblastin isoform Iso 1
NX_Q99798-1	780	45	85353.9	45	477	0.000466375	0.5628	Aconitate hydratase, mitochondrial isoform Iso 1
NX_Q12906-7	898	0	95730.3	43	476	0.000404242	0.51	Interleukin enhancer-binding factor 3 isoform Iso 7
NX_P19367-1	917	1	102402	48	475	0.000395035	0.4591	Hexokinase-1 isoform Iso 1
NX_O00299-1	241	34	26887.7	37	473	0.00149677	0.805	Chloride intracellular channel protein 1 isoform Iso 1
NX_P15311-1	586	27	69351.7	54	473	0.000615566	0.5119	Ezrin isoform Iso 1
NX_P31150-1	447	16	50532.1	42	471	0.000803572	0.6711	Rab GDP dissociation inhibitor alpha isoform Iso 1
NX_P19338-1	710	43	76550.3	43	470	0.000504836	0.2958	Nucleolin isoform Iso 1
NX_O75083-3	466	6	50644	38	466	0.000762625	0.6481	WD repeat-containing protein 1 isoform Iso 2
NX_P08571-1	375	32	40032.7	32	466	0.000947689	0.6	Monocyte differentiation antigen CD14 isoform Iso 1
NX_P07339-1	412	38	44505.6	38	465	0.00086073	0.5437	Cathepsin D isoform Iso 1
NX_P20810-2	695	4	75240.6	42	465	0.000510246	0.577	Calpastatin isoform Iso 2 : NX_P20810-3 Calpastatin isoform Iso 3
NX_P19878-1	526	1	59705.5	42	459	0.000665485	0.5494	Neutrophil cytosol factor 2 isoform Iso 1 ; Additional IDs concatenated into MaxParsimony group: NX_P19878-3, NX_P19878-4
NX_P53396-2	1091	5	119677	56	458	0.000320149	0.45	ATP-citrate synthase isoform Iso 2
NX_P62987-1	128	1	14700.9	10	457	0.00272281	0.4688	Ubiquitin-60S ribosomal protein L40 isoform Iso 1 : contaminant_UBIQUITIN08
NX_P63104-2	170	9	19302.5	41	457	0.00205012	0.8	14-3-3 protein zeta/delta isoform Iso 2
NX_P49327-1	2511	57	273236	57	454	0.000137886	0.272	Fatty acid synthase isoform Iso 1
NX_P53396-1	1101	1	120744	55	454	0.00031447	0.4505	ATP-citrate synthase isoform Iso 1
NX_Q12906-1	894	1	95261.1	43	454	0.000387284	0.5257	Interleukin enhancer-binding factor 3 isoform Iso 1
NX_P35749-4	1938	4	223421	46	452	0.000177867	0.1471	Myosin-11 isoform Iso 4
NX_P78371-1	535	50	57434.1	50	452	0.000644311	0.6692	T-complex protein 1 subunit beta isoform Iso 1 : NX_P78371-2 T-complex protein 1 subunit beta isoform Iso 2
NX_P00338-4	274	5	30167.8	45	449	0.0012497	0.8139	L-lactate dehydrogenase A chain isoform Iso 4
NX_Q9BUF5-1	446	3	49807	41	447	0.000764335	0.4395	Tubulin beta-6 chain isoform Iso 1
NX_P60842-2	347	6	39505.1	51	446	0.000980204	0.6167	Eukaryotic initiation factor 4A-I isoform Iso 2
NX_Q92608-1	1830	50	211794	63	446	0.000185864	0.3361	Dedicator of cytokinesis protein 2 isoform Iso 1 ; Additional IDs concatenated into MaxParsimony group: NX_Q92608-2
NX_P50990-3	475	7	51535.3	43	443	0.000711248	0.6716	T-complex protein 1 subunit theta isoform Iso 3
NX_Q01082-1	2364	6	274421	64	442	0.000142589	0.3283	Spectrin beta chain, non-erythrocytic 1 isoform Long
NX_P23246-1	707	4	76083.6	44	440	0.000474618	0.3932	Splicing factor, proline- and glutamine-rich isoform Long ; Additional IDs concatenated into MaxParsimony group: NX_Q8WXF1-2, NX_Q6Y7W6-1, NX_Q6Y7W6-5, NX_Q6Y7W6-4
NX_P80723-1	227	8	22662	24	437	0.00146814	0.8987	Brain acid soluble protein 1 isoform Iso 1 ; Additional IDs concatenated into MaxParsimony group: NX_P80723-2
NX_Q92841-3	652	5	72493.1	36	437	0.000511146	0.4402	Probable ATP-dependent RNA helicase DDX17 isoform Iso 4 ; Additional IDs concatenated into MaxParsimony group: NX_Q92841-4, NX_Q92841-2, NX_O15523-1, NX_O15523-2, NX_O15523-3, NX_Q9NQI0-4, NX_Q9NQI0-2, NX_Q9NQI0-3
NX_P51659-1	736	2	79618.3	37	435	0.000450736	0.4959	Peroxisomal multifunctional enzyme type 2 isoform Iso 1 ; Additional IDs concatenated into MaxParsimony group: NX_P51659-3, NX_P51659-2
NX_P31946-1	246	19	28046.8	40	434	0.00134544	0.7886	14-3-3 protein beta/alpha isoform Long : NX_P31946-2 14-3-3 protein beta/alpha isoform Short
NX_P28838-1	519	36	56112.8	36	433	0.000636256	0.6474	Cytosol aminopeptidase isoform Iso 1 : NX_P28838-2 Cytosol aminopeptidase isoform Iso 2
NX_Q12906-5	690	6	74542.3	44	433	0.000478575	0.5928	Interleukin enhancer-binding factor 3 isoform Iso 5 ; Additional IDs concatenated into MaxParsimony group: NX_Q12906-6, NX_Q12906-4, NX_Q12906-3, NX_Q12906-2
NX_P08246-1	267	58	28481.8	58	432	0.00123391	0.6854	Neutrophil elastase isoform Iso 1
NX_O15144-1	300	48	34293.5	48	430	0.0010931	0.7233	Actin-related protein 2/3 complex subunit 2 isoform Iso 1
NX_O75367-1	372	0	39574.5	40	430	0.000881529	0.5403	Core histone macro-H2A.1 isoform Iso 2 ; Additional IDs concatenated into MaxParsimony group: NX_O75367-3, NX_Q6FI13-1, NX_P0C0S8-1, NX_P20671-1, NX_Q16777-1, NX_Q9BTM1-1, NX_P16104-1, NX_Q93077-1, NX_P04908-1, NX_Q9BTM1-2, NX_Q96QV6-1, NX_Q71UI9-1, NX_P0C0S5-1, NX_Q9H269-2, NX_Q9P0M6-1, NX_Q71UI9-4
NX_P19105-1	171	2	19763.5	35	430	0.00191771	0.807	Myosin regulatory light chain 12A isoform Iso 1 ; Additional IDs concatenated into MaxParsimony group: NX_O14950-1, NX_P24844-1
NX_P60660-2	151	7	16932.1	32	430	0.00217171	0.7152	Myosin light polypeptide 6 isoform Smooth muscle ; Additional IDs concatenated into MaxParsimony group: NX_P14649-1
NX_P26641-1	437	4	50069.1	30	429	0.000748664	0.492	Elongation factor 1-gamma isoform Iso 1 ; Additional IDs concatenated into MaxParsimony group: NX_P26641-2
NX_P43490-1	491	56	55468.6	56	428	0.000664773	0.6069	Nicotinamide phosphoribosyltransferase isoform Iso 1
NX_Q14764-1	893	37	99247.9	37	428	0.000365514	0.4031	Major vault protein isoform Iso 1
NX_O15143-1	372	40	40905.4	46	427	0.000875379	0.6022	Actin-related protein 2/3 complex subunit 1B isoform Iso 1 ; Additional IDs concatenated into MaxParsimony group: NX_Q92747-2
NX_Q9Y6N5-1	450	38	49910.8	38	427	0.000723647	0.6333	Sulfide:quinone oxidoreductase, mitochondrial isoform Iso 1
NX_P35580-4	2007	0	232367	37	426	0.000161873	0.1171	Myosin-10 isoform Iso 4
NX_Q99536-1	393	9	41875.4	40	425	0.000824722	0.5776	Synaptic vesicle membrane protein VAT-1 homolog isoform Iso 1
NX_P40926-1	338	3	35462.7	29	424	0.000956666	0.6331	Malate dehydrogenase, mitochondrial isoform Iso 1
NX_P07384-1	714	46	81820.2	46	420	0.000448603	0.4594	Calpain-1 catalytic subunit isoform Iso 1
NX_Q07065-1	602	38	65964.7	38	420	0.000532064	0.4884	Cytoskeleton-associated protein 4 isoform Iso 1
NX_P53621-1	1224	9	138240	55	417	0.000259816	0.3938	Coatomer subunit alpha isoform Iso 1 ; Additional IDs concatenated into MaxParsimony group: NX_P53621-2, NX_Q15154-2
NX_P00367-1	558	1	61341.2	35	416	0.000568552	0.5448	Glutamate dehydrogenase 1, mitochondrial isoform Iso 1 ; Additional IDs concatenated into MaxParsimony group: NX_P49448-1
NX_P05091-2	470	2	50938.8	31	414	0.000671759	0.6723	Aldehyde dehydrogenase, mitochondrial isoform Iso 2
NX_P50552-1	380	30	39787.1	30	414	0.00083086	0.5421	Vasodilator-stimulated phosphoprotein isoform Iso 1
NX_Q15084-3	437	8	47790.1	37	414	0.000722487	0.6178	Protein disulfide-isomerase A6 isoform Iso 3 ; Additional IDs concatenated into MaxParsimony group: NX_Q15084-2, NX_Q15084-5, NX_Q15084-1
NX_Q15365-1	356	30	37455.9	43	413	0.000884731	0.691	Poly(rC)-binding protein 1 isoform Iso 1 ; Additional IDs concatenated into MaxParsimony group: NX_Q15366-6, NX_Q15366-4, NX_Q15366-2, NX_Q15366-1, NX_Q15366-5, NX_Q15366-8, NX_P57721-1, NX_P57721-4, NX_P57721-5, NX_P57721-3, NX_P57721-2, NX_P57723-1, NX_P57723-2
NX_P31939-1	592	1	64557.3	38	408	0.000525593	0.6875	Bifunctional purine biosynthesis protein PURH isoform Iso 1 ; Additional IDs concatenated into MaxParsimony group: NX_P31939-2
NX_Q6P4A8-1	553	43	63196.2	43	408	0.00056266	0.5443	Phospholipase B-like 1 isoform Iso 1
NX_P68431-1	136	5	15376.5	32	407	0.00228227	0.6471	Histone H3.1 isoform Iso 1 ; Additional IDs concatenated into MaxParsimony group: NX_Q16695-1
NX_Q10567-1	949	0	104552	41	407	0.000327069	0.4341	AP-1 complex subunit beta-1 isoform A
NX_P49748-3	678	0	72862.7	32	402	0.000452176	0.5501	Very long-chain specific acyl-CoA dehydrogenase, mitochondrial isoform Iso 3 ; Additional IDs concatenated into MaxParsimony group: NX_P49748-1, NX_P49748-2
NX_Q01082-3	2155	2	251223	59	401	0.000141908	0.3299	Spectrin beta chain, non-erythrocytic 1 isoform Iso 2
NX_Q3ZCM7-1	444	1	49725.9	33	401	0.000688767	0.3378	Tubulin beta-8 chain isoform Iso 1
NX_P14314-2	525	5	59122.7	40	399	0.000579595	0.5238	Glucosidase 2 subunit beta isoform Iso 2
NX_Q71UI9-2	114	4	12120.6	12	399	0.00266919	0.3246	Histone H2A.V isoform Iso 2 : NX_Q71UI9-5 Histone H2A.V isoform Iso 5
NX_P40926-2	296	2	30837.2	27	398	0.00102542	0.652	Malate dehydrogenase, mitochondrial isoform Iso 2
NX_O75643-1	2136	43	244335	62	397	0.000141743	0.2982	U5 small nuclear ribonucleoprotein 200 kDa helicase isoform Iso 1 ; Additional IDs concatenated into MaxParsimony group: NX_O75643-2
NX_Q9NUQ9-1	324	19	36706.6	27	397	0.000934451	0.5556	Protein FAM49B isoform Iso 1 : NX_Q9NUQ9-2 Protein FAM49B isoform Iso 2
NX_O60610-2	1248	5	138801	46	396	0.000241987	0.3518	Protein diaphanous homolog 1 isoform Iso 2 ; Additional IDs concatenated into MaxParsimony group: NX_O60610-1, NX_O60610-3
NX_O75367-2	369	8	39141.2	38	396	0.000818427	0.4959	Core histone macro-H2A.1 isoform Iso 1
NX_A6NMY6-1	339	6	38616.8	37	395	0.000888605	0.531	Putative annexin A2-like protein isoform Iso 1
NX_P11717-1	2491	60	274181	60	395	0.00012093	0.2794	Cation-independent mannose-6-phosphate receptor isoform Iso 1
NX_P62158-1	149	18	16808.8	18	395	0.00202172	0.604	Calmodulin isoform Iso 1
NX_P61981-1	247	18	28266.9	31	394	0.0012165	0.664	14-3-3 protein gamma isoform Iso 1
NX_P07910-3	226	2	25197.1	23	393	0.00132616	0.6681	Heterogeneous nuclear ribonucleoproteins C1/C2 isoform Iso 3
NX_Q10567-4	919	4	101266	42	393	0.000326128	0.4309	AP-1 complex subunit beta-1 isoform Iso 4 ; Additional IDs concatenated into MaxParsimony group: NX_Q10567-2, NX_Q10567-3, NX_P63010-2
NX_P14314-1	528	1	59369.8	39	392	0.000566191	0.5568	Glucosidase 2 subunit beta isoform Iso 1
NX_P84243-1	136	7	15300.5	28	392	0.00219816	0.6176	Histone H3.3 isoform Iso 1
NX_Q8WUM4-1	868	5	95945.1	45	391	0.000343533	0.4516	Programmed cell death 6-interacting protein isoform Iso 1 ; Additional IDs concatenated into MaxParsimony group: NX_Q8WUM4-2
NX_Q14847-1	261	2	29680.2	37	390	0.00113956	0.6513	LIM and SH3 domain protein 1 isoform Iso 1 ; Additional IDs concatenated into MaxParsimony group: NX_Q14847-2, NX_O76041-2
NX_P54652-1	639	1	69959.9	39	387	0.000461872	0.3349	Heat shock-related 70 kDa protein 2 isoform Iso 1
NX_Q71DI3-1	136	4	15360.5	28	386	0.00216451	0.6397	Histone H3.2 isoform Iso 1
NX_P47756-2	272	12	30591.4	33	384	0.00107665	0.614	F-actin-capping protein subunit beta isoform Iso 2 ; Additional IDs concatenated into MaxParsimony group: NX_P47756-1
NX_Q9Y4L1-1	999	17	111248	40	384	0.000293141	0.4044	Hypoxia up-regulated protein 1 isoform Iso 1 ; Additional IDs concatenated into MaxParsimony group: NX_Q9Y4L1-2
NX_O75923-15	1954	8	222156	58	381	0.0001487	0.2907	Dysferlin isoform Iso 15 ; Additional IDs concatenated into MaxParsimony group: NX_O75923-7, NX_O75923-8, NX_O75923-2, NX_O75923-10, NX_O75923-4, NX_O75923-11, NX_O75923-5, NX_O75923-12, NX_O75923-6, NX_O75923-14, NX_O75923-1, NX_O75923-9, NX_O75923-3, NX_Q9NZM1-3, NX_Q9NZM1-6, NX_Q9NZM1-4
NX_Q05639-1	463	1	50420.3	42	381	0.00062756	0.3672	Elongation factor 1-alpha 2 isoform Iso 1
NX_P09972-1	364	14	39413.2	29	380	0.000796147	0.3956	Fructose-bisphosphate aldolase C isoform Iso 1
NX_P07814-1	1512	59	170465	59	379	0.000191161	0.4246	Bifunctional glutamate/proline--tRNA ligase isoform Iso 1
NX_P63244-1	317	35	35036.5	35	379	0.000911782	0.7098	Receptor of activated protein C kinase 1 isoform Iso 1
NX_Q13200-1	908	13	100118	38	379	0.00031832	0.4438	26S proteasome non-ATPase regulatory subunit 2 isoform Iso 1 : NX_Q13200-3 26S proteasome non-ATPase regulatory subunit 2 isoform Iso 3
NX_P23246-2	669	6	72199.7	42	378	0.0004309	0.3737	Splicing factor, proline- and glutamine-rich isoform Short
NX_P17987-1	556	35	60287.6	37	372	0.000510246	0.5234	T-complex protein 1 subunit alpha isoform Iso 1
NX_O75923-13	2119	0	241184	56	370	0.000133163	0.2629	Dysferlin isoform Iso 13
NX_P06753-2	248	0	28996.7	28	368	0.00113164	0.4637	Tropomyosin alpha-3 chain isoform Iso 2
NX_Q14568-1	343	4	39322.4	29	367	0.000815987	0.4752	Heat shock protein HSP 90-alpha A2 isoform Iso 1
NX_P04839-1	570	41	65275.6	46	366	0.000489686	0.3947	Cytochrome b-245 heavy chain isoform Iso 1 ; Additional IDs concatenated into MaxParsimony group: NX_Q9Y5S8-1, NX_Q9Y5S8-3
NX_P04844-2	615	8	67663.4	40	366	0.000453855	0.4894	Dolichyl-diphosphooligosaccharide--protein glycosyltransferase subunit 2 isoform Iso 2
NX_P30153-1	589	31	65248.9	35	366	0.000473889	0.5246	Serine/threonine-protein phosphatase 2A 65 kDa regulatory subunit A alpha isoform isoform Iso 1 ; Additional IDs concatenated into MaxParsimony group: NX_P30154-1, NX_P30154-4, NX_P30154-3, NX_P30154-5
NX_Q99497-1	189	30	19860.5	30	366	0.00147683	0.7143	Protein deglycase DJ-1 isoform Iso 1
NX_P11940-1	636	1	70607.9	30	363	0.000435272	0.3884	Polyadenylate-binding protein 1 isoform Iso 1
NX_Q15366-3	362	0	38179.4	28	362	0.000762625	0.4779	Poly(rC)-binding protein 2 isoform Iso 3
NX_P27348-1	245	13	27728.8	30	361	0.00112371	0.6204	14-3-3 protein theta isoform Iso 1
NX_P31930-1	480	32	52594.4	33	361	0.000573558	0.6146	Cytochrome b-c1 complex subunit 1, mitochondrial isoform Iso 1
NX_P52597-1	415	31	45624.8	37	361	0.000663392	0.5133	Heterogeneous nuclear ribonucleoprotein F isoform Iso 1
NX_P53675-2	1583	12	180163	42	361	0.000173915	0.1832	Clathrin heavy chain 2 isoform Iso 2
NX_Q04917-1	246	19	28183	31	360	0.00111604	0.5976	14-3-3 protein eta isoform Iso 1
NX_P55795-1	449	12	49214.3	32	359	0.000609761	0.4566	Heterogeneous nuclear ribonucleoprotein H2 isoform Iso 1
NX_Q14152-1	1382	59	166450	59	358	0.000197554	0.3763	Eukaryotic translation initiation factor 3 subunit A isoform Iso 1 : NX_Q14152-2 Eukaryotic translation initiation factor 3 subunit A isoform Iso 2
NX_P36578-1	427	32	47649.4	32	357	0.000637605	0.459	60S ribosomal protein L4 isoform Iso 1
NX_Q9H4B7-1	451	17	50276.5	36	357	0.000603675	0.5543	Tubulin beta-1 chain isoform Iso 1
NX_P04844-1	631	1	69223	39	356	0.000430261	0.4881	Dolichyl-diphosphooligosaccharide--protein glycosyltransferase subunit 2 isoform Iso 1
NX_P37837-1	337	38	37498.5	38	356	0.000805622	0.5905	Transaldolase isoform Iso 1
NX_Q13451-2	268	4	29995.2	26	356	0.00101304	0.6381	Peptidyl-prolyl cis-trans isomerase FKBP5 isoform Iso 2
NX_Q9UJU6-1	430	1	48159.6	32	356	0.000631383	0.5605	Drebrin-like protein isoform Iso 1 : NX_Q9UJU6-5 Drebrin-like protein isoform Iso 5
NX_P33121-1	698	0	77874.9	37	354	0.000386776	0.4613	Long-chain-fatty-acid--CoA ligase 1 isoform Iso 1
NX_Q04637-1	1599	9	175364	43	354	0.000168836	0.2402	Eukaryotic translation initiation factor 4 gamma 1 isoform A : NX_Q04637-3 Eukaryotic translation initiation factor 4 gamma 1 isoform B : NX_Q04637-4 Eukaryotic translation initiation factor 4 gamma 1 isoform C : NX_Q04637-5 Eukaryotic translation initiation factor 4 gamma 1 isoform D : NX_Q04637-6 Eukaryotic translation initiation factor 4 gamma 1 isoform E ; Additional IDs concatenated into Max…
NX_Q15233-1	471	33	54179.3	34	354	0.000573183	0.5732	Non-POU domain-containing octamer-binding protein isoform Iso 1 : NX_Q15233-2 Non-POU domain-containing octamer-binding protein isoform Iso 2
NX_P06753-5	248	1	28834.7	27	352	0.00108244	0.4073	Tropomyosin alpha-3 chain isoform Iso 5 : NX_P06753-7 Tropomyosin alpha-3 chain isoform Iso 7
NX_P28676-1	217	35	23976.5	35	352	0.00123707	0.7097	Grancalcin isoform Iso 1
NX_P33241-1	339	5	37151	27	352	0.00079187	0.6696	Lymphocyte-specific protein 1 isoform Iso 1 : NX_P33241-2 Lymphocyte-specific protein 1 isoform Iso 2 ; Additional IDs concatenated into MaxParsimony group: NX_P33241-3
NX_Q12802-4	2793	4	305073	54	352	9.61132e-05	0.2667	A-kinase anchor protein 13 isoform Iso 3 ; Additional IDs concatenated into MaxParsimony group: NX_Q12802-2, NX_Q12802-1, NX_Q96FV2-2
NX_Q7KZF4-1	910	50	101916	50	352	0.000294994	0.4912	Staphylococcal nuclease domain-containing protein 1 isoform Iso 1
NX_Q15366-7	318	4	33457.3	29	351	0.000841766	0.544	Poly(rC)-binding protein 2 isoform Iso 7
NX_P15144-1	967	32	109453	32	350	0.000276028	0.3361	Aminopeptidase N isoform Iso 1
NX_Q9NYU2-1	1555	45	177060	45	350	0.000171652	0.3183	UDP-glucose:glycoprotein glucosyltransferase 1 isoform Iso 1 : NX_Q9NYU2-2 UDP-glucose:glycoprotein glucosyltransferase 1 isoform Iso 2
NX_P33121-2	688	6	76803.3	38	348	0.000385747	0.4797	Long-chain-fatty-acid--CoA ligase 1 isoform Iso 2 ; Additional IDs concatenated into MaxParsimony group: NX_P33121-3, NX_Q9ULC5-4, NX_Q9UKU0-1, NX_Q9UKU0-6, NX_Q9UKU0-9, NX_Q9UKU0-5, NX_Q9UKU0-8, NX_Q9UKU0-2, NX_Q9UKU0-7
NX_P49411-1	452	40	49492.2	40	348	0.000587154	0.5841	Elongation factor Tu, mitochondrial isoform Iso 1
NX_O60506-1	623	0	69541.6	34	347	0.000424769	0.4189	Heterogeneous nuclear ribonucleoprotein Q isoform Iso 1
NX_P17844-1	614	2	69086.7	32	345	0.000428511	0.386	Probable ATP-dependent RNA helicase DDX5 isoform Iso 1
NX_Q99832-1	543	6	59310.9	33	345	0.000484541	0.477	T-complex protein 1 subunit eta isoform Iso 1 : NX_Q99832-3 T-complex protein 1 subunit eta isoform Iso 3 ; Additional IDs concatenated into MaxParsimony group: NX_Q99832-4
NX_P27695-1	318	24	35514.2	24	344	0.000824978	0.6604	DNA-(apurinic or apyrimidinic site) lyase isoform Iso 1
NX_O60664-4	422	7	45757.2	36	343	0.000619859	0.737	Perilipin-3 isoform Iso 4 : NX_O60664-2 Perilipin-3 isoform Iso 2 ; Additional IDs concatenated into MaxParsimony group: NX_O60664-1, NX_O60664-3
NX_P30048-1	256	3	27657.2	27	343	0.0010218	0.6523	Thioredoxin-dependent peroxide reductase, mitochondrial isoform Iso 1 ; Additional IDs concatenated into MaxParsimony group: NX_P45984-1, NX_P45984-3, NX_P45984-2, NX_P32119-2
NX_Q9UJU6-2	431	0	48246.6	33	343	0.000606915	0.5615	Drebrin-like protein isoform Iso 2 ; Additional IDs concatenated into MaxParsimony group: NX_Q9UJU6-3, NX_Q9UJU6-6
NX_Q04637-8	1600	1	175492	38	342	0.000163011	0.23	Eukaryotic translation initiation factor 4 gamma 1 isoform Iso 8 : NX_Q04637-7 Eukaryotic translation initiation factor 4 gamma 1 isoform Iso 7
NX_Q15833-2	590	2	66078.3	38	342	0.000442064	0.4593	Syntaxin-binding protein 2 isoform Iso 2 ; Additional IDs concatenated into MaxParsimony group: NX_Q15833-3, NX_Q15833-1
NX_P23381-1	471	35	53113.6	35	341	0.000552134	0.6412	Tryptophan--tRNA ligase, cytoplasmic isoform Iso 1 : NX_P23381-2 Tryptophan--tRNA ligase, cytoplasmic isoform Iso 2
NX_P37802-2	220	30	24420.3	34	341	0.00118207	0.7636	Transgelin-2 isoform Iso 2 : NX_P37802-1 Transgelin-2 isoform Iso 1 ; Additional IDs concatenated into MaxParsimony group: NX_Q9UI15-1
NX_Q96CX2-1	325	28	35660.7	28	341	0.00080017	0.7046	BTB/POZ domain-containing protein KCTD12 isoform Iso 1
NX_P53618-1	953	44	107056	44	340	0.00027208	0.3998	Coatomer subunit beta isoform Iso 1
NX_P06737-2	813	4	93057.1	42	339	0.000317995	0.476	Glycogen phosphorylase, liver form isoform Iso 2 ; Additional IDs concatenated into MaxParsimony group: NX_P06737-1, NX_P11217-1, NX_P11217-2
NX_P17844-2	535	7	60507.4	34	339	0.000483234	0.4336	Probable ATP-dependent RNA helicase DDX5 isoform Iso 2
NX_Q96QH2-2	670	7	73905	37	338	0.000384727	0.6	PML-RARA-regulated adapter molecule 1 isoform Iso 2
NX_P49588-1	968	5	106725	36	337	0.000265501	0.4019	Alanine--tRNA ligase, cytoplasmic isoform Iso 1 ; Additional IDs concatenated into MaxParsimony group: NX_P49588-2
NX_P09429-1	215	18	24860.2	40	336	0.00119182	0.6698	High mobility group protein B1 isoform Iso 1
NX_P48735-1	452	38	50858.9	42	336	0.000566907	0.5332	Isocitrate dehydrogenase [NADP], mitochondrial isoform Iso 1 : NX_P48735-2 Isocitrate dehydrogenase [NADP], mitochondrial isoform Iso 2
NX_Q58FF6-1	505	1	58209.6	19	335	0.0005059	0.2198	Putative heat shock protein HSP 90-beta 4 isoform Iso 1
NX_O75533-1	1304	38	145720	45	334	0.000195335	0.3888	Splicing factor 3B subunit 1 isoform Iso 1 ; Additional IDs concatenated into MaxParsimony group: NX_O75533-2
NX_P35606-1	906	35	102404	35	334	0.000281144	0.4338	Coatomer subunit beta' isoform Iso 1 : NX_P35606-2 Coatomer subunit beta' isoform Iso 2
NX_P40121-2	333	5	36815.7	32	333	0.000762625	0.5676	Macrophage-capping protein isoform Iso 2
NX_Q99536-3	325	8	34849.6	33	333	0.000781398	0.5323	Synaptic vesicle membrane protein VAT-1 homolog isoform Iso 3 : NX_Q99536-2 Synaptic vesicle membrane protein VAT-1 homolog isoform Iso 2
NX_P31948-2	590	0	68019.2	44	332	0.000429138	0.4695	Stress-induced-phosphoprotein 1 isoform Iso 2 ; Additional IDs concatenated into MaxParsimony group: NX_P31948-1
NX_P35527-1	623	2	62008.8	37	330	0.000403959	0.6116	Keratin, type I cytoskeletal 9 isoform Iso 1 ; Additional IDs concatenated into MaxParsimony group: contaminant_KERATIN02
NX_P62873-2	332	1	36256.5	29	330	0.000758031	0.5693	Guanine nucleotide-binding protein G(I)/G(S)/G(T) subunit beta-1 isoform Iso 2
NX_Q96QH2-1	718	1	79177.9	37	330	0.00035051	0.5696	PML-RARA-regulated adapter molecule 1 isoform Iso 1
NX_P00367-3	425	2	46527.4	30	329	0.000590362	0.5765	Glutamate dehydrogenase 1, mitochondrial isoform Iso 3 : NX_P00367-2 Glutamate dehydrogenase 1, mitochondrial isoform Iso 2
NX_P51991-1	378	2	39552.6	31	329	0.000663766	0.4868	Heterogeneous nuclear ribonucleoprotein A3 isoform Iso 1
NX_P00390-1	522	0	56202.9	20	328	0.000479197	0.5	Glutathione reductase, mitochondrial isoform Mitochondrial : NX_P00390-2 Glutathione reductase, mitochondrial isoform Cytoplasmic ; Additional IDs concatenated into MaxParsimony group: NX_P00390-3, NX_P00390-4, NX_P00390-5
NX_P00491-1	289	28	32079.1	28	328	0.00086554	0.7889	Purine nucleoside phosphorylase isoform Iso 1
NX_P19971-1	482	9	49906.2	38	328	0.000518965	0.61	Thymidine phosphorylase isoform Iso 1 ; Additional IDs concatenated into MaxParsimony group: NX_P19971-2
NX_Q6IBS0-1	349	24	39505.3	24	327	0.000714551	0.4986	Twinfilin-2 isoform Iso 1
NX_O14980-1	1071	30	123288	30	325	0.000231422	0.2661	Exportin-1 isoform Iso 1
NX_P40121-1	348	1	38456.5	31	325	0.000712222	0.5862	Macrophage-capping protein isoform Iso 1
NX_P30048-2	238	2	25804.3	25	323	0.00103499	0.6218	Thioredoxin-dependent peroxide reductase, mitochondrial isoform Iso 2
NX_P67936-1	248	3	28486.5	18	323	0.000993258	0.4274	Tropomyosin alpha-4 chain isoform Iso 1
NX_P23284-1	216	21	23709.5	21	322	0.00113688	0.6111	Peptidyl-prolyl cis-trans isomerase B isoform Iso 1
NX_P26599-1	531	13	57167.6	49	322	0.000462458	0.5687	Polypyrimidine tract-binding protein 1 isoform Iso 1 ; Additional IDs concatenated into MaxParsimony group: NX_P26599-2, NX_O95758-5, NX_O95758-3, NX_O95758-2, NX_Q9UKA9-3, NX_Q9UKA9-4, NX_Q9UKA9-2, NX_Q9UKA9-1, NX_Q9UKA9-6, NX_Q9UKA9-5
NX_P30041-1	224	27	25001.2	27	322	0.00109627	0.7188	Peroxiredoxin-6 isoform Iso 1
NX_Q9H4M9-1	534	26	60570.7	36	322	0.00045986	0.515	EH domain-containing protein 1 isoform Iso 1 ; Additional IDs concatenated into MaxParsimony group: NX_Q9NZN4-1
NX_P51991-2	356	3	36988.2	32	320	0.000685506	0.5393	Heterogeneous nuclear ribonucleoprotein A3 isoform Iso 2
NX_Q12882-1	1025	30	111311	36	319	0.000237344	0.4078	Dihydropyrimidine dehydrogenase [NADP(+)] isoform Iso 1 ; Additional IDs concatenated into MaxParsimony group: NX_Q12882-2
NX_Q96G03-1	612	26	68222.4	39	319	0.000397512	0.5948	Phosphoglucomutase-2 isoform Iso 1 ; Additional IDs concatenated into MaxParsimony group: NX_Q96G03-2
NX_Q96QK1-1	796	38	91630.9	38	318	0.000304667	0.4209	Vacuolar protein sorting-associated protein 35 isoform Iso 1
NX_P06454-1	111	0	12178	15	317	0.00217795	0.5225	Prothymosin alpha isoform Iso 1 ; Additional IDs concatenated into MaxParsimony group: NX_P06454-2
NX_P23141-2	568	0	62534.2	42	317	0.00042562	0.625	Liver carboxylesterase 1 isoform Iso 2 ; Additional IDs concatenated into MaxParsimony group: NX_P23141-1, NX_P23141-3
NX_P40227-1	531	4	57969.6	32	317	0.000455277	0.5254	T-complex protein 1 subunit zeta isoform Iso 1 ; Additional IDs concatenated into MaxParsimony group: NX_Q92526-1, NX_Q92526-3
NX_Q8NC51-3	393	0	43091.5	29	316	0.000613205	0.5878	Plasminogen activator inhibitor 1 RNA-binding protein isoform Iso 3 ; Additional IDs concatenated into MaxParsimony group: NX_Q8NC51-4, NX_Q8NC51-2, NX_Q5JVS0-1, NX_Q5JVS0-2
NX_P50991-1	539	2	57869.8	35	315	0.00044569	0.5455	T-complex protein 1 subunit delta isoform Iso 1
NX_P55084-2	452	4	48830.2	31	315	0.000531476	0.4823	Trifunctional enzyme subunit beta, mitochondrial isoform Iso 2
NX_P55084-1	474	1	51243.5	30	314	0.000505199	0.4768	Trifunctional enzyme subunit beta, mitochondrial isoform Iso 1
NX_P62136-1	330	1	37469.8	22	314	0.00072565	0.5545	Serine/threonine-protein phosphatase PP1-alpha catalytic subunit isoform Iso 1 ; Additional IDs concatenated into MaxParsimony group: NX_P62136-2, NX_P36873-1, NX_Q08209-2, NX_Q08209-3, NX_Q08209-5, NX_P16298-1, NX_P16298-3, NX_P16298-2, NX_P48454-3, NX_P48454-1, NX_P48454-2
NX_Q02880-2	1621	4	182530	36	313	0.000147256	0.2104	DNA topoisomerase 2-beta isoform Beta-1 ; Additional IDs concatenated into MaxParsimony group: NX_Q02880-1, NX_P11388-3, NX_P11388-2, NX_P11388-1
NX_Q58FF8-1	381	4	44303.1	24	313	0.000626514	0.3491	Putative heat shock protein HSP 90-beta 2 isoform Iso 1
NX_Q9Y4G6-1	2542	2	271425	25	313	9.39031e-05	0.0775	Talin-2 isoform Iso 1
NX_P26447-1	101	32	11702.7	32	312	0.00235583	0.6931	Protein S100-A4 isoform Iso 1
NX_P49368-1	545	4	60477.3	37	312	0.000436585	0.5266	T-complex protein 1 subunit gamma isoform Iso 1
NX_Q03252-1	620	28	69887.7	32	312	0.000383773	0.4839	Lamin-B2 isoform Iso 1
NX_P06748-1	294	0	32536.8	19	311	0.000806723	0.4864	Nucleophosmin isoform Iso 1 ; Additional IDs concatenated into MaxParsimony group: NX_P06748-2
NX_P42704-1	1394	44	157787	44	311	0.000170141	0.307	Leucine-rich PPR motif-containing protein, mitochondrial isoform Iso 1
NX_O75563-1	359	21	41172.9	21	310	0.000658534	0.663	Src kinase-associated phosphoprotein 2 isoform Iso 1
NX_P51858-1	240	2	26753.9	20	310	0.000985058	0.5292	Hepatoma-derived growth factor isoform Iso 1 ; Additional IDs concatenated into MaxParsimony group: NX_P51858-3, NX_Q7Z4V5-4, NX_Q7Z4V5-1, NX_Q7Z4V5-2, NX_O75475-2, NX_O75475-3
NX_P06748-3	259	3	28364.7	17	309	0.00090985	0.5097	Nucleophosmin isoform Iso 3
NX_P12270-1	2363	26	267113	46	309	9.97254e-05	0.2116	Nucleoprotein TPR isoform Iso 1 ; Additional IDs concatenated into MaxParsimony group: NX_P12270-2
NX_Q9H4A4-1	650	39	72531.4	39	309	0.00036254	0.5708	Aminopeptidase B isoform Iso 1
NX_Q9Y678-1	874	35	97637.5	39	309	0.000269624	0.4771	Coatomer subunit gamma-1 isoform Iso 1
NX_P14868-1	501	29	57082	29	308	0.000468839	0.5509	Aspartate--tRNA ligase, cytoplasmic isoform Iso 1 : NX_P14868-2 Aspartate--tRNA ligase, cytoplasmic isoform Iso 2
NX_P62140-1	327	4	37144.6	21	308	0.000718314	0.5046	Serine/threonine-protein phosphatase PP1-beta catalytic subunit isoform Iso 1
NX_B0I1T2-1	1018	13	116351	40	307	0.000229986	0.4106	Unconventional myosin-Ig isoform Iso 1 ; Additional IDs concatenated into MaxParsimony group: NX_B0I1T2-2, NX_O94832-1
NX_P13645-1	584	4	58773.7	33	307	0.000400901	0.5531	Keratin, type I cytoskeletal 10 isoform Iso 1 ; Additional IDs concatenated into MaxParsimony group: contaminant_KERATIN03, contaminant_KERATIN05, NX_P08779-1, contaminant_KERATIN08, NX_P13646-1, contaminant_KERATIN04, NX_Q04695-1, NX_P13646-3, NX_P13646-2, contaminant_KERATIN07, NX_Q7Z3Y7-1, NX_P19012-1, contaminant_KERATIN06, NX_Q7Z3Z0-1, NX_Q7Z3Y9-1, NX_P08727-1
NX_P20160-1	251	27	26850.6	27	307	0.000932773	0.5618	Azurocidin isoform Iso 1
NX_Q86VP6-1	1230	3	136271	39	307	0.000190346	0.3472	Cullin-associated NEDD8-dissociated protein 1 isoform Iso 1 ; Additional IDs concatenated into MaxParsimony group: NX_Q86VP6-3
NX_P18124-1	248	27	29189.2	27	306	0.000940981	0.5565	60S ribosomal protein L7 isoform Iso 1
NX_Q6NXT2-1	135	7	15186.3	16	306	0.00172862	0.3111	Histone H3.3C isoform Iso 1
NX_Q06323-1	249	1	28687	23	303	0.000928014	0.6386	Proteasome activator complex subunit 1 isoform Iso 1 ; Additional IDs concatenated into MaxParsimony group: NX_Q06323-2, NX_Q06323-3
NX_Q9NQC3-1	1192	0	129833	24	303	0.000193855	0.1812	Reticulon-4 isoform Iso 1 : NX_Q9NQC3-6 Reticulon-4 isoform Iso 6 ; Additional IDs concatenated into MaxParsimony group: NX_Q9NQC3-5, NX_Q9NQC3-2, NX_Q9NQC3-4
NX_P60660-1	151	10	16901.1	31	302	0.00152525	0.6159	Myosin light polypeptide 6 isoform Non-muscle
NX_O75368-1	114	15	12748.4	15	301	0.0020136	0.7982	SH3 domain-binding glutamic acid-rich-like protein isoform Iso 1
NX_O14773-1	563	30	61191.6	30	299	0.000405018	0.4014	Tripeptidyl-peptidase 1 isoform Iso 1 : NX_O14773-2 Tripeptidyl-peptidase 1 isoform Iso 2
NX_P26599-3	557	1	59577.9	44	299	0.000409381	0.5099	Polypyrimidine tract-binding protein 1 isoform Iso 3
NX_P31948-3	519	8	59722	40	299	0.000439354	0.5067	Stress-induced-phosphoprotein 1 isoform Iso 3
NX_P35241-5	604	0	70986.6	41	299	0.000377525	0.3212	Radixin isoform Iso 5 : NX_P35241-2 Radixin isoform Iso 2 : NX_P35241-1 Radixin isoform Iso 1
NX_P39023-1	403	33	46061.7	33	299	0.000565819	0.4218	60S ribosomal protein L3 isoform Iso 1
NX_Q14019-1	142	24	15917	24	299	0.00160581	0.838	Coactosin-like protein isoform Iso 1
NX_Q9ULV4-3	527	26	58891.8	28	299	0.000432685	0.3966	Coronin-1C isoform Iso 3 : NX_Q9ULV4-2 Coronin-1C isoform Iso 2 : NX_Q9ULV4-1 Coronin-1C isoform Iso 1
NX_P02768-3	396	2	45112.4	27	295	0.000568117	0.6086	Serum albumin isoform Iso 3
NX_P24752-1	427	16	45152.6	24	295	0.000526872	0.5808	Acetyl-CoA acetyltransferase, mitochondrial isoform Iso 1 ; Additional IDs concatenated into MaxParsimony group: NX_P24752-2
NX_Q07954-1	4544	59	504258	59	295	4.95102e-05	0.1598	Prolow-density lipoprotein receptor-related protein 1 isoform Iso 1
NX_P45974-2	835	1	93230.3	29	293	0.000267604	0.4323	Ubiquitin carboxyl-terminal hydrolase 5 isoform Short ; Additional IDs concatenated into MaxParsimony group: NX_P45974-1
NX_P42765-1	397	29	41879.6	29	292	0.000560923	0.728	3-ketoacyl-CoA thiolase, mitochondrial isoform Iso 1
NX_P04632-1	268	23	28279.7	23	291	0.000828074	0.5858	Calpain small subunit 1 isoform Iso 1
NX_P49368-2	507	2	56377.2	34	291	0.00043772	0.5069	T-complex protein 1 subunit gamma isoform Iso 2
NX_Q13045-1	1269	0	144642	35	291	0.000174881	0.3341	Protein flightless-1 homolog isoform Iso 1
NX_Q13045-2	1214	3	138387	36	291	0.000182804	0.3534	Protein flightless-1 homolog isoform Iso 2 ; Additional IDs concatenated into MaxParsimony group: NX_Q13045-3
NX_P36873-2	337	0	38475.4	18	290	0.000656265	0.4214	Serine/threonine-protein phosphatase PP1-gamma catalytic subunit isoform Gamma-2
NX_Q13423-1	1086	43	113804	43	290	0.000203648	0.3665	NAD(P) transhydrogenase, mitochondrial isoform Iso 1
NX_P51148-2	249	14	27000.5	24	289	0.000885135	0.6265	Ras-related protein Rab-5C isoform Iso 2 : NX_P51148-1 Ras-related protein Rab-5C isoform Iso 1
NX_Q05655-1	676	12	77436.9	39	288	0.000324905	0.466	Protein kinase C delta type isoform Iso 1 ; Additional IDs concatenated into MaxParsimony group: NX_Q05655-2
NX_P43243-1	847	20	94546.8	32	286	0.00025751	0.366	Matrin-3 isoform Iso 1
NX_P52565-1	204	6	23174.7	23	285	0.00106543	0.6422	Rho GDP-dissociation inhibitor 1 isoform Iso 1
NX_Q15181-1	289	24	32621.1	25	285	0.00075207	0.5917	Inorganic pyrophosphatase isoform Iso 1 ; Additional IDs concatenated into MaxParsimony group: NX_Q9H2U2-1, NX_Q9H2U2-3, NX_Q9H2U2-6, NX_Q9H2U2-4
NX_Q70J99-1	1090	6	123187	32	285	0.000199402	0.3046	Protein unc-13 homolog D isoform Iso 1 ; Additional IDs concatenated into MaxParsimony group: NX_Q70J99-3, NX_Q70J99-2
NX_Q92888-3	927	2	103983	33	283	0.000232819	0.3776	Rho guanine nucleotide exchange factor 1 isoform Iso 3 : NX_Q92888-1 Rho guanine nucleotide exchange factor 1 isoform Iso 1 ; Additional IDs concatenated into MaxParsimony group: NX_Q92888-4
NX_O75165-1	2243	51	254234	51	282	9.58807e-05	0.2586	DnaJ homolog subfamily C member 13 isoform Iso 1
NX_Q92888-2	879	4	98688.5	33	282	0.000244665	0.4016	Rho guanine nucleotide exchange factor 1 isoform Iso 2
NX_P05388-1	317	3	34233.8	23	281	0.000676018	0.5931	60S acidic ribosomal protein P0 isoform Iso 1 ; Additional IDs concatenated into MaxParsimony group: NX_Q8NHW5-1
NX_P20701-1	1170	0	128670	22	278	0.000181205	0.2393	Integrin alpha-L isoform Iso 1 ; Additional IDs concatenated into MaxParsimony group: NX_P20701-2
NX_P35908-1	639	2	65375.2	39	278	0.000331784	0.6244	Keratin, type II cytoskeletal 2 epidermal isoform Iso 1
NX_P48147-1	710	21	80630	21	278	0.000298605	0.369	Prolyl endopeptidase isoform Iso 1
NX_P61224-1	184	0	20793.6	24	277	0.00114808	0.6413	Ras-related protein Rap-1b isoform Iso 1
NX_Q16666-3	673	5	75869.6	36	277	0.000313889	0.4532	Gamma-interferon-inducible protein 16 isoform Iso 3 ; Additional IDs concatenated into MaxParsimony group: NX_Q16666-2, NX_Q16666-6
NX_Q13177-1	524	19	57987.9	31	276	0.000401688	0.5706	Serine/threonine-protein kinase PAK 2 isoform Iso 1 ; Additional IDs concatenated into MaxParsimony group: NX_Q13153-2, NX_O75914-3, NX_O75914-4, NX_O75914-1, NX_O75914-2
NX_Q6DD88-1	541	33	60485.4	33	276	0.000389066	0.4473	Atlastin-3 isoform Iso 1
NX_P05141-1	298	7	32813.1	32	275	0.000703765	0.6309	ADP/ATP translocase 2 isoform Iso 1
NX_P51149-1	207	23	23456.8	25	274	0.00100947	0.7053	Ras-related protein Rab-7a isoform Iso 1 ; Additional IDs concatenated into MaxParsimony group: NX_A6NIZ1-1, NX_P61224-3, NX_P61224-4, NX_Q92928-1, NX_P61020-2, NX_Q15907-2, NX_P62491-2, NX_P61006-2, NX_P20339-2, NX_P62820-2, NX_P62820-3, NX_P20340-2, NX_Q9NP72-2, NX_Q9NRW1-1, NX_P01116-1, NX_P61018-1, NX_P01112-1, NX_Q9NP72-3, NX_Q9H0N0-1, NX_Q9NRW1-2, NX_Q9UL26-1, NX_Q15286-2, NX_P20340-3, NX_Q…
NX_Q9NY33-1	737	0	82519.8	22	274	0.000283527	0.3745	Dipeptidyl peptidase 3 isoform Iso 1 ; Additional IDs concatenated into MaxParsimony group: NX_Q9NY33-4, NX_Q9NY33-2
NX_P09622-1	509	1	54125	16	273	0.000409031	0.389	Dihydrolipoyl dehydrogenase, mitochondrial isoform Iso 1 : NX_P09622-2 Dihydrolipoyl dehydrogenase, mitochondrial isoform Iso 2
NX_P46777-1	297	27	34322.7	27	273	0.000700999	0.4781	60S ribosomal protein L5 isoform Iso 1
NX_Q07021-1	282	17	31324.6	17	273	0.000738286	0.4965	Complement component 1 Q subcomponent-binding protein, mitochondrial isoform Iso 1
NX_Q16666-1	785	0	88181.4	35	273	0.000265219	0.3847	Gamma-interferon-inducible protein 16 isoform Iso 1
NX_P50570-1	870	0	97985.2	30	272	0.00023843	0.3149	Dynamin-2 isoform Iso 1 ; Additional IDs concatenated into MaxParsimony group: NX_P50570-4, NX_P50570-5, NX_P50570-3, NX_O00429-8, NX_O00429-1, NX_O00429-2, NX_O00429-5, NX_O00429-3, NX_O00429-4, NX_O00429-7, NX_Q9UQ16-4, NX_Q9UQ16-1, NX_Q9UQ16-3, NX_Q9UQ16-2, NX_Q9UQ16-5, NX_Q05193-1, NX_Q05193-2, NX_Q05193-3
NX_Q8NC51-1	408	0	44920.4	26	272	0.000508417	0.5686	Plasminogen activator inhibitor 1 RNA-binding protein isoform Iso 1
NX_P50991-2	509	7	54667.1	34	271	0.000406034	0.5305	T-complex protein 1 subunit delta isoform Iso 2
NX_Q99714-1	261	3	26888.1	23	271	0.000791845	0.6858	3-hydroxyacyl-CoA dehydrogenase type-2 isoform Iso 1
NX_P20042-1	333	21	38346.4	21	270	0.000618345	0.5526	Eukaryotic translation initiation factor 2 subunit 2 isoform Iso 1
NX_P50570-2	866	1	97572.9	30	270	0.00023777	0.3141	Dynamin-2 isoform Iso 2
NX_P16401-1	226	21	22548.5	25	269	0.000907727	0.4027	Histone H1.5 isoform Iso 1 ; Additional IDs concatenated into MaxParsimony group: NX_P22492-1
NX_P53396-3	830	6	91022.8	37	269	0.000247164	0.441	ATP-citrate synthase isoform Iso 3
NX_O95466-2	1104	3	122314	39	268	0.00018513	0.3261	Formin-like protein 1 isoform Iso 2 ; Additional IDs concatenated into MaxParsimony group: NX_O95466-3, NX_O95466-1
NX_P08865-1	295	24	32815.4	24	268	0.000692826	0.5831	40S ribosomal protein SA isoform Iso 1
NX_P13284-1	250	22	27927	22	268	0.000817534	0.42	Gamma-interferon-inducible lysosomal thiol reductase isoform Iso 1
NX_P63241-2	184	4	20139.2	26	267	0.00110664	0.5109	Eukaryotic translation initiation factor 5A-1 isoform Iso 2 : NX_P63241-1 Eukaryotic translation initiation factor 5A-1 isoform Iso 1 ; Additional IDs concatenated into MaxParsimony group: NX_Q6IS14-1, NX_Q9GZV4-1
NX_P11586-1	935	33	101477	33	266	0.000216961	0.3176	C-1-tetrahydrofolate synthase, cytoplasmic isoform Iso 1
NX_P17655-1	700	1	79926.8	30	266	0.000289798	0.3829	Calpain-2 catalytic subunit isoform Iso 1
NX_P51858-2	233	2	25504.2	18	265	0.000867364	0.4721	Hepatoma-derived growth factor isoform Iso 2
NX_Q92619-1	1136	3	124518	39	265	0.000177901	0.3732	Minor histocompatibility protein HA-1 isoform Iso 1 ; Additional IDs concatenated into MaxParsimony group: NX_Q92619-2
NX_Q16891-2	747	1	82555.8	27	264	0.000269522	0.3829	MICOS complex subunit MIC60 isoform Iso 2 ; Additional IDs concatenated into MaxParsimony group: NX_Q16891-1, NX_Q16891-4, NX_Q16891-3
NX_O00571-1	662	2	73180	31	263	0.000302977	0.3958	ATP-dependent RNA helicase DDX3X isoform Iso 1
NX_P31040-2	616	2	67238.8	25	263	0.000325601	0.4708	Succinate dehydrogenase [ubiquinone] flavoprotein subunit, mitochondrial isoform Iso 2 ; Additional IDs concatenated into MaxParsimony group: NX_P31040-1, NX_P31040-3
NX_P36871-1	562	6	61392.5	27	263	0.000356887	0.5107	Phosphoglucomutase-1 isoform Iso 1 : NX_P36871-3 Phosphoglucomutase-1 isoform Iso 3 ; Additional IDs concatenated into MaxParsimony group: NX_P36871-2
NX_P62834-1	184	5	20955.7	22	263	0.00109006	0.6522	Ras-related protein Rap-1A isoform Iso 1
NX_Q5TEJ8-1	643	10	71985	28	263	0.000311929	0.3997	Protein THEMIS2 isoform Iso 1 ; Additional IDs concatenated into MaxParsimony group: NX_Q5TEJ8-5, NX_Q5TEJ8-3, NX_Q5TEJ8-2
NX_Q6JBY9-1	416	18	44459	18	262	0.000480307	0.4591	CapZ-interacting protein isoform Iso 1 : NX_Q6JBY9-2 CapZ-interacting protein isoform Iso 2
NX_P26639-1	723	6	83363.9	33	261	0.000275305	0.4578	Threonine--tRNA ligase, cytoplasmic isoform Iso 1 ; Additional IDs concatenated into MaxParsimony group: NX_P26639-2
NX_Q01469-1	135	18	15136.5	19	261	0.00147441	0.6593	Fatty acid-binding protein, epidermal isoform Iso 1 ; Additional IDs concatenated into MaxParsimony group: NX_A8MUU1-1
NX_Q86VP6-2	1062	5	117796	37	260	0.000186707	0.3503	Cullin-associated NEDD8-dissociated protein 1 isoform Iso 2
NX_P07996-1	1170	8	129282	42	259	0.00016882	0.4068	Thrombospondin-1 isoform Iso 1
NX_Q86VB7-3	1121	3	121512	32	259	0.0001762	0.3283	Scavenger receptor cysteine-rich type 1 protein M130 isoform Iso 3 ; Additional IDs concatenated into MaxParsimony group: NX_Q86VB7-2, NX_Q86VB7-1, NX_Q86VB7-4
NX_P00738-1	406	1	45158.6	29	258	0.000484624	0.6108	Haptoglobin isoform Iso 1 ; Additional IDs concatenated into MaxParsimony group: NX_P00739-2, NX_P00739-1
NX_P08631-4	525	3	59472.6	30	258	0.000374776	0.4876	Tyrosine-protein kinase HCK isoform Iso 4 : NX_P08631-3 Tyrosine-protein kinase HCK isoform Iso 3
NX_Q92945-1	711	26	73052	28	258	0.000276733	0.4079	Far upstream element-binding protein 2 isoform Iso 1
NX_O95782-2	955	3	105277	30	257	0.00020523	0.3309	AP-2 complex subunit alpha-1 isoform B ; Additional IDs concatenated into MaxParsimony group: NX_O95782-1, NX_O94973-1
NX_P25774-1	331	3	37453.3	23	257	0.000592129	0.5166	Cathepsin S isoform Iso 1 ; Additional IDs concatenated into MaxParsimony group: NX_P25774-2
NX_P62879-1	340	18	37289	32	257	0.000576455	0.6294	Guanine nucleotide-binding protein G(I)/G(S)/G(T) subunit beta-2 isoform Iso 1 : NX_P62879-2 Guanine nucleotide-binding protein G(I)/G(S)/G(T) subunit beta-2 isoform Iso 2 ; Additional IDs concatenated into MaxParsimony group: NX_P62873-1
NX_P63010-1	937	3	104468	35	257	0.000209173	0.3693	AP-2 complex subunit beta isoform Iso 1 : NX_P63010-3 AP-2 complex subunit beta isoform Iso 3
NX_P43405-1	635	3	72002.3	33	256	0.000307452	0.463	Tyrosine-protein kinase SYK isoform Long ; Additional IDs concatenated into MaxParsimony group: NX_P43405-2
NX_Q09028-1	425	0	47608.1	21	256	0.00045937	0.5435	Histone-binding protein RBBP4 isoform Iso 1 ; Additional IDs concatenated into MaxParsimony group: NX_Q09028-3, NX_Q09028-2, NX_Q16576-2
NX_P42166-1	694	12	75427.6	25	255	0.000280215	0.3876	Lamina-associated polypeptide 2, isoform alpha isoform Alpha ; Additional IDs concatenated into MaxParsimony group: NX_Q8TD55-2, NX_P42167-3
NX_P54920-1	295	19	33193.3	23	255	0.000659218	0.7559	Alpha-soluble NSF attachment protein isoform Iso 1 ; Additional IDs concatenated into MaxParsimony group: NX_Q9H115-1, NX_Q9H115-2
NX_P09525-1	319	25	35842.1	25	254	0.000607231	0.558	Annexin A4 isoform Iso 1 : NX_P09525-2 Annexin A4 isoform Iso 2
NX_P10412-1	219	4	21834	22	254	0.000884506	0.3836	Histone H1.4 isoform Iso 1
NX_P16284-1	738	0	82465.8	25	254	0.000262475	0.4011	Platelet endothelial cell adhesion molecule isoform Long ; Additional IDs concatenated into MaxParsimony group: NX_P16284-6, NX_P16284-2, NX_P16284-4, NX_P16284-3
NX_P42167-1	454	8	50621.4	25	254	0.000426667	0.5088	Lamina-associated polypeptide 2, isoforms beta/gamma isoform Beta
NX_P61247-1	264	26	29907.7	26	254	0.000733738	0.4924	40S ribosomal protein S3a isoform Iso 1
NX_Q06830-1	199	21	22078.3	27	254	0.000973401	0.7588	Peroxiredoxin-1 isoform Iso 1
NX_P13804-1	333	3	35039.6	21	253	0.000579412	0.7177	Electron transfer flavoprotein subunit alpha, mitochondrial isoform Iso 1 ; Additional IDs concatenated into MaxParsimony group: NX_P13804-2
NX_P30044-1	214	4	22054.5	20	253	0.000901608	0.6262	Peroxiredoxin-5, mitochondrial isoform Mitochondrial : NX_P30044-2 Peroxiredoxin-5, mitochondrial isoform Cytoplasmic+peroxisomal ; Additional IDs concatenated into MaxParsimony group: NX_P30044-3, NX_P30044-4
NX_P33176-1	963	28	109599	36	253	0.000200357	0.3614	Kinesin-1 heavy chain isoform Iso 1 ; Additional IDs concatenated into MaxParsimony group: NX_Q12840-1, NX_O60282-1, NX_O60282-2
NX_Q7Z5R6-1	666	22	73118.8	23	253	0.000289706	0.3604	Amyloid beta A4 precursor protein-binding family B member 1-interacting protein isoform Iso 1 ; Additional IDs concatenated into MaxParsimony group: NX_Q7Z5R6-2
NX_Q9P258-1	522	31	56031.2	31	253	0.000369625	0.4598	Protein RCC2 isoform Iso 1
NX_P15153-1	192	9	21397.1	26	252	0.00100095	0.6458	Ras-related C3 botulinum toxin substrate 2 isoform Iso 1
NX_P17655-2	622	4	71412.4	31	251	0.000307747	0.4228	Calpain-2 catalytic subunit isoform Iso 2
NX_Q6P2Q9-1	2335	58	273408	58	251	8.19781e-05	0.2707	Pre-mRNA-processing-splicing factor 8 isoform Iso 1
NX_Q9UQE7-1	1217	35	141436	35	251	0.000157288	0.2991	Structural maintenance of chromosomes protein 3 isoform Iso 1
NX_O00410-3	1115	36	125446	36	250	0.000170992	0.4072	Importin-5 isoform Iso 3 : NX_O00410-1 Importin-5 isoform Iso 1 : NX_O00410-2 Importin-5 isoform Iso 2 ; Additional IDs concatenated into MaxParsimony group: NX_O60518-1
NX_P09622-3	461	1	49233.4	16	250	0.000413571	0.4056	Dihydrolipoyl dehydrogenase, mitochondrial isoform Iso 3
NX_P16403-1	213	4	21333.7	21	250	0.0008951	0.3662	Histone H1.2 isoform Iso 1
NX_Q15393-1	1217	27	135474	33	250	0.000156661	0.2991	Splicing factor 3B subunit 3 isoform Iso 1 : NX_Q15393-3 Splicing factor 3B subunit 3 isoform Iso 3 ; Additional IDs concatenated into MaxParsimony group: NX_Q15393-2
NX_O43390-2	636	0	71152.4	35	249	0.000298575	0.3899	Heterogeneous nuclear ribonucleoprotein R isoform Iso 2 : NX_O43390-4 Heterogeneous nuclear ribonucleoprotein R isoform Iso 4 ; Additional IDs concatenated into MaxParsimony group: NX_O43390-1, NX_O60506-3, NX_O60506-2, NX_O60506-4
NX_P48643-1	541	5	59614.8	34	249	0.000351005	0.4529	T-complex protein 1 subunit epsilon isoform Iso 1
NX_P84077-1	181	2	20665.7	22	249	0.00104914	0.7348	ADP-ribosylation factor 1 isoform Iso 1 ; Additional IDs concatenated into MaxParsimony group: NX_P61204-1
NX_P16284-5	708	3	79192.2	24	248	0.000267134	0.4025	Platelet endothelial cell adhesion molecule isoform Delta14-15
NX_P17980-1	439	26	49154.4	27	248	0.000430822	0.5353	26S protease regulatory subunit 6A isoform Iso 1
NX_P27635-1	214	13	24569.9	25	248	0.00088379	0.5187	60S ribosomal protein L10 isoform Iso 1
NX_Q13200-2	749	3	82122.7	27	248	0.000252511	0.4219	26S proteasome non-ATPase regulatory subunit 2 isoform Iso 2
NX_P08754-1	354	7	40488.3	23	247	0.000532114	0.3701	Guanine nucleotide-binding protein G(k) subunit alpha isoform Iso 1
NX_P47755-1	286	8	32910.6	30	247	0.000658631	0.7378	F-actin-capping protein subunit alpha-2 isoform Iso 1
NX_O00571-2	646	2	71292.9	30	246	0.000290411	0.3762	ATP-dependent RNA helicase DDX3X isoform Iso 2
NX_Q92598-2	814	6	92039.4	34	246	0.000230474	0.4324	Heat shock protein 105 kDa isoform Beta
NX_Q14141-4	429	1	49118.1	18	245	0.000435532	0.3706	Septin-6 isoform V : NX_Q14141-2 Septin-6 isoform I ; Additional IDs concatenated into MaxParsimony group: NX_Q14141-1, NX_Q9NVA2-1, NX_Q14141-3, NX_Q92599-1, NX_Q92599-4
NX_P00738-2	347	1	38409.3	27	244	0.000536255	0.5879	Haptoglobin isoform Iso 2
NX_P05198-1	315	16	36071.4	16	244	0.000590732	0.5238	Eukaryotic translation initiation factor 2 subunit 1 isoform Iso 1
NX_Q15691-1	268	15	29962.2	16	244	0.00069433	0.4888	Microtubule-associated protein RP/EB family member 1 isoform Iso 1 ; Additional IDs concatenated into MaxParsimony group: NX_Q15555-3, NX_Q15555-4
NX_P05388-2	255	1	27400.3	20	243	0.000726737	0.5843	60S acidic ribosomal protein P0 isoform Iso 2
NX_P17858-1	780	3	84946.1	38	243	0.000237587	0.391	ATP-dependent 6-phosphofructokinase, liver type isoform Iso 1 ; Additional IDs concatenated into MaxParsimony group: NX_P17858-2, NX_P08237-3, NX_P08237-2
NX_P23526-1	432	23	47667.2	23	243	0.000428977	0.4282	Adenosylhomocysteinase isoform Iso 1 : NX_P23526-2 Adenosylhomocysteinase isoform Iso 2
NX_Q58FF3-1	399	5	45811.9	25	243	0.000464456	0.3108	Putative endoplasmin-like protein isoform Iso 1
NX_Q96HE7-1	468	23	54340	23	243	0.000395979	0.5299	ERO1-like protein alpha isoform Iso 1 ; Additional IDs concatenated into MaxParsimony group: NX_Q86YB8-1
NX_P16402-1	221	2	22318.3	20	242	0.000835092	0.267	Histone H1.3 isoform Iso 1
NX_O94804-1	968	33	112047	35	241	0.000189868	0.3471	Serine/threonine-protein kinase 10 isoform Iso 1 ; Additional IDs concatenated into MaxParsimony group: NX_Q9H2G2-1
NX_Q14240-2	408	0	46441.8	28	241	0.000450472	0.2819	Eukaryotic initiation factor 4A-II isoform Iso 2
NX_Q92804-1	592	0	61775.1	19	241	0.000310461	0.2517	TATA-binding protein-associated factor 2N isoform Long ; Additional IDs concatenated into MaxParsimony group: NX_Q92804-2, NX_P35637-2
NX_Q14847-3	205	5	23149.2	26	240	0.00089283	0.5317	LIM and SH3 domain protein 1 isoform Iso 3
NX_Q8N0Y7-1	254	2	28740.8	16	240	0.000720591	0.4961	Probable phosphoglycerate mutase 4 isoform Iso 1
NX_P49792-1	3224	26	357956	40	239	5.65346e-05	0.1551	E3 SUMO-protein ligase RanBP2 isoform Iso 1 ; Additional IDs concatenated into MaxParsimony group: NX_Q7Z3J3-1, NX_A6NKT7-1, NX_Q99666-1, NX_O14715-1, NX_P0DJD1-1, NX_Q99666-2
NX_Q15459-1	793	3	88812.5	33	239	0.000229845	0.4023	Splicing factor 3A subunit 1 isoform Iso 1
NX_Q9BZQ8-1	928	30	103052	30	239	0.000196409	0.3276	Protein Niban isoform Iso 1
NX_P50995-1	505	21	54337.1	21	238	0.000359415	0.3248	Annexin A11 isoform Iso 1 : NX_P50995-2 Annexin A11 isoform Iso 2
NX_Q92598-1	858	0	96785.6	33	238	0.000211544	0.4149	Heat shock protein 105 kDa isoform Alpha
NX_Q9BTT0-1	268	6	30655.8	18	238	0.000677257	0.4925	Acidic leucine-rich nuclear phosphoprotein 32 family member E isoform Iso 1 : NX_Q9BTT0-3 Acidic leucine-rich nuclear phosphoprotein 32 family member E isoform Iso 3 ; Additional IDs concatenated into MaxParsimony group: NX_Q9BTT0-2
NX_Q14103-1	355	0	38392.3	31	237	0.000509133	0.5155	Heterogeneous nuclear ribonucleoprotein D0 isoform Iso 1
NX_P12236-1	298	4	32827.2	32	236	0.000603958	0.6342	ADP/ATP translocase 3 isoform Iso 1 ; Additional IDs concatenated into MaxParsimony group: NX_P12235-1, NX_Q9H0C2-1
NX_P40227-2	486	4	53237.1	26	236	0.000370328	0.4568	T-complex protein 1 subunit zeta isoform Iso 2
NX_P67809-1	324	22	35884.7	22	236	0.000555492	0.4568	Nuclease-sensitive element-binding protein 1 isoform Iso 1 ; Additional IDs concatenated into MaxParsimony group: NX_P16989-2, NX_P16989-3, NX_Q9Y2T7-1
NX_P04179-1	222	0	24688.5	18	235	0.000807284	0.6622	Superoxide dismutase [Mn], mitochondrial isoform Iso 1 : NX_P04179-4 Superoxide dismutase [Mn], mitochondrial isoform Iso 4 ; Additional IDs concatenated into MaxParsimony group: NX_P04179-2, NX_P04179-3
NX_P07205-1	417	7	44749.3	25	235	0.000429777	0.2686	Phosphoglycerate kinase 2 isoform Iso 1
NX_P29692-2	647	3	71346.1	21	235	0.000276997	0.2334	Elongation factor 1-delta isoform Iso 2 : NX_P29692-1 Elongation factor 1-delta isoform Iso 1 ; Additional IDs concatenated into MaxParsimony group: NX_P29692-4
NX_P48643-2	448	4	49476.8	31	235	0.000400038	0.4665	T-complex protein 1 subunit epsilon isoform Iso 2
NX_P05387-1	115	15	11639.8	15	234	0.00155178	0.8	60S acidic ribosomal protein P2 isoform Iso 1
NX_P62495-1	437	23	48982.1	23	234	0.000408362	0.54	Eukaryotic peptide chain release factor subunit 1 isoform Iso 1 : NX_P62495-2 Eukaryotic peptide chain release factor subunit 1 isoform Iso 2
NX_Q13464-1	1354	28	158058	33	234	0.000131798	0.2356	Rho-associated protein kinase 1 isoform Iso 1
NX_Q8NF50-1	2099	0	238359	33	234	8.50187e-05	0.1882	Dedicator of cytokinesis protein 8 isoform Iso 1 : NX_Q8NF50-3 Dedicator of cytokinesis protein 8 isoform Iso 3 ; Additional IDs concatenated into MaxParsimony group: NX_Q8NF50-2
NX_Q96AE4-2	653	1	68544	28	234	0.000273284	0.4518	Far upstream element-binding protein 1 isoform Iso 2
NX_P38159-1	391	0	42288.3	27	233	0.000454454	0.3913	RNA-binding motif protein, X chromosome isoform Iso 1
NX_Q99460-2	922	5	102175	40	233	0.000192724	0.4317	26S proteasome non-ATPase regulatory subunit 1 isoform Iso 2 ; Additional IDs concatenated into MaxParsimony group: NX_Q99460-1
NX_Q99714-2	252	4	25949.6	23	233	0.000705126	0.7103	3-hydroxyacyl-CoA dehydrogenase type-2 isoform Iso 2
NX_O43242-1	534	11	60921.5	18	232	0.000331328	0.3727	26S proteasome non-ATPase regulatory subunit 3 isoform Iso 1
NX_P62136-3	286	2	32556.1	17	232	0.000618633	0.4965	Serine/threonine-protein phosphatase PP1-alpha catalytic subunit isoform Iso 3
NX_Q16181-1	437	2	50630	22	232	0.000404872	0.4416	Septin-7 isoform Iso 1
NX_Q13838-2	443	0	50628.9	29	231	0.000397667	0.4537	Spliceosome RNA helicase DDX39B isoform Iso 2 ; Additional IDs concatenated into MaxParsimony group: NX_Q13838-1
NX_Q96AE4-1	644	6	67500.5	30	231	0.00027355	0.4969	Far upstream element-binding protein 1 isoform Iso 1
NX_P07858-1	339	32	37778.8	32	230	0.000517415	0.5074	Cathepsin B isoform Iso 1
NX_P07954-1	510	23	54584.2	23	230	0.000343929	0.4627	Fumarate hydratase, mitochondrial isoform Mitochondrial : NX_P07954-2 Fumarate hydratase, mitochondrial isoform Cytoplasmic
NX_Q15080-1	339	5	38989.3	19	230	0.000517415	0.5103	Neutrophil cytosol factor 4 isoform Iso 1 ; Additional IDs concatenated into MaxParsimony group: NX_Q15080-2, NX_Q15080-3
NX_Q9UJ70-2	390	17	41993.2	17	230	0.000449753	0.4744	N-acetyl-D-glucosamine kinase isoform Iso 2 : NX_Q9UJ70-1 N-acetyl-D-glucosamine kinase isoform Iso 1
NX_P07996-2	1085	2	120053	35	229	0.00016096	0.3853	Thrombospondin-1 isoform Iso 2
NX_P09467-1	338	22	36800.8	22	229	0.00051669	0.5296	Fructose-1,6-bisphosphatase 1 isoform Iso 1 ; Additional IDs concatenated into MaxParsimony group: NX_O00757-1
NX_P14550-1	325	17	36531.8	17	229	0.000537358	0.5385	Alcohol dehydrogenase [NADP(+)] isoform Iso 1
NX_P07203-1	203	15	22057.1	22	228	0.000856545	0.6946	Glutathione peroxidase 1 isoform Iso 1 ; Additional IDs concatenated into MaxParsimony group: NX_P07203-2
NX_P28799-1	593	0	63481.8	28	228	0.000293218	0.3659	Granulins isoform Iso 1 ; Additional IDs concatenated into MaxParsimony group: NX_P28799-2
NX_P07686-1	556	21	63053.2	21	227	0.00031136	0.3525	Beta-hexosaminidase subunit beta isoform Iso 1
NX_P21283-1	382	23	43895.9	23	227	0.000453183	0.5942	V-type proton ATPase subunit C 1 isoform Iso 1
NX_P35637-1	526	0	53375.8	19	227	0.000329118	0.3061	RNA-binding protein FUS isoform Long
NX_Q9UQ80-1	394	29	43741.2	29	227	0.000439381	0.6396	Proliferation-associated protein 2G4 isoform Iso 1 : NX_Q9UQ80-2 Proliferation-associated protein 2G4 isoform Iso 2
NX_Q96KP4-1	475	6	52826.9	31	226	0.000362849	0.5474	Cytosolic non-specific dipeptidase isoform Iso 1 ; Additional IDs concatenated into MaxParsimony group: NX_Q96KP4-2
NX_O95336-1	258	17	27511.5	17	225	0.00066508	0.6783	6-phosphogluconolactonase isoform Iso 1
NX_P24557-3	579	0	65571.8	29	225	0.000296357	0.3955	Thromboxane-A synthase isoform Iso 3 ; Additional IDs concatenated into MaxParsimony group: NX_P24557-1, NX_P24557-4
NX_P38159-2	378	3	40803.6	27	225	0.000453944	0.4048	RNA-binding motif protein, X chromosome isoform Iso 2
NX_Q02790-1	459	29	51754.1	30	225	0.000373836	0.6035	Peptidyl-prolyl cis-trans isomerase FKBP4 isoform Iso 1
NX_P20073-2	466	5	50265.7	31	224	0.000366584	0.4378	Annexin A7 isoform Iso 2
NX_P20701-3	1086	5	119130	21	224	0.0001573	0.2376	Integrin alpha-L isoform Iso 3
NX_P54727-1	409	22	43126.6	22	224	0.000417673	0.5012	UV excision repair protein RAD23 homolog B isoform Iso 1 : NX_P54727-2 UV excision repair protein RAD23 homolog B isoform Iso 2 ; Additional IDs concatenated into MaxParsimony group: NX_P54725-3, NX_P54725-2
NX_P63000-1	192	2	21418.2	22	224	0.000889729	0.6458	Ras-related C3 botulinum toxin substrate 1 isoform A
NX_P15259-1	253	3	28729.8	15	223	0.000672195	0.2332	Phosphoglycerate mutase 2 isoform Iso 1
NX_Q07960-1	439	34	50386.2	34	223	0.000387393	0.5786	Rho GTPase-activating protein 1 isoform Iso 1
NX_Q13075-1	1403	6	159461	31	223	0.000121216	0.2267	Baculoviral IAP repeat-containing protein 1 isoform Iso 1
NX_Q13263-1	835	3	88475.4	31	223	0.000203671	0.4874	Transcription intermediary factor 1-beta isoform Iso 1
NX_O00231-1	422	5	47416	22	222	0.000401191	0.5142	26S proteasome non-ATPase regulatory subunit 11 isoform Iso 1 ; Additional IDs concatenated into MaxParsimony group: NX_O00231-2
NX_P12429-1	323	27	36334.6	27	222	0.000524157	0.5046	Annexin A3 isoform Iso 1
NX_Q00325-2	361	10	39914.6	25	222	0.000468983	0.4681	Phosphate carrier protein, mitochondrial isoform B ; Additional IDs concatenated into MaxParsimony group: NX_Q00325-1
NX_P30043-1	206	19	22087.4	19	221	0.000818156	0.5194	Flavin reductase (NADPH) isoform Iso 1
NX_O43143-1	795	26	90857.2	26	220	0.000211041	0.3044	Pre-mRNA-splicing factor ATP-dependent RNA helicase DHX15 isoform Iso 1
NX_P01009-1	418	3	46689	26	220	0.000401382	0.4474	Alpha-1-antitrypsin isoform Iso 1
NX_P15880-1	293	23	31286.6	23	220	0.00057262	0.4505	40S ribosomal protein S2 isoform Iso 1
NX_P22695-1	453	31	48394.9	31	220	0.00037037	0.5938	Cytochrome b-c1 complex subunit 2, mitochondrial isoform Iso 1
NX_P42768-1	502	21	52861.9	21	220	0.000334218	0.5299	Wiskott-Aldrich syndrome protein isoform Iso 1
NX_P55060-1	971	0	110328	29	220	0.000172788	0.2853	Exportin-2 isoform Iso 1 ; Additional IDs concatenated into MaxParsimony group: NX_P55060-3, NX_P55060-4
NX_Q96C19-1	240	19	26662.5	19	220	0.000699073	0.4417	EF-hand domain-containing protein D2 isoform Iso 1 ; Additional IDs concatenated into MaxParsimony group: NX_Q9BUP0-1, NX_Q9BUP0-2
NX_P42167-2	345	3	38696.3	19	219	0.000484101	0.513	Lamina-associated polypeptide 2, isoforms beta/gamma isoform Gamma
NX_P62820-1	205	2	22645.4	18	218	0.000810987	0.6341	Ras-related protein Rab-1A isoform Iso 1
NX_O43390-3	595	4	66920.3	33	217	0.000278134	0.3563	Heterogeneous nuclear ribonucleoprotein R isoform Iso 3
NX_O14617-5	1215	0	136547	20	216	0.000135578	0.2008	AP-3 complex subunit delta-1 isoform Iso 5 ; Additional IDs concatenated into MaxParsimony group: NX_O14617-1, NX_O14617-4, NX_O14617-2
NX_O15511-1	151	3	16292.3	23	216	0.00109091	0.6821	Actin-related protein 2/3 complex subunit 5 isoform Iso 1 ; Additional IDs concatenated into MaxParsimony group: NX_O15511-2
NX_P11387-1	765	21	90650.9	22	216	0.000215329	0.2745	DNA topoisomerase 1 isoform Iso 1 ; Additional IDs concatenated into MaxParsimony group: NX_Q969P6-1
NX_Q9HDC9-1	416	8	46432.8	29	216	0.000395979	0.5337	Adipocyte plasma membrane-associated protein isoform Iso 1 ; Additional IDs concatenated into MaxParsimony group: NX_Q9HDC9-2
NX_P78417-1	241	8	27530	21	215	0.00068035	0.61	Glutathione S-transferase omega-1 isoform Iso 1 : NX_P78417-3 Glutathione S-transferase omega-1 isoform Iso 3 ; Additional IDs concatenated into MaxParsimony group: NX_P78417-2
NX_Q1KMD3-1	747	31	85034.2	31	215	0.000219497	0.3253	Heterogeneous nuclear ribonucleoprotein U-like protein 2 isoform Iso 1
NX_Q9UMS4-1	504	24	55128.3	24	215	0.000325326	0.5794	Pre-mRNA-processing factor 19 isoform Iso 1
NX_P05023-4	1023	0	112910	31	214	0.000159533	0.304	Sodium/potassium-transporting ATPase subunit alpha-1 isoform Iso 4 : NX_P05023-3 Sodium/potassium-transporting ATPase subunit alpha-1 isoform Iso 3
NX_P62241-1	208	26	24172.2	26	214	0.000784624	0.5048	40S ribosomal protein S8 isoform Iso 1
NX_Q13011-1	328	23	35775.4	23	214	0.000497566	0.5366	Delta(3,5)-Delta(2,4)-dienoyl-CoA isomerase, mitochondrial isoform Iso 1
NX_Q16851-1	508	32	56886.7	32	214	0.000321263	0.5472	UTP--glucose-1-phosphate uridylyltransferase isoform Iso 1 : NX_Q16851-2 UTP--glucose-1-phosphate uridylyltransferase isoform Iso 2
NX_Q9Y262-1	564	1	66666.4	20	214	0.000289365	0.3617	Eukaryotic translation initiation factor 3 subunit L isoform Iso 1 ; Additional IDs concatenated into MaxParsimony group: NX_Q9Y262-2
NX_P00387-1	301	3	34194.7	22	213	0.000539665	0.6246	NADH-cytochrome b5 reductase 3 isoform Iso 1 : NX_P00387-2 NADH-cytochrome b5 reductase 3 isoform Iso 2 ; Additional IDs concatenated into MaxParsimony group: NX_P00387-3
NX_Q01105-2	277	3	32065.7	17	213	0.000586423	0.4224	Protein SET isoform Iso 2 ; Additional IDs concatenated into MaxParsimony group: NX_Q01105-4, NX_Q01105-3, NX_P0DME0-1
NX_Q14103-2	336	0	36231.3	29	213	0.00048345	0.497	Heterogeneous nuclear ribonucleoprotein D0 isoform Iso 2
NX_Q92614-2	1723	6	196298	31	213	9.42769e-05	0.2142	Unconventional myosin-XVIIIa isoform Iso 2 ; Additional IDs concatenated into MaxParsimony group: NX_Q92614-1, NX_Q92614-4, NX_Q92614-3
NX_Q99613-1	913	0	105260	21	213	0.000177918	0.1939	Eukaryotic translation initiation factor 3 subunit C isoform Iso 1 ; Additional IDs concatenated into MaxParsimony group: NX_Q99613-2, NX_B5ME19-1
NX_Q9UH99-1	717	0	80243.5	21	213	0.000226554	0.3961	SUN domain-containing protein 2 isoform Iso 1 ; Additional IDs concatenated into MaxParsimony group: NX_Q9UH99-2
NX_Q9UH99-3	713	3	79545.3	21	213	0.000227825	0.3773	SUN domain-containing protein 2 isoform Iso 3
NX_O60763-1	962	6	107810	25	212	0.000168063	0.3025	General vesicular transport factor p115 isoform Iso 1 ; Additional IDs concatenated into MaxParsimony group: NX_O60763-2
NX_P26640-1	1264	26	140369	30	212	0.000127909	0.2674	Valine--tRNA ligase isoform Iso 1 ; Additional IDs concatenated into MaxParsimony group: NX_P25786-2, NX_P26640-2
NX_P62424-1	266	25	29959	25	212	0.000607807	0.4962	60S ribosomal protein L7a isoform Iso 1
NX_P84095-1	191	18	21276.9	21	212	0.000846474	0.7382	Rho-related GTP-binding protein RhoG isoform Iso 1
NX_Q14980-5	979	3	109194	30	212	0.000165145	0.3115	Nuclear mitotic apparatus protein 1 isoform Iso 5
NX_Q02218-1	1023	0	115843	32	211	0.000157296	0.3265	2-oxoglutarate dehydrogenase, mitochondrial isoform Iso 1 ; Additional IDs concatenated into MaxParsimony group: NX_Q02218-2, NX_Q9ULD0-1, NX_Q9ULD0-2
NX_Q15907-1	218	3	24455.5	16	211	0.000738137	0.6697	Ras-related protein Rab-11B isoform Iso 1
NX_P24844-2	118	2	13838.8	20	209	0.00135075	0.4661	Myosin regulatory light polypeptide 9 isoform Iso 2
NX_P31942-1	346	0	36885.1	21	209	0.000460661	0.6127	Heterogeneous nuclear ribonucleoprotein H3 isoform Iso 1 : NX_P31942-3 Heterogeneous nuclear ribonucleoprotein H3 isoform Iso 3 : NX_P31942-4 Heterogeneous nuclear ribonucleoprotein H3 isoform Iso 4
NX_Q6XQN6-1	538	0	57524	23	209	0.000296261	0.5651	Nicotinate phosphoribosyltransferase isoform Iso 1 ; Additional IDs concatenated into MaxParsimony group: NX_Q6XQN6-2, NX_Q6XQN6-3
NX_P35241-4	447	5	52628	30	208	0.000354868	0.3468	Radixin isoform Iso 4
NX_Q16531-1	1140	22	126869	35	208	0.000139146	0.3491	DNA damage-binding protein 1 isoform Iso 1 ; Additional IDs concatenated into MaxParsimony group: NX_Q16531-2
NX_P09769-1	529	27	59422.5	30	207	0.000298419	0.5104	Tyrosine-protein kinase Fgr isoform Iso 1 ; Additional IDs concatenated into MaxParsimony group: NX_P08631-1, NX_P12931-1, NX_P06241-1, NX_P06241-2, NX_P07947-1, NX_Q00535-2, NX_P06493-2
NX_P11678-1	715	2	80971.1	12	207	0.000220788	0.1021	Eosinophil peroxidase isoform Iso 1
NX_P62826-1	216	27	24389.6	27	207	0.000730849	0.7315	GTP-binding nuclear protein Ran isoform Iso 1
NX_P25205-2	853	21	95830.4	22	206	0.000184174	0.3177	DNA replication licensing factor MCM3 isoform Iso 2 : NX_P25205-1 DNA replication licensing factor MCM3 isoform Iso 1
NX_Q13263-2	753	5	79405.5	30	206	0.000208633	0.5033	Transcription intermediary factor 1-beta isoform Iso 2
NX_Q14315-2	2692	2	287084	22	206	5.83584e-05	0.0732	Filamin-C isoform Iso 2
NX_Q16539-1	360	3	41249	20	206	0.000436391	0.4861	Mitogen-activated protein kinase 14 isoform CSBP2 ; Additional IDs concatenated into MaxParsimony group: NX_Q16539-2, NX_Q16539-3, NX_Q16539-4
NX_Q16543-1	378	13	44422	13	206	0.000415611	0.2751	Hsp90 co-chaperone Cdc37 isoform Iso 1
NX_P54819-1	239	0	26442.8	19	205	0.000654135	0.7406	Adenylate kinase 2, mitochondrial isoform Iso 1 : NX_P54819-6 Adenylate kinase 2, mitochondrial isoform Iso 6 ; Additional IDs concatenated into MaxParsimony group: NX_P54819-2, NX_P54819-5
NX_P27105-1	288	13	31692.7	24	204	0.000540193	0.5208	Erythrocyte band 7 integral membrane protein isoform Iso 1 ; Additional IDs concatenated into MaxParsimony group: NX_P27105-2
NX_P27816-1	1152	0	120912	23	204	0.000135048	0.2439	Microtubule-associated protein 4 isoform Iso 1 ; Additional IDs concatenated into MaxParsimony group: NX_P27816-6, NX_P27816-2, NX_P27816-5, NX_P27816-7
NX_P31942-2	331	2	35198.4	22	204	0.000470017	0.6677	Heterogeneous nuclear ribonucleoprotein H3 isoform Iso 2
NX_P57737-2	840	9	91579.7	33	204	0.000185209	0.3726	Coronin-7 isoform Iso 2 ; Additional IDs concatenated into MaxParsimony group: NX_P57737-1, NX_P57737-4
NX_P14780-1	707	31	78390.3	31	203	0.000218972	0.4243	Matrix metalloproteinase-9 isoform Iso 1
NX_P23396-1	243	4	26653.4	26	203	0.00063709	0.7078	40S ribosomal protein S3 isoform Iso 1 ; Additional IDs concatenated into MaxParsimony group: NX_P23396-2
NX_P31153-1	395	14	43615.3	16	203	0.000391931	0.4203	S-adenosylmethionine synthase isoform type-2 isoform Iso 1 : NX_P31153-2 S-adenosylmethionine synthase isoform type-2 isoform Iso 2 ; Additional IDs concatenated into MaxParsimony group: NX_Q00266-1
NX_P49189-1	494	21	53749	21	203	0.000313387	0.3907	4-trimethylaminobutyraldehyde dehydrogenase isoform Iso 1 : NX_P49189-2 4-trimethylaminobutyraldehyde dehydrogenase isoform Iso 2
NX_Q96FW1-1	271	11	31246.4	18	203	0.000571265	0.6421	Ubiquitin thioesterase OTUB1 isoform Iso 1 ; Additional IDs concatenated into MaxParsimony group: NX_Q96FW1-2
NX_Q99832-2	339	4	37456.9	22	203	0.000456675	0.4631	T-complex protein 1 subunit eta isoform Iso 2
NX_O14672-1	748	6	84069.7	16	202	0.00020595	0.2513	Disintegrin and metalloproteinase domain-containing protein 10 isoform Iso 1 ; Additional IDs concatenated into MaxParsimony group: NX_O14672-2
NX_O14818-1	248	4	27851.6	16	202	0.000621171	0.5927	Proteasome subunit alpha type-7 isoform Iso 1 : NX_O14818-2 Proteasome subunit alpha type-7 isoform Iso 2 ; Additional IDs concatenated into MaxParsimony group: NX_Q8TAA3-1, NX_Q8TAA3-5, NX_Q8TAA3-2
NX_O95831-1	613	0	66840.9	25	202	0.000251306	0.4225	Apoptosis-inducing factor 1, mitochondrial isoform Iso 1 ; Additional IDs concatenated into MaxParsimony group: NX_O95831-3, NX_O95831-2, NX_O95831-4
NX_P16615-5	997	3	109645	37	202	0.000154514	0.339	Sarcoplasmic/endoplasmic reticulum calcium ATPase 2 isoform Iso 5 ; Additional IDs concatenated into MaxParsimony group: NX_P16615-1, NX_P16615-3, NX_P16615-2, NX_P16615-4, NX_P05023-1, NX_Q93084-6, NX_Q93084-1, NX_Q93084-7, NX_Q93084-3, NX_Q93084-2, NX_Q93084-4, NX_P05023-2, NX_P13637-3, NX_P13637-2, NX_P50993-1, NX_O14983-1, NX_O14983-2, NX_Q13733-1, NX_P20648-1, NX_P54707-2, NX_P54707-1
NX_P51692-1	787	3	89791.6	24	202	0.000195744	0.2859	Signal transducer and activator of transcription 5B isoform Iso 1
NX_Q15046-1	597	4	67986.6	23	202	0.000258041	0.3903	Lysine--tRNA ligase isoform Cytoplasmic ; Additional IDs concatenated into MaxParsimony group: NX_Q15046-2
NX_Q9Y5B9-1	1047	24	119820	24	202	0.000147135	0.212	FACT complex subunit SPT16 isoform Iso 1
NX_P01009-2	359	2	40219.6	25	201	0.000426985	0.4903	Alpha-1-antitrypsin isoform Iso 2 : NX_P01009-3 Alpha-1-antitrypsin isoform Iso 3
NX_P49321-1	788	0	85168.1	25	201	0.000194528	0.3261	Nuclear autoantigenic sperm protein isoform Iso 1 ; Additional IDs concatenated into MaxParsimony group: NX_P49321-3, NX_P49321-2, NX_P49321-4
NX_Q15459-2	728	2	81608.8	31	201	0.00021056	0.3984	Splicing factor 3A subunit 1 isoform Iso 2
NX_B0I1T2-4	722	3	82209.3	28	200	0.000211254	0.3643	Unconventional myosin-Ig isoform Iso 4 : NX_B0I1T2-3 Unconventional myosin-Ig isoform Iso 3
NX_O60488-1	711	24	79118.7	25	200	0.000214522	0.3938	Long-chain-fatty-acid--CoA ligase 4 isoform Long : NX_O60488-2 Long-chain-fatty-acid--CoA ligase 4 isoform Short
NX_Q13310-3	660	0	72326.9	18	200	0.000231099	0.25	Polyadenylate-binding protein 4 isoform Iso 3
NX_Q93009-3	1086	4	126170	32	200	0.000140447	0.3168	Ubiquitin carboxyl-terminal hydrolase 7 isoform Iso 3 ; Additional IDs concatenated into MaxParsimony group: NX_Q93009-1
NX_Q96P48-3	1439	2	160875	33	200	0.000105994	0.2439	Arf-GAP with Rho-GAP domain, ANK repeat and PH domain-containing protein 1 isoform Iso 3 ; Additional IDs concatenated into MaxParsimony group: NX_Q96P48-1, NX_Q96P48-2, NX_Q96P48-7
NX_Q8TCU6-1	1659	0	186067	31	199	9.14783e-05	0.2218	Phosphatidylinositol 3,4,5-trisphosphate-dependent Rac exchanger 1 protein isoform Iso 1 ; Additional IDs concatenated into MaxParsimony group: NX_Q8TCU6-3, NX_Q8TCU6-2
NX_Q92973-1	898	4	102271	21	199	0.000169	0.2639	Transportin-1 isoform Iso 1 : NX_Q92973-2 Transportin-1 isoform Iso 2 ; Additional IDs concatenated into MaxParsimony group: NX_O14787-1
NX_P05455-1	408	23	46790.2	23	198	0.000370098	0.3995	Lupus La protein isoform Iso 1
NX_P12268-1	514	23	55751.6	28	198	0.000293774	0.4572	Inosine-5'-monophosphate dehydrogenase 2 isoform Iso 1 ; Additional IDs concatenated into MaxParsimony group: NX_P20839-6, NX_P20839-5, NX_P20839-7, NX_P20839-4
NX_P34897-1	504	1	55939.7	23	198	0.000299603	0.4782	Serine hydroxymethyltransferase, mitochondrial isoform Iso 1 : NX_P34897-3 Serine hydroxymethyltransferase, mitochondrial isoform Iso 3
NX_P43304-1	727	25	80783.6	25	198	0.000207703	0.3989	Glycerol-3-phosphate dehydrogenase, mitochondrial isoform Iso 1 : NX_P43304-2 Glycerol-3-phosphate dehydrogenase, mitochondrial isoform Iso 2
NX_P57737-3	1048	1	114076	30	198	0.000144084	0.2968	Coronin-7 isoform Iso 3
NX_Q9BRF8-1	314	6	35507.9	18	198	0.000480891	0.535	Serine/threonine-protein phosphatase CPPED1 isoform Iso 1 ; Additional IDs concatenated into MaxParsimony group: NX_Q9BRF8-2, NX_Q9BRF8-3
NX_P29692-3	257	4	28522.4	19	197	0.00058458	0.5642	Elongation factor 1-delta isoform Iso 3
NX_P46459-1	744	28	82524.1	29	197	0.000201932	0.3925	Vesicle-fusing ATPase isoform Iso 1 : NX_P46459-2 Vesicle-fusing ATPase isoform Iso 2 ; Additional IDs concatenated into MaxParsimony group: NX_Q969G3-2, NX_Q969G3-4, NX_Q969G3-5
NX_P10768-1	282	11	31424.4	11	196	0.000530052	0.5887	S-formylglutathione hydrolase isoform Iso 1
NX_P60900-1	246	2	27363.8	14	196	0.00060762	0.6098	Proteasome subunit alpha type-6 isoform Iso 1
NX_Q6NUK1-1	477	3	53302.3	25	195	0.000311765	0.4654	Calcium-binding mitochondrial carrier protein SCaMC-1 isoform Iso 1
NX_Q9BSJ8-2	1114	0	123908	24	195	0.000133494	0.2504	Extended synaptotagmin-1 isoform Iso 2 ; Additional IDs concatenated into MaxParsimony group: NX_Q9BSJ8-1
NX_Q9UBR2-1	303	18	33828.2	18	195	0.000490798	0.4587	Cathepsin Z isoform Iso 1
NX_P02679-1	453	0	51460.9	20	194	0.000326599	0.4614	Fibrinogen gamma chain isoform Gamma-B ; Additional IDs concatenated into MaxParsimony group: NX_P02679-2
NX_P29144-1	1249	29	138245	29	194	0.000118454	0.293	Tripeptidyl-peptidase 2 isoform Iso 1
NX_P41091-1	472	4	51059.2	17	194	0.000313452	0.4174	Eukaryotic translation initiation factor 2 subunit 3 isoform Iso 1 ; Additional IDs concatenated into MaxParsimony group: NX_Q2VIR3-1
NX_Q8TEM1-1	1887	11	204965	23	194	7.84045e-05	0.159	Nuclear pore membrane glycoprotein 210 isoform Iso 1 ; Additional IDs concatenated into MaxParsimony group: NX_Q8TEM1-2
NX_Q9NZT2-1	677	0	73262.1	17	194	0.000218537	0.3294	Opioid growth factor receptor isoform Iso 1 ; Additional IDs concatenated into MaxParsimony group: NX_Q9NZT2-2
NX_Q9Y3L3-1	701	4	75647.8	22	194	0.000211055	0.3923	SH3 domain-binding protein 1 isoform Iso 1 ; Additional IDs concatenated into MaxParsimony group: NX_Q9Y3L3-2, NX_Q68EM7-5, NX_Q68EM7-6, NX_Q68EM7-2, NX_Q68EM7-4
NX_P04222-1	366	0	40817.3	19	193	0.000402149	0.3798	HLA class I histocompatibility antigen, Cw-3 alpha chain isoform Iso 1
NX_P06753-1	285	1	32911.8	13	193	0.000516444	0.2667	Tropomyosin alpha-3 chain isoform Iso 1
NX_P10599-1	105	5	11711.7	17	193	0.00140178	0.8095	Thioredoxin isoform Iso 1
NX_P49591-1	514	21	58722	21	193	0.000286355	0.4611	Serine--tRNA ligase, cytoplasmic isoform Iso 1
NX_P61204-2	144	3	16116.5	13	193	0.00102213	0.4792	ADP-ribosylation factor 3 isoform Iso 2
NX_Q9UBW5-1	565	2	61818.8	25	193	0.000260507	0.4088	Bridging integrator 2 isoform Iso 1 ; Additional IDs concatenated into MaxParsimony group: NX_P49418-2, NX_O00499-5, NX_O00499-2, NX_O00499-3, NX_O00499-11, NX_O00499-6, NX_O00499-4, NX_O00499-8, NX_O00499-7, NX_O00499-10, NX_O00499-9
NX_O00754-1	1011	0	113654	19	192	0.000144831	0.2443	Lysosomal alpha-mannosidase isoform Iso 1 ; Additional IDs concatenated into MaxParsimony group: NX_O00754-2
NX_P10153-1	161	11	18324.1	12	192	0.000909466	0.4348	Non-secretory ribonuclease isoform Iso 1
NX_P39687-1	249	10	28550.3	14	192	0.000588048	0.4217	Acidic leucine-rich nuclear phosphoprotein 32 family member A isoform Iso 1
NX_Q13185-1	183	12	20780.3	19	192	0.000800131	0.5519	Chromobox protein homolog 3 isoform Iso 1
NX_Q14683-1	1233	39	143126	39	192	0.000118754	0.3285	Structural maintenance of chromosomes protein 1A isoform Iso 1
NX_Q96P48-6	1450	0	162071	32	192	0.000100982	0.2421	Arf-GAP with Rho-GAP domain, ANK repeat and PH domain-containing protein 1 isoform Iso 6 : NX_Q96P48-4 Arf-GAP with Rho-GAP domain, ANK repeat and PH domain-containing protein 1 isoform Iso 4
NX_O60264-1	1052	27	121810	28	191	0.000138461	0.2433	SWI/SNF-related matrix-associated actin-dependent regulator of chromatin subfamily A member 5 isoform Iso 1 ; Additional IDs concatenated into MaxParsimony group: NX_P28370-1, NX_P28370-2
NX_P30480-1	362	0	40289.9	20	191	0.00040238	0.4144	HLA class I histocompatibility antigen, B-42 alpha chain isoform Iso 1
NX_P54577-1	528	23	59088.1	23	191	0.000275874	0.4261	Tyrosine--tRNA ligase, cytoplasmic isoform Iso 1
NX_P55884-1	814	5	92405.8	23	191	0.000178945	0.2445	Eukaryotic translation initiation factor 3 subunit B isoform Iso 1
NX_Q9H2U2-2	349	0	39594.8	14	191	0.000417368	0.4527	Inorganic pyrophosphatase 2, mitochondrial isoform Iso 2
NX_A8MVU1-1	366	4	41806.3	21	190	0.000395898	0.6393	Putative neutrophil cytosol factor 1C isoform Iso 1
NX_P00488-1	732	32	83196.6	32	190	0.000197949	0.4098	Coagulation factor XIII A chain isoform Iso 1
NX_Q14289-2	967	4	111094	27	190	0.000149844	0.2834	Protein-tyrosine kinase 2-beta isoform Iso 2 ; Additional IDs concatenated into MaxParsimony group: NX_Q14289-1
NX_Q92974-2	985	3	111384	29	190	0.000147105	0.2914	Rho guanine nucleotide exchange factor 2 isoform Iso 2 : NX_Q92974-3 Rho guanine nucleotide exchange factor 2 isoform Iso 3 ; Additional IDs concatenated into MaxParsimony group: NX_Q92974-1
NX_Q9UBW5-2	533	5	57977	25	190	0.000271855	0.4522	Bridging integrator 2 isoform Iso 2
NX_Q9Y4E8-1	981	2	112330	28	190	0.000147705	0.315	Ubiquitin carboxyl-terminal hydrolase 15 isoform Iso 1 ; Additional IDs concatenated into MaxParsimony group: NX_Q9Y4E8-3, NX_Q13107-1
NX_O43747-1	822	4	91275.1	22	189	0.000175348	0.2676	AP-1 complex subunit gamma-1 isoform Iso 1 ; Additional IDs concatenated into MaxParsimony group: NX_O43747-2
NX_P07948-2	491	2	55979.5	25	189	0.000293556	0.5336	Tyrosine-protein kinase Lyn isoform Iso 2
NX_P39019-1	145	15	16032.5	16	189	0.000994043	0.6897	40S ribosomal protein S19 isoform Iso 1
NX_P61916-1	151	1	16541.5	11	189	0.000954544	0.457	Epididymal secretory protein E1 isoform Iso 1 ; Additional IDs concatenated into MaxParsimony group: NX_P61916-2
NX_P68871-1	147	14	15970.3	18	189	0.000980518	0.9524	Hemoglobin subunit beta isoform Iso 1 ; Additional IDs concatenated into MaxParsimony group: NX_P02042-1
NX_P14598-1	390	0	44605.9	22	188	0.000367624	0.6026	Neutrophil cytosol factor 1 isoform Iso 1 ; Additional IDs concatenated into MaxParsimony group: NX_A6NI72-1, NX_P14598-2
NX_O00116-1	658	23	72847.7	23	187	0.000216734	0.3739	Alkyldihydroxyacetonephosphate synthase, peroxisomal isoform Iso 1
NX_P42229-2	764	5	86876.4	25	187	0.000186664	0.2579	Signal transducer and activator of transcription 5A isoform Iso 2
NX_Q7L576-1	1253	6	145071	28	187	0.000113816	0.2195	Cytoplasmic FMR1-interacting protein 1 isoform Iso 1 ; Additional IDs concatenated into MaxParsimony group: NX_Q96F07-1, NX_Q7L576-2
NX_P34897-2	494	3	54810.1	24	186	0.000287142	0.5121	Serine hydroxymethyltransferase, mitochondrial isoform Iso 2 ; Additional IDs concatenated into MaxParsimony group: NX_P34896-2
NX_P41250-1	739	28	83094.6	28	186	0.000191946	0.3775	Glycine--tRNA ligase isoform Iso 1
NX_P30050-1	165	2	17789.5	11	185	0.000855065	0.5939	60S ribosomal protein L12 isoform Iso 1 ; Additional IDs concatenated into MaxParsimony group: NX_P30050-2
NX_P53634-1	463	21	51802.3	21	185	0.000304721	0.4039	Dipeptidyl peptidase 1 isoform Iso 1 ; Additional IDs concatenated into MaxParsimony group: NX_P53634-3, NX_P53634-2
NX_P55884-2	873	1	98949.1	22	185	0.00016161	0.2532	Eukaryotic translation initiation factor 3 subunit B isoform Iso 2
NX_Q8N8A2-2	994	0	107684	20	185	0.000141937	0.2505	Serine/threonine-protein phosphatase 6 regulatory ankyrin repeat subunit B isoform Iso 2 ; Additional IDs concatenated into MaxParsimony group: NX_Q8N8A2-1, NX_Q8N8A2-3
NX_O43516-3	510	0	51930.7	14	184	0.000275143	0.4333	WAS/WASL-interacting protein family member 1 isoform Iso 3 : NX_O43516-1 WAS/WASL-interacting protein family member 1 isoform Iso 1 ; Additional IDs concatenated into MaxParsimony group: NX_O43516-2, NX_O43516-4
NX_P30040-1	261	22	28957.1	22	184	0.000537636	0.567	Endoplasmic reticulum resident protein 29 isoform Iso 1
NX_P61020-1	215	2	23673.9	16	184	0.000652665	0.6047	Ras-related protein Rab-5B isoform Iso 1
NX_Q13075-2	1241	1	141220	26	184	0.000113073	0.2377	Baculoviral IAP repeat-containing protein 1 isoform Iso 2
NX_Q14258-1	630	24	70909.7	24	184	0.000222735	0.3952	E3 ubiquitin/ISG15 ligase TRIM25 isoform Iso 1
NX_P10319-1	362	0	40294	21	183	0.000385526	0.4669	HLA class I histocompatibility antigen, B-58 alpha chain isoform Iso 1
NX_P13746-2	371	0	41420.5	23	183	0.000376174	0.4825	HLA class I histocompatibility antigen, A-11 alpha chain isoform Iso 2 ; Additional IDs concatenated into MaxParsimony group: NX_P13746-1, NX_P30508-1, NX_P18464-1, NX_P30490-1, NX_P30498-1, NX_P30501-1, NX_P30510-1, NX_P30453-1, NX_P30443-1, NX_P30685-1, NX_P30491-1, NX_P30492-1, NX_P30493-1, NX_Q29940-1, NX_Q07000-1, NX_P30447-1, NX_P30457-1, NX_P30459-1, NX_P30462-1, NX_P30495-1, NX_P30504-1, …
NX_P29966-1	332	15	31517.9	15	183	0.000420363	0.5873	Myristoylated alanine-rich C-kinase substrate isoform Iso 1
NX_P48444-1	511	3	57156.1	19	183	0.000273112	0.362	Coatomer subunit delta isoform Iso 1 ; Additional IDs concatenated into MaxParsimony group: NX_P48444-2
NX_P54819-3	202	2	22232.8	19	183	0.000690893	0.6733	Adenylate kinase 2, mitochondrial isoform Iso 3
NX_P62191-1	440	19	49135.7	20	183	0.000317183	0.3523	26S protease regulatory subunit 4 isoform Iso 1 : NX_P62191-2 26S protease regulatory subunit 4 isoform Iso 2
NX_Q13435-1	895	29	100147	29	183	0.000155933	0.3006	Splicing factor 3B subunit 2 isoform Iso 1
NX_Q13561-1	401	3	44185.8	18	183	0.000348031	0.414	Dynactin subunit 2 isoform Iso 1 ; Additional IDs concatenated into MaxParsimony group: NX_Q13561-2, NX_Q13561-3
NX_Q9NYL9-1	352	20	39552.3	20	183	0.000396478	0.4886	Tropomodulin-3 isoform Iso 1
NX_Q9UKV3-1	1341	0	151753	28	183	0.000104072	0.264	Apoptotic chromatin condensation inducer in the nucleus isoform Iso 1 ; Additional IDs concatenated into MaxParsimony group: NX_Q9UKV3-5, NX_Q9UKV3-2
NX_P01889-1	362	1	40416.9	19	182	0.000383419	0.384	HLA class I histocompatibility antigen, B-7 alpha chain isoform Iso 1
NX_P28066-1	241	16	26376.2	16	182	0.000575924	0.6639	Proteasome subunit alpha type-5 isoform Iso 1 : NX_P28066-2 Proteasome subunit alpha type-5 isoform Iso 2
NX_P49023-2	557	3	60909.2	23	182	0.000249188	0.4614	Paxillin isoform Alpha : NX_P49023-4 Paxillin isoform Iso 4 ; Additional IDs concatenated into MaxParsimony group: NX_P49023-3, NX_O60711-1
NX_P61006-1	207	7	23635.2	18	182	0.000670521	0.5556	Ras-related protein Rab-8A isoform Iso 1
NX_Q92616-1	2671	37	292554	37	182	5.19647e-05	0.167	eIF-2-alpha kinase activator GCN1 isoform Iso 1
NX_Q9Y4E8-2	952	2	109209	27	182	0.000145796	0.313	Ubiquitin carboxyl-terminal hydrolase 15 isoform Iso 2
NX_O94973-2	940	0	104006	26	181	0.000146846	0.3351	AP-2 complex subunit alpha-2 isoform Iso 2
NX_P56537-1	245	3	26564.2	11	181	0.000563409	0.6408	Eukaryotic translation initiation factor 6 isoform Iso 1 ; Additional IDs concatenated into MaxParsimony group: NX_P56537-2
NX_P62269-1	152	14	17689.8	14	181	0.000908126	0.5	40S ribosomal protein S18 isoform Iso 1
NX_P78324-1	504	0	54914.8	18	181	0.000273879	0.494	Tyrosine-protein phosphatase non-receptor type substrate 1 isoform Iso 1 ; Additional IDs concatenated into MaxParsimony group: NX_P78324-2, NX_P78324-4
NX_Q15424-3	917	0	102775	24	181	0.000150529	0.2585	Scaffold attachment factor B1 isoform Iso 3
NX_Q8NBQ5-1	300	19	32896.7	19	181	0.000460117	0.4933	Estradiol 17-beta-dehydrogenase 11 isoform Iso 1
NX_Q96AG4-1	307	17	34890.9	17	181	0.000449626	0.4169	Leucine-rich repeat-containing protein 59 isoform Iso 1
NX_P17213-1	487	35	53847.1	35	180	0.000281874	0.4805	Bactericidal permeability-increasing protein isoform Iso 1
NX_P61224-2	137	2	15327.9	14	180	0.00100199	0.6204	Ras-related protein Rap-1b isoform Iso 2
NX_P62491-1	216	2	24360.4	14	180	0.000635521	0.5926	Ras-related protein Rab-11A isoform Iso 1
NX_Q8TAQ2-2	1130	2	124746	30	180	0.00012148	0.2619	SWI/SNF complex subunit SMARCC2 isoform Iso 2 ; Additional IDs concatenated into MaxParsimony group: NX_Q8TAQ2-1, NX_Q8TAQ2-3
NX_Q92835-1	1189	0	133191	34	180	0.000115452	0.328	Phosphatidylinositol 3,4,5-trisphosphate 5-phosphatase 1 isoform Iso 1 ; Additional IDs concatenated into MaxParsimony group: NX_Q92835-2
NX_P12004-1	261	18	28732.3	18	179	0.000523027	0.567	Proliferating cell nuclear antigen isoform Iso 1
NX_P22307-8	523	1	56442.4	21	179	0.000261013	0.2639	Non-specific lipid-transfer protein isoform Iso 8 : NX_P22307-4 Non-specific lipid-transfer protein isoform Iso 4 : NX_P22307-2 Non-specific lipid-transfer protein isoform SCP2 ; Additional IDs concatenated into MaxParsimony group: NX_P22307-1, NX_P22307-7, NX_P22307-6, NX_P22307-3
NX_P49023-1	591	1	64445.8	21	179	0.000230981	0.445	Paxillin isoform Beta
NX_P55786-1	919	0	103193	27	179	0.000148542	0.3166	Puromycin-sensitive aminopeptidase isoform Iso 1 ; Additional IDs concatenated into MaxParsimony group: NX_P55786-2, NX_Q8N3U4-2, NX_A6NEC2-1, NX_A6NEC2-3, NX_Q8WVM7-2
NX_Q15019-2	396	1	45414.2	20	179	0.000344722	0.5631	Septin-2 isoform Iso 2 : NX_Q15019-1 Septin-2 isoform Iso 1
NX_Q5SSJ5-1	553	24	61151.3	24	179	0.000246853	0.387	Heterochromatin protein 1-binding protein 3 isoform Iso 1 : NX_Q5SSJ5-2 Heterochromatin protein 1-binding protein 3 isoform Iso 2 : NX_Q5SSJ5-3 Heterochromatin protein 1-binding protein 3 isoform Iso 3 ; Additional IDs concatenated into MaxParsimony group: NX_Q5SSJ5-5
NX_P05106-2	780	1	86038.1	23	178	0.000174035	0.3487	Integrin beta-3 isoform Beta-3B ; Additional IDs concatenated into MaxParsimony group: NX_P05106-1, NX_P05106-3
NX_P08514-1	1039	1	113288	27	178	0.000130652	0.3061	Integrin alpha-IIb isoform Iso 1 ; Additional IDs concatenated into MaxParsimony group: NX_P08514-2, NX_P08514-3
NX_P28482-1	360	3	41345.2	21	178	0.000377076	0.4944	Mitogen-activated protein kinase 1 isoform Iso 1
NX_Q15424-2	848	3	95105.2	22	178	0.000160079	0.2653	Scaffold attachment factor B1 isoform Iso 2
NX_Q15436-1	765	15	86087.2	23	178	0.000177447	0.285	Protein transport protein Sec23A isoform Iso 1 : NX_Q15436-2 Protein transport protein Sec23A isoform Iso 2
NX_O43396-1	289	18	32212.7	18	177	0.000467075	0.737	Thioredoxin-like protein 1 isoform Iso 1
NX_P23368-1	584	1	65383.8	26	177	0.000231138	0.3818	NAD-dependent malic enzyme, mitochondrial isoform Iso 1
NX_P25789-1	261	14	29447.2	14	177	0.000517183	0.5977	Proteasome subunit alpha type-4 isoform Iso 1 : NX_P25789-2 Proteasome subunit alpha type-4 isoform Iso 2
NX_Q01105-1	290	2	33450.7	16	177	0.000465464	0.4207	Protein SET isoform Iso 1
NX_Q8N163-1	923	7	102820	32	177	0.000146246	0.3608	Cell cycle and apoptosis regulator protein 2 isoform Iso 1 ; Additional IDs concatenated into MaxParsimony group: NX_Q8N163-2
NX_O00148-1	427	1	49079.9	26	176	0.000314337	0.3981	ATP-dependent RNA helicase DDX39A isoform Iso 1
NX_P20618-1	241	14	26454.4	14	176	0.000556938	0.5768	Proteasome subunit beta type-1 isoform Iso 1
NX_P23368-2	479	3	53533.7	26	176	0.000280213	0.4656	NAD-dependent malic enzyme, mitochondrial isoform Iso 2
NX_P30086-1	187	10	21025.7	10	176	0.000717765	0.6364	Phosphatidylethanolamine-binding protein 1 isoform Iso 1
NX_P50453-1	376	15	42358.3	18	176	0.000356974	0.4681	Serpin B9 isoform Iso 1
NX_Q63HN8-3	5207	6	591012	49	176	2.57772e-05	0.1054	E3 ubiquitin-protein ligase RNF213 isoform Iso 1 ; Additional IDs concatenated into MaxParsimony group: NX_Q63HN8-4, NX_Q63HN8-5, NX_Q63HN8-6
NX_Q9BS26-1	406	21	46923.4	21	176	0.000330596	0.468	Endoplasmic reticulum resident protein 44 isoform Iso 1
NX_Q9BXP5-1	876	0	100586	24	176	0.000153222	0.2158	Serrate RNA effector molecule homolog isoform Iso 1 ; Additional IDs concatenated into MaxParsimony group: NX_Q9BXP5-3, NX_Q9BXP5-2, NX_Q9BXP5-4
NX_Q9H299-1	93	11	10413.3	11	176	0.00144325	0.5484	SH3 domain-binding glutamic acid-rich-like protein 3 isoform Iso 1
NX_P05386-1	114	8	11488.7	14	175	0.0011707	0.6754	60S acidic ribosomal protein P1 isoform Iso 1 ; Additional IDs concatenated into MaxParsimony group: NX_P05386-2
NX_P50416-1	773	1	88292.7	26	175	0.000172651	0.3234	Carnitine O-palmitoyltransferase 1, liver isoform isoform Iso 1 ; Additional IDs concatenated into MaxParsimony group: NX_P50416-2
NX_O75390-1	466	19	51661.5	19	174	0.000284757	0.3605	Citrate synthase, mitochondrial isoform Iso 1
NX_P25786-1	263	1	29518.9	20	173	0.000501651	0.5551	Proteasome subunit alpha type-1 isoform Short
NX_P48595-1	397	22	45355.9	22	173	0.000332328	0.5063	Serpin B10 isoform Iso 1
NX_Q02878-1	288	16	32689.6	16	173	0.000458105	0.3646	60S ribosomal protein L6 isoform Iso 1
NX_Q9H0U4-1	201	2	22139.2	19	173	0.000656389	0.6617	Ras-related protein Rab-1B isoform Iso 1
NX_Q9HAV0-1	340	5	37525	18	173	0.000388042	0.4088	Guanine nucleotide-binding protein subunit beta-4 isoform Iso 1
NX_Q9UGI8-1	421	20	47945.9	20	173	0.000313383	0.3848	Testin isoform Iso 1 : NX_Q9UGI8-2 Testin isoform Iso 2
NX_P29466-1	404	0	45111.5	23	172	0.000324682	0.6089	Caspase-1 isoform Alpha ; Additional IDs concatenated into MaxParsimony group: NX_P29466-2, NX_P29466-3, NX_P29466-4, NX_Q5EG05-2, NX_P29466-5
NX_P11216-1	843	9	96616.5	16	171	0.000154696	0.204	Glycogen phosphorylase, brain form isoform Iso 1
NX_P39656-2	419	7	46529.8	15	171	0.000311238	0.3294	Dolichyl-diphosphooligosaccharide--protein glycosyltransferase 48 kDa subunit isoform Iso 2
NX_Q9Y2X3-1	529	21	59522.5	22	171	0.00024652	0.3894	Nucleolar protein 58 isoform Iso 1
NX_Q9Y3F4-2	363	0	39734.7	15	171	0.000359253	0.4904	Serine-threonine kinase receptor-associated protein isoform Iso 2 ; Additional IDs concatenated into MaxParsimony group: NX_Q9Y3F4-1
NX_P47897-2	764	4	86506.2	24	170	0.000169694	0.3259	Glutamine--tRNA ligase isoform Iso 2
NX_Q14739-1	615	17	70640	17	170	0.000210807	0.2098	Lamin-B receptor isoform Iso 1
NX_Q5JTV8-1	583	5	66190.3	19	170	0.000222378	0.3156	Torsin-1A-interacting protein 1 isoform Iso 1 ; Additional IDs concatenated into MaxParsimony group: NX_Q5JTV8-3
NX_Q5T1M5-1	1219	1	133529	25	170	0.000106355	0.2445	FK506-binding protein 15 isoform Iso 1 ; Additional IDs concatenated into MaxParsimony group: NX_Q5T1M5-3
NX_Q8WXX5-1	260	14	29873.1	14	170	0.00049864	0.4192	DnaJ homolog subfamily C member 9 isoform Iso 1
NX_A0AVT1-1	1052	18	117877	22	169	0.000122513	0.2662	Ubiquitin-like modifier-activating enzyme 6 isoform Iso 1 : NX_A0AVT1-2 Ubiquitin-like modifier-activating enzyme 6 isoform Iso 2 ; Additional IDs concatenated into MaxParsimony group: NX_A0AVT1-3, NX_A0AVT1-4
NX_P22392-2	267	2	30099.6	17	169	0.00048271	0.5206	Nucleoside diphosphate kinase B isoform Iso 3 : NX_P22392-1 Nucleoside diphosphate kinase B isoform Iso 1
NX_Q15019-3	371	2	42639.9	20	169	0.000347395	0.5795	Septin-2 isoform Iso 3
NX_Q9BXP5-5	839	5	96145	23	169	0.000153616	0.2145	Serrate RNA effector molecule homolog isoform Iso 5
NX_P01834-1	106	6	11583.7	6	168	0.00120869	0.8019	Ig kappa chain C region isoform Iso 1
NX_P32119-1	198	12	21860.2	15	168	0.000647076	0.5253	Peroxiredoxin-2 isoform Iso 1
NX_P38919-1	411	21	46823.2	25	168	0.00031173	0.5012	Eukaryotic initiation factor 4A-III isoform Iso 1
NX_P62195-1	406	18	45579	19	168	0.000315569	0.4384	26S protease regulatory subunit 8 isoform Iso 1 : NX_P62195-2 26S protease regulatory subunit 8 isoform Iso 2
NX_Q15052-1	776	18	87425.2	20	168	0.000165104	0.2758	Rho guanine nucleotide exchange factor 6 isoform Iso 1 : NX_Q15052-2 Rho guanine nucleotide exchange factor 6 isoform Iso 2 ; Additional IDs concatenated into MaxParsimony group: NX_Q14155-4, NX_Q14155-3, NX_Q14155-2
NX_Q9UHD8-1	586	0	65342.8	22	168	0.000218637	0.3959	Septin-9 isoform Iso 1 ; Additional IDs concatenated into MaxParsimony group: NX_Q9UHD8-5, NX_Q9UHD8-2, NX_Q9UHD8-7, NX_Q16181-2, NX_Q9UHD8-8, NX_Q9UHD8-9
NX_P35611-3	768	0	84232.4	20	167	0.000165831	0.3164	Alpha-adducin isoform Iso 3 ; Additional IDs concatenated into MaxParsimony group: NX_P35611-1, NX_P35611-6, NX_P35611-2, NX_P35611-4
NX_P62906-1	217	16	24797.5	16	167	0.000586905	0.4286	60S ribosomal protein L10a isoform Iso 1
NX_P78344-1	907	2	102279	20	167	0.000140417	0.2415	Eukaryotic translation initiation factor 4 gamma 2 isoform Iso 1 ; Additional IDs concatenated into MaxParsimony group: NX_P78344-2
NX_Q12905-1	390	22	43017.2	22	167	0.00032656	0.5359	Interleukin enhancer-binding factor 2 isoform Iso 1
NX_Q5T1M5-2	1209	3	132367	25	167	0.000105342	0.2432	FK506-binding protein 15 isoform Iso 2
[truncated: 2,686 more rows]

## Sheet: 1c
Supplementary file 1c: All proteins confidently identified in the Revovery group with maximum parsimony criterion
[truncated: 3,717 more rows]
