# Supplementary material for: Proteomics reveals disturbances in the immune response and energy metabolism of monocytes from patients with septic shock
Source: Sci Rep. 2021 Jul 26;11:15149. doi: 10.1038/s41598-021-94474-0 (PMC8313678; doi:10.1038/s41598-021-94474-0)
Supplement: Supplementary file 3 — Supplementary Information 3. [file 41598_2021_94474_MOESM3_ESM.xlsx]

## Sheet: 2a
Supplementary file 2a: List of the proteins detected only in Control biological condition.				Supplemental Table 2a: List of the proteins detected only in Control biological condition.				Supplemental Table 2a: List of the proteins detected only in Control biological condition.				Supplemental Table 2a: List of the proteins detected only in Control biological condition.				Supplemental Table 2a: List of the proteins detected only in Control biological condition.				Supplemental Table 2a: List of the proteins detected only in Control biological condition.				Supplemental Table 2a: List of the proteins detected only in Control biological condition.				Supplemental Table 2a: List of the proteins detected only in Control biological condition.				Supplemental Table 2a: List of the proteins detected only in Control biological condition.				Supplemental Table 2a: List of the proteins detected only in Control biological condition.				Supplemental Table 2a: List of the proteins detected only in Control biological condition.				Supplemental Table 2a: List of the proteins detected only in Control biological condition.				Supplemental Table 2a: List of the proteins detected only in Control biological condition.
Entry	Replicate Count	Total Signal (NSAF)	Description
NX_Q9BZG1-1	2	0.000108149	Ras-related protein Rab-34 isoform Iso 1
NX_P13533-1	2	2.72549e-05	Myosin-6 isoform Iso 1
NX_P52756-1	3	9.43934e-05	RNA-binding protein 5 isoform Iso 1 : NX_P52756-4 RNA-binding protein 5 isoform Iso 4
NX_Q9H2I8-1	2	0.000290316	Leucine-rich repeat-containing protein C10orf11 isoform Iso 1
NX_P78362-2	2	6.84259e-05	SRSF protein kinase 2 isoform Iso 2
NX_O75251-1	2	0.000140987	NADH dehydrogenase [ubiquinone] iron-sulfur protein 7, mitochondrial isoform Iso 1 ; Additional IDs concatenated into MaxParsimony group: NX_O75251-2
NX_Q8NC56-1	2	7.23816e-05	LEM domain-containing protein 2 isoform Iso 1 : NX_Q8NC56-2 LEM domain-containing protein 2 isoform Iso 2
NX_Q9Y2L5-1	3	4.06371e-05	Trafficking protein particle complex subunit 8 isoform Iso 1 ; Additional IDs concatenated into MaxParsimony group: NX_Q9Y2L5-2
NX_Q6IPX3-2	3	0.000281725	Transcription elongation factor A protein-like 6 isoform Iso 2
NX_P27216-1	2	0.000205607	Annexin A13 isoform A
NX_P16520-1	2	0.000106845	Guanine nucleotide-binding protein G(I)/G(S)/G(T) subunit beta-3 isoform Iso 1
NX_O43776-2	2	0.000240709	Asparagine--tRNA ligase, cytoplasmic isoform Iso 2
NX_Q7Z4Q2-1	2	5.17989e-05	HEAT repeat-containing protein 3 isoform Iso 1 ; Additional IDs concatenated into MaxParsimony group: NX_Q7Z4Q2-2
NX_Q9HBI1-2	2	0.000113273	Beta-parvin isoform Iso 2 ; Additional IDs concatenated into MaxParsimony group: NX_Q9HBI1-1, NX_Q9HBI1-3
NX_Q8IYB5-1	4	0.000138556	Stromal membrane-associated protein 1 isoform Iso 1
NX_Q8TDH9-1	3	0.000276671	Biogenesis of lysosome-related organelles complex 1 subunit 5 isoform Iso 1 ; Additional IDs concatenated into MaxParsimony group: NX_Q8TDH9-3
NX_Q9NRW7-1	5	0.000296157	Vacuolar protein sorting-associated protein 45 isoform Iso 1 ; Additional IDs concatenated into MaxParsimony group: NX_Q9NRW7-2
NX_Q8N9N7-1	2	0.000201648	Leucine-rich repeat-containing protein 57 isoform Iso 1
NX_Q02447-1	2	6.12249e-05	Transcription factor Sp3 isoform Iso 1 : NX_Q02447-2 Transcription factor Sp3 isoform Iso 2 ; Additional IDs concatenated into MaxParsimony group: NX_Q02447-6, NX_Q02447-5
NX_O95140-1	2	5.55862e-05	Mitofusin-2 isoform Iso 1 ; Additional IDs concatenated into MaxParsimony group: NX_O95140-2, NX_Q8IWA4-3
NX_Q9HCC0-2	5	0.0004716	Methylcrotonoyl-CoA carboxylase beta chain, mitochondrial isoform Iso 2 ; Additional IDs concatenated into MaxParsimony group: NX_Q9HCC0-1
NX_Q92917-1	2	7.24569e-05	G patch domain and KOW motifs-containing protein isoform Iso 1
NX_Q96JM3-1	3	6.31558e-05	Chromosome alignment-maintaining phosphoprotein 1 isoform Iso 1
NX_P48729-3	2	0.000208624	Casein kinase I isoform alpha isoform Iso 3
NX_Q9BQ39-1	2	5.62108e-05	ATP-dependent RNA helicase DDX50 isoform Iso 1
NX_Q9C0J8-1	2	3.1143e-05	pre-mRNA 3' end processing protein WDR33 isoform Iso 1
NX_P49458-2	2	0.000551936	Signal recognition particle 9 kDa protein isoform Iso 2
NX_Q2M2I8-1	2	2.93296e-05	AP2-associated protein kinase 1 isoform Iso 1 ; Additional IDs concatenated into MaxParsimony group: NX_Q2M2I8-2
NX_Q92575-1	4	0.000175872	UBX domain-containing protein 4 isoform Iso 1
NX_Q99704-1	2	9.86538e-05	Docking protein 1 isoform Iso 1 : NX_Q99704-3 Docking protein 1 isoform Iso 3
NX_Q9BY42-1	2	0.000156264	Protein RTF2 homolog isoform Iso 1
NX_Q9NRN7-1	2	0.000126657	L-aminoadipate-semialdehyde dehydrogenase-phosphopantetheinyl transferase isoform Iso 1
NX_Q70IA8-1	4	0.000402562	MOB kinase activator 3C isoform Iso 1
NX_Q9NX24-1	4	0.000377588	H/ACA ribonucleoprotein complex subunit 2 isoform Iso 1
NX_P05166-2	2	6.27002e-05	Propionyl-CoA carboxylase beta chain, mitochondrial isoform Iso 2 ; Additional IDs concatenated into MaxParsimony group: NX_P05166-1
NX_O43395-3	4	0.000348778	U4/U6 small nuclear ribonucleoprotein Prp3 isoform Iso 2
NX_O95453-1	2	4.61417e-05	Poly(A)-specific ribonuclease PARN isoform Iso 1 : NX_O95453-2 Poly(A)-specific ribonuclease PARN isoform Iso 2 ; Additional IDs concatenated into MaxParsimony group: NX_O95453-3
NX_P49005-1	2	6.34412e-05	DNA polymerase delta subunit 2 isoform Iso 1
NX_Q9H3K2-1	2	0.000121967	Growth hormone-inducible transmembrane protein isoform Iso 1
NX_Q96NB3-1	3	0.000202372	Zinc finger protein 830 isoform Iso 1
NX_Q8IUR0-1	2	0.000176649	Trafficking protein particle complex subunit 5 isoform Iso 1
NX_P08397-1	2	8.2396e-05	Porphobilinogen deaminase isoform Iso 1 : NX_P08397-2 Porphobilinogen deaminase isoform Iso 2 ; Additional IDs concatenated into MaxParsimony group: NX_P08397-3
NX_Q92620-1	2	2.30559e-05	Pre-mRNA-splicing factor ATP-dependent RNA helicase PRP16 isoform Iso 1
NX_Q9BTW9-1	2	2.96366e-05	Tubulin-specific chaperone D isoform Iso 1 : NX_Q9BTW9-2 Tubulin-specific chaperone D isoform Iso 2 ; Additional IDs concatenated into MaxParsimony group: NX_Q9BTW9-4, NX_Q9BTW9-5
NX_Q96C23-1	4	0.000185956	Aldose 1-epimerase isoform Iso 1
NX_Q9H477-1	3	0.000164947	Ribokinase isoform Iso 1 ; Additional IDs concatenated into MaxParsimony group: NX_Q9H477-2
NX_Q93052-1	2	6.682e-05	Lipoma-preferred partner isoform Iso 1
NX_Q9BXW6-1	3	5.64935e-05	Oxysterol-binding protein-related protein 1 isoform B : NX_Q9BXW6-4 Oxysterol-binding protein-related protein 1 isoform Iso 4 : NX_Q9BXW6-2 Oxysterol-binding protein-related protein 1 isoform A
NX_P49207-1	2	0.000719295	60S ribosomal protein L34 isoform Iso 1
NX_Q9NR50-1	4	0.000309916	Translation initiation factor eIF-2B subunit gamma isoform Iso 1 ; Additional IDs concatenated into MaxParsimony group: NX_Q9NR50-2
NX_P01906-1	2	0.000277048	HLA class II histocompatibility antigen, DQ alpha 2 chain isoform Iso 1
NX_O60508-1	3	0.000123434	Pre-mRNA-processing factor 17 isoform Iso 1
NX_O95243-1	2	7.8021e-05	Methyl-CpG-binding domain protein 4 isoform Iso 1 ; Additional IDs concatenated into MaxParsimony group: NX_O95243-2, NX_O95243-5, NX_O95243-3
NX_O00217-1	3	0.000328938	NADH dehydrogenase [ubiquinone] iron-sulfur protein 8, mitochondrial isoform Iso 1
NX_Q8NCN5-1	2	4.64925e-05	Pyruvate dehydrogenase phosphatase regulatory subunit, mitochondrial isoform Iso 1 : NX_Q8NCN5-2 Pyruvate dehydrogenase phosphatase regulatory subunit, mitochondrial isoform Iso 2
NX_Q9UJA5-1	2	0.000130405	tRNA (adenine(58)-N(1))-methyltransferase non-catalytic subunit TRM6 isoform Iso 1 : NX_Q9UJA5-4 tRNA (adenine(58)-N(1))-methyltransferase non-catalytic subunit TRM6 isoform Iso 4 ; Additional IDs concatenated into MaxParsimony group: NX_Q9UJA5-2, NX_Q9UJA5-3
NX_Q6QNY0-1	2	0.000178038	Biogenesis of lysosome-related organelles complex 1 subunit 3 isoform Iso 1
NX_Q9Y5A7-1	2	9.19893e-05	NEDD8 ultimate buster 1 isoform Iso 1 ; Additional IDs concatenated into MaxParsimony group: NX_Q9Y5A7-2
NX_P18887-1	2	0.000142998	DNA repair protein XRCC1 isoform Iso 1
NX_Q14694-1	3	7.08971e-05	Ubiquitin carboxyl-terminal hydrolase 10 isoform Iso 1 ; Additional IDs concatenated into MaxParsimony group: NX_Q14694-2, NX_Q14694-3
NX_Q9NP77-1	2	0.000174969	RNA polymerase II subunit A C-terminal domain phosphatase SSU72 isoform Iso 1
NX_P49768-1	2	8.97151e-05	Presenilin-1 isoform Iso 1 ; Additional IDs concatenated into MaxParsimony group: NX_P49768-2, NX_P49768-7
NX_O14966-1	3	0.000340672	Ras-related protein Rab-7L1 isoform Iso 1
NX_Q96BZ4-1	2	0.000168448	Phospholipase D4 isoform Iso 1
NX_Q9NXR7-2	3	0.000172993	BRCA1-A complex subunit BRE isoform Iso 2 ; Additional IDs concatenated into MaxParsimony group: NX_Q9NXR7-1, NX_Q9NXR7-3, NX_Q9NXR7-4
NX_Q13574-1	2	3.21966e-05	Diacylglycerol kinase zeta isoform Iso 1 ; Additional IDs concatenated into MaxParsimony group: NX_Q13574-3, NX_Q13574-5, NX_Q13574-7, NX_Q13574-4, NX_Q13574-2, NX_Q13574-6
NX_O60341-1	2	8.03287e-05	Lysine-specific histone demethylase 1A isoform Iso 1 ; Additional IDs concatenated into MaxParsimony group: NX_O60341-2
NX_Q02127-1	2	7.6026e-05	Dihydroorotate dehydrogenase (quinone), mitochondrial isoform Iso 1
NX_Q13325-1	3	0.000146369	Interferon-induced protein with tetratricopeptide repeats 5 isoform Iso 1 ; Additional IDs concatenated into MaxParsimony group: NX_Q13325-2
NX_P61244-1	2	0.00021215	Protein max isoform Iso 1 ; Additional IDs concatenated into MaxParsimony group: NX_P61244-2, NX_P61244-4, NX_P61244-3
NX_O43772-1	2	0.000235015	Mitochondrial carnitine/acylcarnitine carrier protein isoform Iso 1
NX_Q13158-1	3	0.000231215	FAS-associated death domain protein isoform Iso 1
NX_Q13671-1	2	3.64785e-05	Ras and Rab interactor 1 isoform RIN1 ; Additional IDs concatenated into MaxParsimony group: NX_Q13671-2
NX_Q12912-1	3	7.46522e-05	Lymphoid-restricted membrane protein isoform Iso 1 : NX_Q12912-2 Lymphoid-restricted membrane protein isoform Iso 2
NX_Q9H3S1-1	3	9.9531e-05	Semaphorin-4A isoform Iso 1 ; Additional IDs concatenated into MaxParsimony group: NX_Q9H3S1-2
NX_Q96ME7-1	2	0.00010138	Zinc finger protein 512 isoform Iso 1 : NX_Q96ME7-2 Zinc finger protein 512 isoform Iso 2 ; Additional IDs concatenated into MaxParsimony group: NX_Q96ME7-3
NX_Q9NWU2-1	2	0.000248129	Glucose-induced degradation protein 8 homolog isoform Iso 1
NX_Q8NFH5-1	2	0.000108365	Nucleoporin NUP53 isoform Iso 1 : NX_Q8NFH5-2 Nucleoporin NUP53 isoform Iso 2 : NX_Q8NFH5-3 Nucleoporin NUP53 isoform Iso 3
NX_Q9Y259-1	2	8.96368e-05	Choline/ethanolamine kinase isoform Iso 1
NX_Q9BUB7-1	3	0.000415612	Transmembrane protein 70, mitochondrial isoform Iso 1 : NX_Q9BUB7-2 Transmembrane protein 70, mitochondrial isoform Iso 2
NX_P30837-1	2	6.88577e-05	Aldehyde dehydrogenase X, mitochondrial isoform Iso 1
NX_Q86Y39-2	4	0.000627255	NADH dehydrogenase [ubiquinone] 1 alpha subcomplex subunit 11 isoform Iso 2 ; Additional IDs concatenated into MaxParsimony group: NX_Q86Y39-1
NX_Q9BW60-1	2	0.000255098	Elongation of very long chain fatty acids protein 1 isoform Iso 1
NX_P81605-2	2	0.000199148	Dermcidin isoform Iso 2 ; Additional IDs concatenated into MaxParsimony group: NX_P81605-1
NX_Q9BZV1-1	2	6.30986e-05	UBX domain-containing protein 6 isoform Iso 1 : NX_Q9BZV1-2 UBX domain-containing protein 6 isoform Iso 2
NX_Q9H944-1	2	0.00015751	Mediator of RNA polymerase II transcription subunit 20 isoform Iso 1 ; Additional IDs concatenated into MaxParsimony group: NX_Q9H944-2
NX_Q15291-1	2	7.76703e-05	Retinoblastoma-binding protein 5 isoform Iso 1 ; Additional IDs concatenated into MaxParsimony group: NX_Q15291-2
NX_P13598-1	2	8.2925e-05	Intercellular adhesion molecule 2 isoform Iso 1
NX_Q9Y606-1	2	6.68916e-05	tRNA pseudouridine synthase A, mitochondrial isoform Iso 1 : NX_Q9Y606-2 tRNA pseudouridine synthase A, mitochondrial isoform Iso 2
NX_O43264-1	3	0.000101908	Centromere/kinetochore protein zw10 homolog isoform Iso 1 : NX_O43264-2 Centromere/kinetochore protein zw10 homolog isoform Iso 2
NX_O60573-1	2	0.000138547	Eukaryotic translation initiation factor 4E type 2 isoform Iso 1 ; Additional IDs concatenated into MaxParsimony group: NX_O60573-2
NX_Q712K3-1	3	0.000373875	Ubiquitin-conjugating enzyme E2 R2 isoform Iso 1
NX_Q687X5-1	2	7.35418e-05	Metalloreductase STEAP4 isoform Iso 1
NX_O60701-1	3	0.000151658	UDP-glucose 6-dehydrogenase isoform Iso 1 : NX_O60701-3 UDP-glucose 6-dehydrogenase isoform Iso 3 ; Additional IDs concatenated into MaxParsimony group: NX_O60701-2
NX_Q9UBX3-2	2	0.000164318	Mitochondrial dicarboxylate carrier isoform Iso 2 ; Additional IDs concatenated into MaxParsimony group: NX_Q9UBX3-1
NX_P05165-1	2	4.96503e-05	Propionyl-CoA carboxylase alpha chain, mitochondrial isoform Iso 1 ; Additional IDs concatenated into MaxParsimony group: NX_P05165-2, NX_P05165-3
NX_O60220-1	3	0.000431924	Mitochondrial import inner membrane translocase subunit Tim8 A isoform Iso 1
NX_Q9ULA0-1	3	7.1852e-05	Aspartyl aminopeptidase isoform Iso 1
NX_Q06265-2	2	0.000115299	Exosome complex component RRP45 isoform Iso 2 : NX_Q06265-4 Exosome complex component RRP45 isoform Iso 4 ; Additional IDs concatenated into MaxParsimony group: NX_Q06265-1
NX_Q9UKL0-1	2	7.15549e-05	REST corepressor 1 isoform Iso 1
NX_Q5JU69-1	3	0.000185957	Torsin-2A isoform Iso 1

## Sheet: 2b
Supplementary file 2b: List of the proteins detected only in Sepsis biological condition.
Entry	Replicate Count	Total Signal (NSAF)	Description
NX_O75594-1	6	0.0021236	Peptidoglycan recognition protein 1 isoform Iso 1
NX_P10124-1	6	0.00150203	Serglycin isoform Iso 1
NX_P05186-1	5	0.00064589	Alkaline phosphatase, tissue-nonspecific isozyme isoform Iso 1 : NX_P05186-3 Alkaline phosphatase, tissue-nonspecific isozyme isoform Iso 3 ; Additional IDs concatenated into MaxParsimony group: NX_P05186-2
NX_P27449-1	5	0.00123097	V-type proton ATPase 16 kDa proteolipid subunit isoform Iso 1
NX_P56134-1	5	0.00162467	ATP synthase subunit f, mitochondrial isoform Iso 1 ; Additional IDs concatenated into MaxParsimony group: NX_P56134-2, NX_P56134-3, NX_P56134-4
NX_Q70UQ0-1	5	0.00050867	Inhibitor of nuclear factor kappa-B kinase-interacting protein isoform Iso 1 : NX_Q70UQ0-2 Inhibitor of nuclear factor kappa-B kinase-interacting protein isoform Iso 2
NX_Q8N697-1	5	0.000231228	Solute carrier family 15 member 4 isoform Iso 1 : NX_Q8N697-2 Solute carrier family 15 member 4 isoform Iso 2
NX_Q9Y279-1	5	0.00120323	V-set and immunoglobulin domain-containing protein 4 isoform Iso 1 : NX_Q9Y279-2 V-set and immunoglobulin domain-containing protein 4 isoform Iso 2 ; Additional IDs concatenated into MaxParsimony group: NX_Q9Y279-3
NX_O43451-1	4	0.00013559	Maltase-glucoamylase, intestinal isoform Iso 1 ; Additional IDs concatenated into MaxParsimony group: NX_Q2M2H8-1
NX_P00167-1	4	0.000718495	Cytochrome b5 isoform Iso 1 ; Additional IDs concatenated into MaxParsimony group: NX_P00167-3, NX_P00167-2
NX_P05089-1	4	0.00137236	Arginase-1 isoform Iso 1 ; Additional IDs concatenated into MaxParsimony group: NX_P05089-2
NX_P05089-3	4	0.000986279	Arginase-1 isoform Iso 3
NX_P13987-1	4	0.00104481	CD59 glycoprotein isoform Iso 1
NX_P31997-1	4	0.000799798	Carcinoembryonic antigen-related cell adhesion molecule 8 isoform Iso 1 ; Additional IDs concatenated into MaxParsimony group: NX_P13688-1, NX_P13688-10, NX_P13688-8, NX_P06731-1, NX_P06731-2, NX_P13688-5, NX_P13688-6, NX_P13688-9, NX_P13688-11, NX_P13688-4, NX_P13688-3
NX_Q4G0N4-1	4	0.000213813	NAD kinase 2, mitochondrial isoform Iso 1 : NX_Q4G0N4-3 NAD kinase 2, mitochondrial isoform Iso 3 ; Additional IDs concatenated into MaxParsimony group: NX_Q4G0N4-2
NX_Q6UX06-1	4	0.000464718	Olfactomedin-4 isoform Iso 1
NX_Q6UX53-1	4	0.000987371	Methyltransferase-like protein 7B isoform Iso 1
NX_Q86Y34-1	4	0.000377584	Adhesion G protein-coupled receptor G3 isoform Iso 1
NX_Q86YZ3-1	4	7.98001e-05	Hornerin isoform Iso 1
NX_Q8N490-2	4	0.000485247	Probable hydrolase PNKD isoform Iso 2
NX_Q96AA3-1	4	0.000161311	Protein RFT1 homolog isoform Iso 1
NX_Q9Y617-1	4	0.000420204	Phosphoserine aminotransferase isoform Iso 1 ; Additional IDs concatenated into MaxParsimony group: NX_Q9Y617-2
NX_O95456-1	3	0.000201053	Proteasome assembly chaperone 1 isoform Iso 1 ; Additional IDs concatenated into MaxParsimony group: NX_O95456-2
NX_P02656-1	3	0.000940737	Apolipoprotein C-III isoform Iso 1
NX_P05452-1	3	0.000531802	Tetranectin isoform Iso 1
NX_P06493-1	3	0.00034843	Cyclin-dependent kinase 1 isoform Iso 1
NX_P11441-1	3	0.000765115	Ubiquitin-like protein 4A isoform Iso 1 : contaminant_UBIQUITIN06
NX_P21397-1	3	0.000252534	Amine oxidase [flavin-containing] A isoform Iso 1 : NX_P21397-2 Amine oxidase [flavin-containing] A isoform Iso 2
NX_P28562-1	3	0.000188756	Dual specificity protein phosphatase 1 isoform Iso 1
NX_P46013-1	3	2.3208e-05	Proliferation marker protein Ki-67 isoform Long ; Additional IDs concatenated into MaxParsimony group: NX_P46013-2
NX_P55327-3	3	0.000243255	Tumor protein D52 isoform Iso 3 : NX_P55327-2 Tumor protein D52 isoform Iso 2 ; Additional IDs concatenated into MaxParsimony group: NX_P55327-6, NX_P55327-5, NX_P55327-7, NX_P55327-1, NX_P55327-4
NX_Q08ET2-1	3	0.000174834	Sialic acid-binding Ig-like lectin 14 isoform Iso 1
NX_Q3ZCW2-1	3	0.000309481	Galectin-related protein isoform Iso 1
NX_Q8N6Q3-1	3	0.000756714	CD177 antigen isoform Iso 1
NX_Q96A49-1	3	0.000236315	Synapse-associated protein 1 isoform Iso 1
NX_Q96LC7-1	3	8.96319e-05	Sialic acid-binding Ig-like lectin 10 isoform Iso 1 ; Additional IDs concatenated into MaxParsimony group: NX_Q96LC7-3, NX_Q96LC7-4, NX_Q96LC7-2, NX_Q96LC7-7, NX_Q96LC7-6, NX_Q96LC7-9, NX_Q96LC7-8, NX_Q96LC7-5
NX_Q9BSY4-1	3	0.000683325	Coiled-coil-helix-coiled-coil-helix domain-containing protein 5 isoform Iso 1 ; Additional IDs concatenated into MaxParsimony group: NX_Q9BSY4-2
NX_Q9UM00-2	3	0.00056392	Calcium load-activated calcium channel isoform Iso 2 ; Additional IDs concatenated into MaxParsimony group: NX_Q9UM00-1
NX_A2RUS2-1	2	4.83343e-05	DENN domain-containing protein 3 isoform Iso 1 ; Additional IDs concatenated into MaxParsimony group: NX_A2RUS2-2
NX_A6NI73-1	2	0.000125592	Leukocyte immunoglobulin-like receptor subfamily A member 5 isoform Iso 1 ; Additional IDs concatenated into MaxParsimony group: NX_A6NI73-2, NX_A6NI73-3, NX_A6NI73-4
NX_O00391-1	2	0.000122782	Sulfhydryl oxidase 1 isoform Iso 1 ; Additional IDs concatenated into MaxParsimony group: NX_O00391-2
NX_O00461-1	2	7.67117e-05	Golgi integral membrane protein 4 isoform Iso 1
NX_O15254-2	2	4.77478e-05	Peroxisomal acyl-coenzyme A oxidase 3 isoform Iso 2 ; Additional IDs concatenated into MaxParsimony group: NX_O15254-1
NX_O15296-1	2	7.30765e-05	Arachidonate 15-lipoxygenase B isoform A ; Additional IDs concatenated into MaxParsimony group: NX_O15296-4, NX_O15296-3, NX_O15296-2
NX_O43704-1	2	0.000146488	Sulfotransferase family cytosolic 1B member 1 isoform Iso 1
NX_O75352-1	2	0.000213651	Mannose-P-dolichol utilization defect 1 protein isoform Iso 1 ; Additional IDs concatenated into MaxParsimony group: NX_O75352-2
NX_O95470-1	2	4.21238e-05	Sphingosine-1-phosphate lyase 1 isoform Iso 1
NX_P01034-1	2	0.000270246	Cystatin-C isoform Iso 1
NX_P04156-1	2	0.000175672	Major prion protein isoform Iso 1 : NX_P04156-2 Major prion protein isoform Iso 2
NX_P05090-1	2	0.000454888	Apolipoprotein D isoform Iso 1
NX_P13688-2	2	0.000203982	Carcinoembryonic antigen-related cell adhesion molecule 1 isoform Iso 2
NX_P20930-1	2	1.77335e-05	Filaggrin isoform Iso 1
NX_P28072-1	2	0.000365966	Proteasome subunit beta type-6 isoform Iso 1
NX_P36222-1	2	0.000254931	Chitinase-3-like protein 1 isoform Iso 1
NX_P43308-1	2	0.000231877	Translocon-associated protein subunit beta isoform Iso 1
NX_P48506-1	2	4.72408e-05	Glutamate--cysteine ligase catalytic subunit isoform Iso 1
NX_P53611-1	2	0.000112202	Geranylgeranyl transferase type-2 subunit beta isoform Iso 1
NX_P54687-5	2	0.000134798	Branched-chain-amino-acid aminotransferase, cytosolic isoform Iso 5 ; Additional IDs concatenated into MaxParsimony group: NX_P54687-1, NX_P54687-4, NX_P54687-3, NX_P54687-2
NX_Q12824-1	2	6.93394e-05	SWI/SNF-related matrix-associated actin-dependent regulator of chromatin subfamily B member 1 isoform A ; Additional IDs concatenated into MaxParsimony group: NX_Q12824-2
NX_Q13315-1	2	1.28366e-05	Serine-protein kinase ATM isoform Iso 1
NX_Q14676-1	2	2.27988e-05	Mediator of DNA damage checkpoint protein 1 isoform Iso 1 ; Additional IDs concatenated into MaxParsimony group: NX_Q14676-2, NX_Q14676-3, NX_Q14676-4
NX_Q15027-1	2	7.93767e-05	Arf-GAP with coiled-coil, ANK repeat and PH domain-containing protein 1 isoform Iso 1
NX_Q15154-1	2	2.6945e-05	Pericentriolar material 1 protein isoform Iso 1
NX_Q15904-1	2	0.000131134	V-type proton ATPase subunit S1 isoform Iso 1
NX_Q2TAL8-1	2	5.57593e-05	Glutamine-rich protein 1 isoform Iso 1
NX_Q53H82-1	2	0.000161377	Endoribonuclease LACTB2 isoform Iso 1
NX_Q6EKJ0-1	2	5.66829e-05	General transcription factor II-I repeat domain-containing protein 2B isoform Iso 1
NX_Q6P3W7-1	2	5.81485e-05	SCY1-like protein 2 isoform Iso 1
NX_Q6PL24-1	2	0.000208477	Protein TMED8 isoform Iso 1
NX_Q6UXH1-6	2	0.000109907	Cysteine-rich with EGF-like domain protein 2 isoform Iso 6 ; Additional IDs concatenated into MaxParsimony group: NX_Q6UXH1-1, NX_Q6UXH1-4
NX_Q7Z7L1-1	2	4.44434e-05	Schlafen family member 11 isoform Iso 1 ; Additional IDs concatenated into MaxParsimony group: NX_Q68D06-1, NX_Q68D06-2
NX_Q8N2K0-2	2	6.47337e-05	Monoacylglycerol lipase ABHD12 isoform Iso 2 ; Additional IDs concatenated into MaxParsimony group: NX_Q8N2K0-1, NX_Q8N2K0-3
NX_Q8N392-1	2	5.20659e-05	Rho GTPase-activating protein 18 isoform Iso 1 : NX_Q8N392-2 Rho GTPase-activating protein 18 isoform Iso 2
NX_Q8N668-1	2	0.000161616	COMM domain-containing protein 1 isoform Iso 1 ; Additional IDs concatenated into MaxParsimony group: NX_Q8N668-2
NX_Q8N6G5-1	2	8.5879e-05	Chondroitin sulfate N-acetylgalactosaminyltransferase 2 isoform Iso 1 ; Additional IDs concatenated into MaxParsimony group: NX_Q8N6G5-2
NX_Q8N6Q3-2	2	0.00054883	CD177 antigen isoform Iso 2
NX_Q8NFW8-1	2	0.000113988	N-acylneuraminate cytidylyltransferase isoform Iso 1 : NX_Q8NFW8-2 N-acylneuraminate cytidylyltransferase isoform Iso 2
NX_Q8WUX9-1	2	8.35572e-05	Charged multivesicular body protein 7 isoform Iso 1
NX_Q8WVM7-1	2	3.13641e-05	Cohesin subunit SA-1 isoform Iso 1
NX_Q969X5-1	2	0.000173047	Endoplasmic reticulum-Golgi intermediate compartment protein 1 isoform Iso 1 : NX_Q969X5-2 Endoplasmic reticulum-Golgi intermediate compartment protein 1 isoform Iso 2 ; Additional IDs concatenated into MaxParsimony group: NX_Q969X5-3
NX_Q96EL3-1	2	0.000460361	39S ribosomal protein L53, mitochondrial isoform Iso 1
NX_Q96M96-1	2	5.28866e-05	FYVE, RhoGEF and PH domain-containing protein 4 isoform Iso 1 ; Additional IDs concatenated into MaxParsimony group: NX_Q96M96-3
NX_Q99643-1	2	0.000150381	Succinate dehydrogenase cytochrome b560 subunit, mitochondrial isoform Iso 1 ; Additional IDs concatenated into MaxParsimony group: NX_Q99643-3, NX_Q99643-5
NX_Q99732-1	2	0.000374235	Lipopolysaccharide-induced tumor necrosis factor-alpha factor isoform Iso 1
NX_Q9BVL4-1	2	5.73777e-05	Selenoprotein O isoform Iso 1
NX_Q9BX59-2	2	8.86454e-05	Tapasin-related protein isoform beta ; Additional IDs concatenated into MaxParsimony group: NX_Q9BX59-1, NX_Q9BX59-3, NX_Q9BX59-5
NX_Q9BXD5-1	2	0.000172999	N-acetylneuraminate lyase isoform Iso 1 ; Additional IDs concatenated into MaxParsimony group: NX_Q9BXD5-2, NX_Q9BXD5-3, NX_Q9BXD5-4
NX_Q9NQI0-1	2	7.3578e-05	Probable ATP-dependent RNA helicase DDX4 isoform Iso 1
NX_Q9NXW2-2	2	0.000119025	DnaJ homolog subfamily B member 12 isoform Iso 2 ; Additional IDs concatenated into MaxParsimony group: NX_Q9NXW2-1
NX_Q9NZZ3-1	2	0.000296843	Charged multivesicular body protein 5 isoform Iso 1
NX_Q9UBP0-1	2	5.01648e-05	Spastin isoform Iso 1 : NX_Q9UBP0-3 Spastin isoform Iso 3 ; Additional IDs concatenated into MaxParsimony group: NX_Q9UBP0-2
NX_Q9UH62-1	2	6.5265e-05	Armadillo repeat-containing X-linked protein 3 isoform Iso 1
NX_Q9Y2S2-1	2	9.13959e-05	Lambda-crystallin homolog isoform Iso 1 : NX_Q9Y2S2-2 Lambda-crystallin homolog isoform Iso 2
NX_Q9Y2X7-1	2	5.68116e-05	ARF GTPase-activating protein GIT1 isoform Iso 1
NX_Q9Y3C8-1	2	0.000319709	Ubiquitin-fold modifier-conjugating enzyme 1 isoform Iso 1
NX_Q9Y3E0-1	2	0.00044707	Vesicle transport protein GOT1B isoform Iso 1
NX_Q9Y3Q8-1	2	0.00010647	TSC22 domain family protein 4 isoform Iso 1 : NX_Q9Y3Q8-2 TSC22 domain family protein 4 isoform Iso 2

## Sheet: 2c
Supplementary file 2c: List of the proteins detected only in Recovery biological condition.
Entry	Replicate Count	Total Signal (NSAF)	Description
NX_Q13362-5	6	0.000238916	Serine/threonine-protein phosphatase 2A 56 kDa regulatory subunit gamma isoform isoform Iso 5 ; Additional IDs concatenated into MaxParsimony group: NX_Q13362-4, NX_Q13362-1, NX_Q13362-3, NX_Q14738-2, NX_Q14738-3, NX_Q13362-2
NX_O43491-1	5	0.000141605	Band 4.1-like protein 2 isoform Iso 1
NX_Q13201-1	5	0.000174447	Multimerin-1 isoform Iso 1 ; Additional IDs concatenated into MaxParsimony group: NX_Q13201-2
NX_Q8N201-1	5	5.31406e-05	Integrator complex subunit 1 isoform Iso 1
NX_Q9UKW4-4	5	0.000163314	Guanine nucleotide exchange factor VAV3 isoform Iso 4
NX_Q9UPT5-3	5	0.000130047	Exocyst complex component 7 isoform Iso 3 ; Additional IDs concatenated into MaxParsimony group: NX_Q9UPT5-6, NX_Q9UPT5-1, NX_Q9UPT5-5, NX_Q9UPT5-2, NX_Q9UPT5-4
NX_O14772-1	4	0.000125902	Fucose-1-phosphate guanylyltransferase isoform Iso 2 ; Additional IDs concatenated into MaxParsimony group: NX_O14772-2
NX_O14879-1	4	0.000432939	Interferon-induced protein with tetratricopeptide repeats 3 isoform Iso 1
NX_O15116-1	4	0.000930035	U6 snRNA-associated Sm-like protein LSm1 isoform Iso 1
NX_O15397-1	4	8.29886e-05	Importin-8 isoform Iso 1 ; Additional IDs concatenated into MaxParsimony group: NX_O15397-2
NX_O95786-1	4	9.65079e-05	Probable ATP-dependent RNA helicase DDX58 isoform Iso 1 ; Additional IDs concatenated into MaxParsimony group: NX_O95786-2
NX_P51809-1	4	0.000403465	Vesicle-associated membrane protein 7 isoform Iso 1 ; Additional IDs concatenated into MaxParsimony group: NX_P51809-2, NX_P51809-3
NX_P55212-1	4	0.000270753	Caspase-6 isoform Alpha ; Additional IDs concatenated into MaxParsimony group: NX_P55212-2
NX_Q05823-1	4	0.000106876	2-5A-dependent ribonuclease isoform Iso 1 ; Additional IDs concatenated into MaxParsimony group: NX_Q05823-2
NX_Q5TFE4-1	4	0.000259524	5'-nucleotidase domain-containing protein 1 isoform Iso 1 ; Additional IDs concatenated into MaxParsimony group: NX_Q5TFE4-2
NX_Q6ZS17-1	4	8.35737e-05	Protein FAM65A isoform Iso 1
NX_Q8N3C0-1	4	2.70621e-05	Activating signal cointegrator 1 complex subunit 3 isoform Iso 1
NX_Q8NDA8-1	4	8.27218e-05	Maestro heat-like repeat-containing protein family member 1 isoform Iso 1 ; Additional IDs concatenated into MaxParsimony group: NX_Q8NDA8-2, NX_Q8NDA8-3
NX_Q93034-1	4	0.000118065	Cullin-5 isoform Iso 1
NX_Q96ST2-1	4	0.00018798	Protein IWS1 homolog isoform Iso 1 ; Additional IDs concatenated into MaxParsimony group: NX_Q96ST2-3, NX_Q96ST2-2
NX_Q9HCD5-1	4	0.000111074	Nuclear receptor coactivator 5 isoform Iso 1
NX_Q9Y450-1	4	0.000131581	HBS1-like protein isoform Iso 1 ; Additional IDs concatenated into MaxParsimony group: NX_Q9Y450-4, NX_Q9Y450-2
NX_P05362-1	3	0.00010055	Intercellular adhesion molecule 1 isoform Iso 1
NX_P17676-1	3	0.000116138	CCAAT/enhancer-binding protein beta isoform Iso 1 : NX_P17676-2 CCAAT/enhancer-binding protein beta isoform Iso 2 : NX_P17676-3 CCAAT/enhancer-binding protein beta isoform Iso 3
NX_P27482-1	3	0.000560261	Calmodulin-like protein 3 isoform Iso 1
NX_P29353-6	3	8.22621e-05	SHC-transforming protein 1 isoform Iso 6 : NX_P29353-7 SHC-transforming protein 1 isoform Iso 7 ; Additional IDs concatenated into MaxParsimony group: NX_P29353-1, NX_P29353-5
NX_P32189-3	3	6.48405e-05	Glycerol kinase isoform Iso 3 ; Additional IDs concatenated into MaxParsimony group: NX_P32189-2, NX_Q14409-1, NX_P32189-4, NX_P32189-1
NX_P49840-1	3	0.000156498	Glycogen synthase kinase-3 alpha isoform Iso 1 ; Additional IDs concatenated into MaxParsimony group: NX_P49841-1
NX_Q01780-1	3	6.63449e-05	Exosome component 10 isoform Iso 1 ; Additional IDs concatenated into MaxParsimony group: NX_Q01780-2
NX_Q14766-3	3	0.00012925	Latent-transforming growth factor beta-binding protein 1 isoform Iso 3 ; Additional IDs concatenated into MaxParsimony group: NX_Q14766-4, NX_Q14766-1, NX_Q14766-5, NX_Q14766-2
NX_Q16595-1	3	0.000357399	Frataxin, mitochondrial isoform Iso 1 ; Additional IDs concatenated into MaxParsimony group: NX_Q16595-3, NX_Q16595-2
NX_Q16774-2	3	0.000163646	Guanylate kinase isoform Iso 2 : NX_Q16774-1 Guanylate kinase isoform Iso 1
NX_Q53QZ3-1	3	0.000206979	Rho GTPase-activating protein 15 isoform Iso 1
NX_Q5JTH9-2	3	4.89901e-05	RRP12-like protein isoform Iso 2 ; Additional IDs concatenated into MaxParsimony group: NX_Q5JTH9-1, NX_Q5JTH9-3
NX_Q5K651-1	3	4.73612e-05	Sterile alpha motif domain-containing protein 9 isoform Iso 1
NX_Q6ZSZ5-1	3	7.12274e-05	Rho guanine nucleotide exchange factor 18 isoform Iso 1 : NX_Q6ZSZ5-2 Rho guanine nucleotide exchange factor 18 isoform Iso 2
NX_Q6ZUM4-3	3	6.91425e-05	Rho GTPase-activating protein 27 isoform Iso 3 ; Additional IDs concatenated into MaxParsimony group: NX_Q6ZUM4-1
NX_Q7Z4H8-1	3	7.05032e-05	KDEL motif-containing protein 2 isoform Iso 1 ; Additional IDs concatenated into MaxParsimony group: NX_Q7Z4H8-2, NX_Q7Z4H8-3
NX_Q8IUR7-1	3	0.000120753	Armadillo repeat-containing protein 8 isoform Iso 1 ; Additional IDs concatenated into MaxParsimony group: NX_Q8IUR7-2, NX_Q8IUR7-7, NX_Q8IUR7-8
NX_Q8N7H5-1	3	0.00012946	RNA polymerase II-associated factor 1 homolog isoform Iso 1 ; Additional IDs concatenated into MaxParsimony group: NX_Q8N7H5-3
NX_Q8NAV1-1	3	0.000170352	Pre-mRNA-splicing factor 38A isoform Iso 1 : NX_Q8NAV1-2 Pre-mRNA-splicing factor 38A isoform Iso 2
NX_Q8TEA8-1	3	0.000288562	D-tyrosyl-tRNA(Tyr) deacylase 1 isoform Iso 1
NX_Q92530-1	3	0.000177201	Proteasome inhibitor PI31 subunit isoform Iso 1
NX_Q96AX2-3	3	0.000425832	Ras-related protein Rab-37 isoform Iso 3
NX_Q96BR1-1	3	0.000120363	Serine/threonine-protein kinase Sgk3 isoform Iso 1 ; Additional IDs concatenated into MaxParsimony group: NX_Q96BR1-2
NX_Q96FZ5-1	3	0.000528042	CKLF-like MARVEL transmembrane domain-containing protein 7 isoform Iso 1 ; Additional IDs concatenated into MaxParsimony group: NX_Q96FZ5-2
NX_Q96KR1-1	3	4.00991e-05	Zinc finger RNA-binding protein isoform Iso 1
NX_Q99856-1	3	0.000105897	AT-rich interactive domain-containing protein 3A isoform Iso 1
NX_Q9BRX2-1	3	0.000164893	Protein pelota homolog isoform Iso 1
NX_Q9UKJ1-1	3	0.000133352	Paired immunoglobulin-like type 2 receptor alpha isoform Iso 1 ; Additional IDs concatenated into MaxParsimony group: NX_Q9UKJ1-2, NX_Q9UKJ1-3, NX_Q9UKJ1-4
NX_Q9ULX6-1	3	0.000112003	A-kinase anchor protein 8-like isoform Iso 1 ; Additional IDs concatenated into MaxParsimony group: NX_Q9ULX6-2
NX_Q9Y251-1	3	0.000177335	Heparanase isoform Iso 1 ; Additional IDs concatenated into MaxParsimony group: NX_Q9Y251-2, NX_Q9Y251-3, NX_Q9Y251-4
NX_Q9Y3C4-1	3	0.000564723	EKC/KEOPS complex subunit TPRKB isoform Iso 1
NX_Q9Y4A5-1	3	1.51184e-05	Transformation/transcription domain-associated protein isoform Iso 1 ; Additional IDs concatenated into MaxParsimony group: NX_Q9Y4A5-2
NX_Q9Y4Z0-1	3	0.000573629	U6 snRNA-associated Sm-like protein LSm4 isoform Iso 1
NX_Q9Y608-1	3	0.000144066	Leucine-rich repeat flightless-interacting protein 2 isoform Iso 1
NX_O00453-11	2	0.000276515	Leukocyte-specific transcript 1 protein isoform Iso 11 ; Additional IDs concatenated into MaxParsimony group: NX_O00453-1, NX_O00453-2, NX_O00453-3, NX_O00453-13, NX_O00453-10, NX_O00453-4, NX_O00453-6
NX_O43813-1	2	8.62395e-05	LanC-like protein 1 isoform Iso 1
NX_O60716-1	2	3.07236e-05	Catenin delta-1 isoform 1ABC : NX_O60716-9 Catenin delta-1 isoform 2ABC : NX_O60716-17 Catenin delta-1 isoform 3ABC : NX_O60716-25 Catenin delta-1 isoform 4ABC ; Additional IDs concatenated into MaxParsimony group: NX_O60716-2, NX_O60716-3, NX_O60716-5, NX_O60716-4, NX_O60716-6, NX_O60716-7, NX_O60716-8
NX_O75064-1	2	4.36944e-05	DENN domain-containing protein 4B isoform Iso 1
NX_O75323-1	2	8.32717e-05	Protein NipSnap homolog 2 isoform Iso 1
NX_O75410-2	2	4.38683e-05	Transforming acidic coiled-coil-containing protein 1 isoform Iso 2 ; Additional IDs concatenated into MaxParsimony group: NX_O75410-1, NX_O75410-6
NX_O75676-1	2	6.95245e-05	Ribosomal protein S6 kinase alpha-4 isoform Iso 1 ; Additional IDs concatenated into MaxParsimony group: NX_O75676-2
NX_O75880-1	2	0.000122928	Protein SCO1 homolog, mitochondrial isoform Iso 1
NX_O95236-1	2	0.000208817	Apolipoprotein L3 isoform Iso 1 ; Additional IDs concatenated into MaxParsimony group: NX_O95236-2
NX_P07197-1	2	5.17365e-05	Neurofilament medium polypeptide isoform Iso 1 : NX_P07197-2 Neurofilament medium polypeptide isoform Iso 2
NX_P07902-1	2	6.64481e-05	Galactose-1-phosphate uridylyltransferase isoform Iso 1
NX_P13224-2	2	0.000188186	Platelet glycoprotein Ib beta chain isoform Iso 2 ; Additional IDs concatenated into MaxParsimony group: NX_P13224-1
NX_P14859-6	2	5.37419e-05	POU domain, class 2, transcription factor 1 isoform Iso 6
NX_P17947-2	2	0.000150659	Transcription factor PU.1 isoform Iso 2 ; Additional IDs concatenated into MaxParsimony group: NX_P17947-1
NX_P18510-3	2	0.000307327	Interleukin-1 receptor antagonist protein isoform Iso 3 ; Additional IDs concatenated into MaxParsimony group: NX_P18510-1, NX_P18510-2
NX_P22307-3	2	0.000146256	Non-specific lipid-transfer protein isoform Iso 3
NX_P23743-1	2	6.03794e-05	Diacylglycerol kinase alpha isoform Iso 1 ; Additional IDs concatenated into MaxParsimony group: NX_P23743-3, NX_P23743-2
NX_P27448-7	2	7.68773e-05	MAP/microtubule affinity-regulating kinase 3 isoform Iso 6
NX_P40937-1	2	0.000192541	Replication factor C subunit 5 isoform Iso 1
NX_P43246-1	2	3.83338e-05	DNA mismatch repair protein Msh2 isoform Iso 1 : NX_P43246-2 DNA mismatch repair protein Msh2 isoform Iso 2
NX_P43378-1	2	6.21409e-05	Tyrosine-protein phosphatase non-receptor type 9 isoform Iso 1
NX_P46108-1	2	0.000235023	Adapter molecule crk isoform Crk-II
NX_P56524-1	2	2.87985e-05	Histone deacetylase 4 isoform Iso 1 ; Additional IDs concatenated into MaxParsimony group: NX_P56524-2
NX_P60604-1	2	0.00018302	Ubiquitin-conjugating enzyme E2 G2 isoform Iso 1 : NX_P60604-2 Ubiquitin-conjugating enzyme E2 G2 isoform Iso 2
NX_P62341-1	2	0.000190549	Selenoprotein T isoform Iso 1
NX_Q00535-1	2	0.000237465	Cyclin-dependent-like kinase 5 isoform Iso 1
NX_Q01415-1	2	0.000109833	N-acetylgalactosamine kinase isoform Iso 1 ; Additional IDs concatenated into MaxParsimony group: NX_Q01415-2
NX_Q0VDG4-1	2	0.000119008	Secernin-3 isoform Iso 1 ; Additional IDs concatenated into MaxParsimony group: NX_Q0VDG4-2
NX_Q12959-2	2	2.5803e-05	Disks large homolog 1 isoform Iso 2 ; Additional IDs concatenated into MaxParsimony group: NX_Q12959-7, NX_Q12959-1, NX_Q12959-4, NX_Q12959-6, NX_Q12959-3, NX_Q12959-5, NX_Q12959-9, NX_Q12959-8
NX_Q12972-1	2	0.000101943	Nuclear inhibitor of protein phosphatase 1 isoform Alpha : NX_Q12972-2 Nuclear inhibitor of protein phosphatase 1 isoform Beta : NX_Q12972-3 Nuclear inhibitor of protein phosphatase 1 isoform Gamma
NX_Q13190-1	2	8.80329e-05	Syntaxin-5 isoform Iso 1 : NX_Q13190-2 Syntaxin-5 isoform Iso 2 ; Additional IDs concatenated into MaxParsimony group: NX_Q13190-4
NX_Q13232-1	2	0.00017881	Nucleoside diphosphate kinase 3 isoform Iso 1
NX_Q13496-1	2	3.93178e-05	Myotubularin isoform Iso 1 ; Additional IDs concatenated into MaxParsimony group: NX_Q13496-2
NX_Q13501-1	2	0.000110747	Sequestosome-1 isoform Iso 1 : NX_Q13501-2 Sequestosome-1 isoform Iso 2
NX_Q13685-1	2	0.000126278	Angio-associated migratory cell protein isoform Iso 1
NX_Q14247-1	2	8.6536e-05	Src substrate cortactin isoform Iso 1 ; Additional IDs concatenated into MaxParsimony group: NX_Q14247-3
NX_Q14562-1	2	3.32746e-05	ATP-dependent RNA helicase DHX8 isoform Iso 1
NX_Q15024-1	2	0.000135386	Exosome complex component RRP42 isoform Iso 1
NX_Q15025-7	2	0.000151118	TNFAIP3-interacting protein 1 isoform Iso 7 ; Additional IDs concatenated into MaxParsimony group: NX_Q15025-1, NX_Q15025-2, NX_Q15025-4, NX_Q15025-6, NX_Q15025-5, NX_Q15025-8
NX_Q15276-1	2	4.08312e-05	Rab GTPase-binding effector protein 1 isoform Iso 1 ; Additional IDs concatenated into MaxParsimony group: NX_Q15276-2
NX_Q15554-3	2	4.26448e-05	Telomeric repeat-binding factor 2 isoform Iso 1
NX_Q16656-4	2	7.9841e-05	Nuclear respiratory factor 1 isoform Iso 4 ; Additional IDs concatenated into MaxParsimony group: NX_Q16656-1, NX_Q16656-2
NX_Q5TA45-1	2	9.16435e-05	Integrator complex subunit 11 isoform Iso 1 : NX_Q5TA45-4 Integrator complex subunit 11 isoform Iso 4 ; Additional IDs concatenated into MaxParsimony group: NX_Q5TA45-3, NX_Q5TA45-2
NX_Q5TC84-1	2	7.72625e-05	Opioid growth factor receptor-like protein 1 isoform Iso 1
NX_Q6L8Q7-1	2	3.81231e-05	2',5'-phosphodiesterase 12 isoform Iso 1 ; Additional IDs concatenated into MaxParsimony group: NX_Q6L8Q7-2
NX_Q6ULP2-1	2	4.74001e-05	Aftiphilin isoform Iso 1 ; Additional IDs concatenated into MaxParsimony group: NX_Q6ULP2-4, NX_Q6ULP2-2, NX_Q6ULP2-5
NX_Q7L0Y3-1	2	5.9096e-05	Mitochondrial ribonuclease P protein 1 isoform Iso 1
NX_Q7Z3U7-2	2	3.54878e-05	Protein MON2 homolog isoform Iso 2 ; Additional IDs concatenated into MaxParsimony group: NX_Q7Z3U7-1, NX_Q7Z3U7-5, NX_Q7Z3U7-6
NX_Q7Z4H3-1	2	0.000146655	HD domain-containing protein 2 isoform Iso 1 ; Additional IDs concatenated into MaxParsimony group: NX_Q7Z4H3-2
NX_Q7Z7A4-1	2	8.47097e-05	PX domain-containing protein kinase-like protein isoform Iso 1 ; Additional IDs concatenated into MaxParsimony group: NX_Q7Z7A4-4, NX_Q7Z7A4-6, NX_Q7Z7A4-2
NX_Q86TI2-2	2	4.74913e-05	Dipeptidyl peptidase 9 isoform Iso 2 : NX_Q86TI2-1 Dipeptidyl peptidase 9 isoform Iso 1 ; Additional IDs concatenated into MaxParsimony group: NX_Q86TI2-4
NX_Q86U38-1	2	6.4772e-05	Nucleolar protein 9 isoform Iso 1 ; Additional IDs concatenated into MaxParsimony group: NX_Q86U38-2
NX_Q8IWZ3-6	2	1.3315e-05	Ankyrin repeat and KH domain-containing protein 1 isoform Iso 6 ; Additional IDs concatenated into MaxParsimony group: NX_Q8IWZ3-4, NX_Q8IWZ3-1, NX_Q8IWZ3-2, NX_Q8IWZ3-3, NX_Q8IWZ3-5
NX_Q8IYB7-1	2	4.56713e-05	DIS3-like exonuclease 2 isoform Iso 1
NX_Q8TEQ0-1	2	3.66206e-05	Sorting nexin-29 isoform Iso 1 ; Additional IDs concatenated into MaxParsimony group: NX_Q8TEQ0-2
NX_Q8TEQ6-1	2	2.36978e-05	Gem-associated protein 5 isoform Iso 1
NX_Q8WUD4-1	2	0.000349665	Coiled-coil domain-containing protein 12 isoform Iso 1
NX_Q8WYP5-2	2	1.31634e-05	Protein ELYS isoform Iso 2 ; Additional IDs concatenated into MaxParsimony group: NX_Q8WYP5-3
NX_Q92783-1	2	9.89619e-05	Signal transducing adapter molecule 1 isoform Iso 1 ; Additional IDs concatenated into MaxParsimony group: NX_Q92783-2
NX_Q969M3-3	2	0.000160269	Protein YIPF5 isoform Iso 3 ; Additional IDs concatenated into MaxParsimony group: NX_Q969M3-1
NX_Q96C90-1	2	0.000249807	Protein phosphatase 1 regulatory subunit 14B isoform Iso 1
NX_Q96EV8-1	2	6.99517e-05	Dysbindin isoform Iso 1 : NX_Q96EV8-3 Dysbindin isoform Iso 3
NX_Q96KQ7-1	2	2.45789e-05	Histone-lysine N-methyltransferase EHMT2 isoform Iso 1 ; Additional IDs concatenated into MaxParsimony group: NX_Q96KQ7-2
NX_Q96LJ7-1	2	0.000185439	Dehydrogenase/reductase SDR family member 1 isoform Iso 1
NX_Q96PP8-1	2	0.000138481	Guanylate-binding protein 5 isoform Iso 1
NX_Q96PP9-1	2	0.000100428	Guanylate-binding protein 4 isoform Iso 1
NX_Q99717-1	2	8.24346e-05	Mothers against decapentaplegic homolog 5 isoform Iso 1
NX_Q99933-1	2	6.87854e-05	BAG family molecular chaperone regulator 1 isoform Iso 1 : NX_Q99933-3 BAG family molecular chaperone regulator 1 isoform Iso 3 : NX_Q99933-4 BAG family molecular chaperone regulator 1 isoform Iso 4 ; Additional IDs concatenated into MaxParsimony group: NX_Q99933-2
NX_Q9BSJ2-4	2	3.82183e-05	Gamma-tubulin complex component 2 isoform Iso 3 ; Additional IDs concatenated into MaxParsimony group: NX_Q9BSJ2-1
NX_Q9BT23-1	2	0.000373155	LIM domain-containing protein 2 isoform Iso 1
NX_Q9BV68-1	2	7.29005e-05	E3 ubiquitin-protein ligase RNF126 isoform Iso 1 ; Additional IDs concatenated into MaxParsimony group: NX_Q9BV68-2
NX_Q9H0C8-1	2	8.9753e-05	Integrin-linked kinase-associated serine/threonine phosphatase 2C isoform Iso 1
NX_Q9HBH0-1	2	0.000305891	Rho-related GTP-binding protein RhoF isoform Iso 1
NX_Q9NSC5-1	2	0.000101078	Homer protein homolog 3 isoform Iso 1 ; Additional IDs concatenated into MaxParsimony group: NX_Q9NSC5-2, NX_Q9NSC5-5
NX_Q9NW64-1	2	9.9416e-05	Pre-mRNA-splicing factor RBM22 isoform Iso 1 ; Additional IDs concatenated into MaxParsimony group: NX_Q9NW64-2
NX_Q9NX46-1	2	0.000100679	Poly(ADP-ribose) glycohydrolase ARH3 isoform Iso 1
NX_Q9NZI7-1	2	6.89534e-05	Upstream-binding protein 1 isoform Iso 1
NX_Q9P0I2-1	2	0.000147457	ER membrane protein complex subunit 3 isoform Iso 1 : NX_Q9P0I2-2 ER membrane protein complex subunit 3 isoform Iso 2
NX_Q9P2W9-1	2	0.000119527	Syntaxin-18 isoform Iso 1
NX_Q9UBB5-1	2	7.23614e-05	Methyl-CpG-binding domain protein 2 isoform Iso 1
NX_Q9UI09-1	2	0.000278752	NADH dehydrogenase [ubiquinone] 1 alpha subcomplex subunit 12 isoform Iso 1 ; Additional IDs concatenated into MaxParsimony group: NX_Q9UI09-2
NX_Q9UI30-1	2	0.000206538	Multifunctional methyltransferase subunit TRM112-like protein isoform Iso 1 ; Additional IDs concatenated into MaxParsimony group: NX_Q9UI30-2
NX_Q9UPP1-1	2	4.03588e-05	Histone lysine demethylase PHF8 isoform Iso 1 : NX_Q9UPP1-2 Histone lysine demethylase PHF8 isoform Iso 2 ; Additional IDs concatenated into MaxParsimony group: NX_Q9UPP1-3, NX_Q9UPP1-4, NX_Q9UPP1-5
NX_Q9Y320-1	2	0.000120576	Thioredoxin-related transmembrane protein 2 isoform Iso 1 ; Additional IDs concatenated into MaxParsimony group: NX_Q9Y320-2
NX_Q9Y673-1	2	7.34842e-05	Dolichyl-phosphate beta-glucosyltransferase isoform Iso 1 ; Additional IDs concatenated into MaxParsimony group: NX_Q9Y673-2
NX_Q9Y6M9-1	2	0.000477224	NADH dehydrogenase [ubiquinone] 1 beta subcomplex subunit 9 isoform Iso 1

## Sheet: 2d
Supplementary file 2d: List of differentially expressed proteins detected in both biological conditions (Sepsis and Control) with statistical significance (FDR < 0.05). These proteins represents the blue dots in the volcano plot
Entry	Fold Change	pValue	Signal in SEPSIS	Signal in CONTROL	Description
NX_P43490-1	-5.45678	0.0190094	0.000637699	0.000116864	Nicotinamide phosphoribosyltransferase isoform Iso 1
NX_Q9HD89-1	-4.23538	0.0166401	0.000862414	0.000203621	Resistin isoform Iso 1 ; Additional IDs concatenated into MaxParsimony group: NX_Q9HD89-2
NX_P68871-1	-3.87123	0.00343582	0.000957128	0.000247241	Hemoglobin subunit beta isoform Iso 1 ; Additional IDs concatenated into MaxParsimony group: NX_P02042-1
NX_P24158-1	-3.22897	0.000710336	0.00136953	0.000424138	Myeloblastin isoform Iso 1
NX_Q13451-2	-3.14027	3.42541e-05	0.000976061	0.000310821	Peptidyl-prolyl cis-trans isomerase FKBP5 isoform Iso 2
NX_P27105-1	-2.85724	4.43271e-05	0.000523453	0.000183202	Erythrocyte band 7 integral membrane protein isoform Iso 1 ; Additional IDs concatenated into MaxParsimony group: NX_P27105-2
NX_P01009-2	-2.81966	0.000449916	0.000413561	0.000146671	Alpha-1-antitrypsin isoform Iso 2 : NX_P01009-3 Alpha-1-antitrypsin isoform Iso 3
NX_Q13451-1	-2.66617	1e-05	0.000958053	0.000359336	Peptidyl-prolyl cis-trans isomerase FKBP5 isoform Iso 1
NX_P01009-1	-2.64306	0.000333128	0.000388915	0.000147146	Alpha-1-antitrypsin isoform Iso 1
NX_P00738-1	-2.60415	0.000903213	0.000465572	0.000178781	Haptoglobin isoform Iso 1 ; Additional IDs concatenated into MaxParsimony group: NX_P00739-2, NX_P00739-1
NX_P00738-2	-2.50768	0.000680619	0.000515851	0.000205708	Haptoglobin isoform Iso 2
NX_Q14254-1	-2.45864	0.000426093	0.000258912	0.000105307	Flotillin-2 isoform Iso 1
NX_P20160-1	-2.39509	0.0101088	0.000910226	0.000380038	Azurocidin isoform Iso 1
NX_O95197-3	-2.38451	0.000207909	0.000391112	0.000164022	Reticulon-3 isoform Iso 3 ; Additional IDs concatenated into MaxParsimony group: NX_O95197-1, NX_O95197-2, NX_O95197-7, NX_O95197-4, NX_O95197-5, NX_O95197-6
NX_Q13636-1	-2.32839	0.00646703	0.000292078	0.000125442	Ras-related protein Rab-31 isoform Iso 1
NX_O14880-1	-2.14289	0.0190941	0.000249018	0.000116207	Microsomal glutathione S-transferase 3 isoform Iso 1
NX_P05109-1	-2.13818	1.53542e-05	0.0162114	0.00758185	Protein S100-A8 isoform Iso 1
NX_P33121-1	-2.01103	0.000194721	0.000372658	0.000185307	Long-chain-fatty-acid--CoA ligase 1 isoform Iso 1
NX_P08246-1	-2.01094	0.00827864	0.00118644	0.000589993	Neutrophil elastase isoform Iso 1
NX_P01834-1	-1.98685	0.0017328	0.00117948	0.000593642	Ig kappa chain C region isoform Iso 1
NX_P33121-2	-1.97614	0.000374254	0.000371775	0.000188132	Long-chain-fatty-acid--CoA ligase 1 isoform Iso 2 ; Additional IDs concatenated into MaxParsimony group: NX_P33121-3, NX_Q9ULC5-4, NX_Q9UKU0-6, NX_Q9UKU0-9, NX_Q9UKU0-5, NX_Q9UKU0-8, NX_Q9UKU0-2, NX_Q9UKU0-7
NX_P15144-1	-1.89702	0.004106	0.000266906	0.000140697	Aminopeptidase N isoform Iso 1
NX_P06702-1	-1.88609	1e-05	0.0152416	0.00808108	Protein S100-A9 isoform Iso 1 ; Additional IDs concatenated into MaxParsimony group: NX_Q8TE77-3
NX_P04080-1	-1.79326	0.00475545	0.000696863	0.0003886	Cystatin-B isoform Iso 1
NX_P10619-2	-1.76491	0.0048911	0.000225061	0.00012752	Lysosomal protective protein isoform Iso 2 ; Additional IDs concatenated into MaxParsimony group: NX_P10619-1
NX_Q9BQA9-1	-1.74245	0.00521081	0.000227672	0.000130662	Uncharacterized protein C17orf62 isoform Iso 1 ; Additional IDs concatenated into MaxParsimony group: NX_Q9BQA9-2
NX_P54577-1	-1.7252	0.000808962	0.000265922	0.00015414	Tyrosine--tRNA ligase, cytoplasmic isoform Iso 1
NX_P08311-1	-1.72452	0.018463	0.00164098	0.000951559	Cathepsin G isoform Iso 1
NX_Q58FG1-1	-1.70285	0.0152382	0.000280861	0.000164936	Putative heat shock protein HSP 90-alpha A4 isoform Iso 1
NX_P09972-1	-1.69552	0.000352029	0.000765203	0.000451308	Fructose-bisphosphate aldolase C isoform Iso 1
NX_O43920-1	-1.65486	0.00491102	0.000326255	0.00019715	NADH dehydrogenase [ubiquinone] iron-sulfur protein 5 isoform Iso 1
NX_P28799-1	-1.63792	0.00241776	0.000281975	0.000172154	Granulins isoform Iso 1 ; Additional IDs concatenated into MaxParsimony group: NX_P28799-2
NX_Q9BPX5-1	-1.6255	0.000973392	0.000223176	0.000137297	Actin-related protein 2/3 complex subunit 5-like protein isoform Iso 1
NX_P21912-1	-1.61385	0.0254541	0.000274221	0.000169917	Succinate dehydrogenase [ubiquinone] iron-sulfur subunit, mitochondrial isoform Iso 1
NX_Q9H4M9-1	-1.61224	0.000119657	0.000440787	0.000273399	EH domain-containing protein 1 isoform Iso 1 ; Additional IDs concatenated into MaxParsimony group: NX_Q9NZN3-2, NX_Q9NZN4-1
NX_P06703-1	-1.60101	0.0278557	0.000680912	0.000425301	Protein S100-A6 isoform Iso 1
NX_P09661-1	-1.56373	0.00457094	0.000464001	0.000296727	U2 small nuclear ribonucleoprotein A' isoform Iso 1
NX_Q9Y696-1	-1.5632	0.00671248	0.00032816	0.000209929	Chloride intracellular channel protein 4 isoform Iso 1
NX_P54727-1	-1.5467	0.000303415	0.000399271	0.000258144	UV excision repair protein RAD23 homolog B isoform Iso 1 : NX_P54727-2 UV excision repair protein RAD23 homolog B isoform Iso 2 ; Additional IDs concatenated into MaxParsimony group: NX_P54725-3
NX_O14556-1	-1.53946	0.00939395	0.000216593	0.000140694	Glyceraldehyde-3-phosphate dehydrogenase, testis-specific isoform Iso 1
NX_O15347-1	-1.53723	0.00725887	0.000389647	0.000253474	High mobility group protein B3 isoform Iso 1
NX_P32119-1	-1.52682	0.0199873	0.000616664	0.000403887	Peroxiredoxin-2 isoform Iso 1
NX_P60510-1	-1.52577	0.0180405	0.000255637	0.000167546	Serine/threonine-protein phosphatase 4 catalytic subunit isoform Iso 1
NX_P14649-1	-1.51785	0.0104901	0.00025706	0.000169358	Myosin light chain 6B isoform Iso 1
NX_Q9NQC3-2	-1.50841	1e-05	0.000604973	0.000401067	Reticulon-4 isoform Iso 2
NX_P25788-1	-1.50252	0.00544408	0.000229248	0.000152576	Proteasome subunit alpha type-3 isoform Iso 1 ; Additional IDs concatenated into MaxParsimony group: NX_P25788-2
NX_P06744-1	-1.4956	0.00303539	0.000979136	0.000654679	Glucose-6-phosphate isomerase isoform Iso 1
NX_Q9NQC3-5	-1.48847	1e-05	0.00056804	0.000381627	Reticulon-4 isoform Iso 5 ; Additional IDs concatenated into MaxParsimony group: NX_Q9NQC3-1, NX_Q9NQC3-4
NX_Q9Y6B6-1	-1.48642	0.0019053	0.00032211	0.000216702	GTP-binding protein SAR1b isoform Iso 1
NX_P05386-1	-1.4862	0.0111161	0.0011271	0.000758376	60S acidic ribosomal protein P1 isoform Iso 1
NX_O14929-1	-1.47884	0.0154416	0.000207364	0.000140221	Histone acetyltransferase type B catalytic subunit isoform A : NX_O14929-2 Histone acetyltransferase type B catalytic subunit isoform B
NX_P61803-1	-1.47808	0.0166617	0.00041143	0.000278355	Dolichyl-diphosphooligosaccharide--protein glycosyltransferase subunit DAD1 isoform Iso 1
NX_Q96HE7-1	-1.47551	0.00344316	0.000379285	0.000257054	ERO1-like protein alpha isoform Iso 1 ; Additional IDs concatenated into MaxParsimony group: NX_Q86YB8-1
NX_O43447-1	-1.47216	0.000399618	0.000299181	0.000203226	Peptidyl-prolyl cis-trans isomerase H isoform Iso 1
NX_P24557-4	-1.47119	0.00751486	0.000320569	0.000217898	Thromboxane-A synthase isoform Iso 4
NX_O00584-1	-1.47021	0.0192357	0.000310959	0.000211507	Ribonuclease T2 isoform Iso 1 ; Additional IDs concatenated into MaxParsimony group: NX_O00584-2
NX_Q9Y6N5-1	-1.46818	0.000160163	0.000694312	0.000472905	Sulfide:quinone oxidoreductase, mitochondrial isoform Iso 1
NX_P49588-1	-1.45104	0.00594087	0.000253409	0.000174639	Alanine--tRNA ligase, cytoplasmic isoform Iso 1 ; Additional IDs concatenated into MaxParsimony group: NX_P49588-2
NX_Q13442-1	-1.44782	0.0159247	0.00031813	0.000219731	28 kDa heat- and acid-stable phosphoprotein isoform Iso 1
NX_P28676-1	-1.44482	0.0107863	0.0011856	0.000820587	Grancalcin isoform Iso 1
NX_P04075-2	-1.43984	3.96491e-05	0.00215605	0.00149742	Fructose-bisphosphate aldolase A isoform Iso 2 : NX_P04075-1 Fructose-bisphosphate aldolase A isoform Iso 1
NX_P26196-1	-1.43724	0.0002953	0.000216372	0.000150548	Probable ATP-dependent RNA helicase DDX6 isoform Iso 1
NX_P30613-2	-1.43696	0.000134867	0.000216623	0.000150751	Pyruvate kinase PKLR isoform L-type
NX_Q07021-1	-1.41043	4.85679e-05	0.000708828	0.000502563	Complement component 1 Q subcomponent-binding protein, mitochondrial isoform Iso 1
NX_Q13310-3	-1.4018	0.001846	0.000222801	0.000158939	Polyadenylate-binding protein 4 isoform Iso 3
NX_Q96AG4-1	-1.40162	0.0125422	0.000435114	0.000310437	Leucine-rich repeat-containing protein 59 isoform Iso 1
NX_P13498-1	-1.39038	0.0108749	0.000515995	0.000371119	Cytochrome b-245 light chain isoform Iso 1
NX_Q16186-1	-1.37673	0.00597899	0.000225352	0.000163687	Proteasomal ubiquitin receptor ADRM1 isoform Iso 1
NX_P12814-2	-1.37297	0.000342105	0.00121805	0.000887162	Alpha-actinin-1 isoform Iso 2 ; Additional IDs concatenated into MaxParsimony group: NX_P12814-3, NX_P12814-4, NX_O43707-2, NX_P35609-1, NX_P35609-2, NX_Q9H254-1, NX_Q9H254-4, NX_Q9H254-2
NX_O43447-2	-1.37232	0.000783452	0.000307475	0.000224055	Peptidyl-prolyl cis-trans isomerase H isoform Iso 2
NX_O75390-1	-1.36862	0.00873189	0.000275512	0.000201306	Citrate synthase, mitochondrial isoform Iso 1
NX_P35637-2	-1.36824	0.0139263	0.000323858	0.000236698	RNA-binding protein FUS isoform Short ; Additional IDs concatenated into MaxParsimony group: NX_Q92804-2, NX_P35637-1
NX_P13861-1	-1.36467	0.0224078	0.0002413	0.000176819	cAMP-dependent protein kinase type II-alpha regulatory subunit isoform Iso 1 ; Additional IDs concatenated into MaxParsimony group: NX_P13861-2
NX_P12814-1	-1.36041	0.000377369	0.00124929	0.000918318	Alpha-actinin-1 isoform Iso 1
NX_Q99536-1	-1.35632	0.00429208	0.000792334	0.000584181	Synaptic vesicle membrane protein VAT-1 homolog isoform Iso 1
NX_P61020-1	-1.3484	0.00250281	0.000629767	0.000467049	Ras-related protein Rab-5B isoform Iso 1
NX_Q7Z5R6-1	-1.34376	0.00306996	0.000277478	0.000206493	Amyloid beta A4 precursor protein-binding family B member 1-interacting protein isoform Iso 1 ; Additional IDs concatenated into MaxParsimony group: NX_Q7Z5R6-2, NX_Q70E73-10, NX_Q70E73-6, NX_Q70E73-3, NX_Q70E73-4, NX_Q70E73-2
NX_P43307-1	-1.3422	0.0123314	0.000235281	0.000175295	Translocon-associated protein subunit alpha isoform Iso 1 ; Additional IDs concatenated into MaxParsimony group: NX_P43307-2
NX_Q99536-3	-1.34089	0.00753576	0.000748376	0.000558119	Synaptic vesicle membrane protein VAT-1 homolog isoform Iso 3 : NX_Q99536-2 Synaptic vesicle membrane protein VAT-1 homolog isoform Iso 2
NX_Q10567-4	-1.33382	0.00761831	0.000312479	0.000234274	AP-1 complex subunit beta-1 isoform Iso 4
NX_P00338-4	-1.33223	0.000708382	0.001201	0.000901492	L-lactate dehydrogenase A chain isoform Iso 4
NX_P24844-1	-1.33033	0.0172672	0.00132204	0.000993766	Myosin regulatory light polypeptide 9 isoform Iso 1
NX_P62241-1	-1.32766	0.0207142	0.000758531	0.000571328	40S ribosomal protein S8 isoform Iso 1
NX_Q14568-1	-1.32557	0.000382099	0.000783143	0.000590799	Heat shock protein HSP 90-alpha A2 isoform Iso 1
NX_P52209-1	-1.32425	0.00359495	0.00114069	0.000861382	6-phosphogluconate dehydrogenase, decarboxylating isoform Iso 1 : NX_P52209-2 6-phosphogluconate dehydrogenase, decarboxylating isoform Iso 2
NX_P24557-3	-1.32325	0.0187282	0.000281273	0.000212563	Thromboxane-A synthase isoform Iso 3 ; Additional IDs concatenated into MaxParsimony group: NX_P24557-1
NX_O43707-1	-1.3198	4.33305e-05	0.00125201	0.00094864	Alpha-actinin-4 isoform Iso 1
NX_P07339-1	-1.31363	0.0112635	0.000830454	0.000632184	Cathepsin D isoform Iso 1
NX_P27695-1	-1.30776	0.0010491	0.00079325	0.00060657	DNA-(apurinic or apyrimidinic site) lyase isoform Iso 1
NX_P14314-2	-1.30772	0.00479278	0.000559498	0.000427841	Glucosidase 2 subunit beta isoform Iso 2
NX_Q10567-1	-1.30356	0.0070186	0.000313435	0.000240444	AP-1 complex subunit beta-1 isoform A
NX_Q9Y3F4-2	-1.30301	0.0163297	0.000345804	0.000265388	Serine-threonine kinase receptor-associated protein isoform Iso 2 ; Additional IDs concatenated into MaxParsimony group: NX_Q9Y3F4-1
NX_P14314-1	-1.30117	0.00611501	0.000546485	0.000419995	Glucosidase 2 subunit beta isoform Iso 1
NX_P00338-3	-1.29842	0.00596119	0.0009876	0.000760617	L-lactate dehydrogenase A chain isoform Iso 3 : NX_P00338-1 L-lactate dehydrogenase A chain isoform Iso 1 ; Additional IDs concatenated into MaxParsimony group: NX_P00338-2, NX_P07864-1, NX_Q6ZMR3-1
NX_O43707-3	-1.29426	0.00289035	0.00112527	0.000869434	Alpha-actinin-4 isoform Iso 3
NX_O14950-1	-1.29238	0.00322014	0.00181147	0.00140166	Myosin regulatory light chain 12B isoform Iso 1 ; Additional IDs concatenated into MaxParsimony group: NX_P24844-2
NX_P60660-1	-1.28778	0.021703	0.00146638	0.00113869	Myosin light polypeptide 6 isoform Non-muscle
NX_P00338-5	-1.28555	0.0180954	0.000937624	0.000729357	L-lactate dehydrogenase A chain isoform Iso 5
NX_P61026-1	-1.28413	0.0229586	0.000557894	0.000434454	Ras-related protein Rab-10 isoform Iso 1
NX_Q05639-1	-1.28286	0.000623147	0.00060417	0.000470957	Elongation factor 1-alpha 2 isoform Iso 1
NX_P07919-1	-1.28228	0.0220375	0.000884072	0.000689452	Cytochrome b-c1 complex subunit 6, mitochondrial isoform Iso 1 ; Additional IDs concatenated into MaxParsimony group: NX_A0A096LP55-1
NX_P09960-3	-1.27962	2.72155e-05	0.000901135	0.000704223	Leukotriene A-4 hydrolase isoform Iso 3
NX_P19105-1	-1.27576	0.00497438	0.00184232	0.0014441	Myosin regulatory light chain 12A isoform Iso 1
NX_P14625-1	-1.27497	0.000258872	0.00108882	0.000853996	Endoplasmin isoform Iso 1
NX_Q92804-1	-1.27292	0.00901036	0.000296225	0.000232713	TATA-binding protein-associated factor 2N isoform Long
NX_P11021-1	-1.27126	0.000394612	0.00138156	0.00108676	78 kDa glucose-regulated protein isoform Iso 1 : contaminant_GR78_PIG 78 KD GLUCOSE REGULATED PROTEIN (GRP 78) (IMMUNOGLOBULIN HEAVY...
NX_O75367-2	-1.26425	0.00759005	0.000787824	0.000623157	Core histone macro-H2A.1 isoform Iso 1
NX_P07910-3	-1.26287	0.000472369	0.0012781	0.00101206	Heterogeneous nuclear ribonucleoproteins C1/C2 isoform Iso 3
NX_Q15907-1	-1.26101	0.0223473	0.000711373	0.000564129	Ras-related protein Rab-11B isoform Iso 1
NX_P07910-2	-1.24958	2.33847e-05	0.00142943	0.00114393	Heterogeneous nuclear ribonucleoproteins C1/C2 isoform C1
NX_Q9P2E9-1	-1.24678	0.00117738	0.00026616	0.000213477	Ribosome-binding protein 1 isoform Iso 3 ; Additional IDs concatenated into MaxParsimony group: NX_Q9P2E9-2
NX_P07910-1	-1.24592	1.63141e-05	0.00131361	0.00105433	Heterogeneous nuclear ribonucleoproteins C1/C2 isoform C2 ; Additional IDs concatenated into MaxParsimony group: NX_P07910-4, NX_O60812-1, NX_P0DMR1-1, NX_B2RXH8-1
NX_P61006-1	-1.23427	0.0113357	0.000646241	0.000523581	Ras-related protein Rab-8A isoform Iso 1
NX_Q96A08-1	-1.22987	0.0116251	0.00187032	0.00152075	Histone H2B type 1-A isoform Iso 1
NX_P52566-1	-1.22497	0.00429329	0.00310739	0.0025367	Rho GDP-dissociation inhibitor 2 isoform Iso 1 ; Additional IDs concatenated into MaxParsimony group: NX_P52565-2
NX_P13804-1	-1.22497	0.0164723	0.000557902	0.000455441	Electron transfer flavoprotein subunit alpha, mitochondrial isoform Iso 1 ; Additional IDs concatenated into MaxParsimony group: NX_P13804-2
NX_Q58FF8-1	-1.22166	0.00480245	0.000601159	0.000492085	Putative heat shock protein HSP 90-beta 2 isoform Iso 1
NX_Q9NQC3-3	-1.22151	0.0199497	0.000345707	0.000283015	Reticulon-4 isoform Iso 3
NX_P00491-1	-1.2166	0.0216949	0.00083376	0.000685319	Purine nucleoside phosphorylase isoform Iso 1
NX_Q9P2E9-3	-1.2147	0.00334962	0.000369279	0.000304008	Ribosome-binding protein 1 isoform Iso 2
NX_P00390-5	-1.21286	0.0167745	0.000383479	0.000316177	Glutathione reductase, mitochondrial isoform Iso 4
NX_P00387-1	-1.20425	0.00570443	0.000517219	0.000429493	NADH-cytochrome b5 reductase 3 isoform Iso 1 : NX_P00387-2 NADH-cytochrome b5 reductase 3 isoform Iso 2 ; Additional IDs concatenated into MaxParsimony group: NX_P00387-3
NX_P07900-2	-1.19973	0.00251046	0.00125754	0.00104819	Heat shock protein HSP 90-alpha isoform Iso 2 : NX_P07900-1 Heat shock protein HSP 90-alpha isoform Iso 1
NX_O15523-1	-1.19189	0.0184709	0.000248332	0.00020835	ATP-dependent RNA helicase DDX3Y isoform Iso 1
NX_P14866-1	-1.1912	0.019984	0.000790583	0.000663686	Heterogeneous nuclear ribonucleoprotein L isoform Iso 1 : NX_P14866-2 Heterogeneous nuclear ribonucleoprotein L isoform Iso 2 ; Additional IDs concatenated into MaxParsimony group: NX_Q8WVV9-4, NX_Q8WVV9-5, NX_Q8WVV9-2, NX_Q8WVV9-3
NX_P20042-1	-1.18963	0.0155953	0.000594205	0.000499489	Eukaryotic translation initiation factor 2 subunit 2 isoform Iso 1
NX_P05107-1	-1.18391	0.0080835	0.000728096	0.000614995	Integrin beta-2 isoform Iso 1
NX_Q14974-1	-1.18361	0.0290966	0.000435048	0.000367559	Importin subunit beta-1 isoform Iso 1 : NX_Q14974-2 Importin subunit beta-1 isoform Iso 2
NX_P30048-1	-1.18244	0.0049555	0.000979853	0.000828673	Thioredoxin-dependent peroxide reductase, mitochondrial isoform Iso 1
NX_P62987-1	-1.18144	0.00705765	0.00263048	0.00222651	Ubiquitin-60S ribosomal protein L40 isoform Iso 1 : contaminant_UBIQUITIN08
NX_P00390-1	-1.17871	0.020327	0.000457863	0.000388443	Glutathione reductase, mitochondrial isoform Mitochondrial : NX_P00390-2 Glutathione reductase, mitochondrial isoform Cytoplasmic ; Additional IDs concatenated into MaxParsimony group: NX_P00390-3, NX_P00390-4
NX_P09960-1	-1.17636	0.00122033	0.00100836	0.000857191	Leukotriene A-4 hydrolase isoform Iso 1 ; Additional IDs concatenated into MaxParsimony group: NX_P09960-4, NX_P09960-2
NX_P26641-1	-1.17216	0.00222629	0.000719551	0.000613868	Elongation factor 1-gamma isoform Iso 1 ; Additional IDs concatenated into MaxParsimony group: NX_P26641-2
NX_P08238-1	-1.16928	0.000765779	0.00162974	0.00139379	Heat shock protein HSP 90-beta isoform Iso 1
NX_Q15366-7	-1.1692	0.0107233	0.000812259	0.000694714	Poly(rC)-binding protein 2 isoform Iso 7
NX_Q15366-3	-1.16883	0.0114328	0.000735704	0.000629438	Poly(rC)-binding protein 2 isoform Iso 3
NX_P00558-1	-1.16793	0.021194	0.00179536	0.00153722	Phosphoglycerate kinase 1 isoform Iso 1 : NX_P00558-2 Phosphoglycerate kinase 1 isoform Iso 2
NX_Q15833-2	-1.16769	0.0180369	0.000423919	0.000363041	Syntaxin-binding protein 2 isoform Iso 2 ; Additional IDs concatenated into MaxParsimony group: NX_Q15833-3, NX_Q15833-1
NX_P13796-1	-1.16348	0.00890116	0.00236011	0.00202848	Plastin-2 isoform Iso 1 ; Additional IDs concatenated into MaxParsimony group: NX_Q92499-2, NX_P13797-1
NX_P61978-3	-1.15619	0.00140349	0.00126709	0.00109592	Heterogeneous nuclear ribonucleoprotein K isoform Iso 3
NX_P04406-1	-1.14837	0.00787041	0.00318926	0.00277721	Glyceraldehyde-3-phosphate dehydrogenase isoform Iso 1 : NX_P04406-2 Glyceraldehyde-3-phosphate dehydrogenase isoform Iso 2
NX_P34897-2	1.17196	0.0110896	0.00027406	0.000321188	Serine hydroxymethyltransferase, mitochondrial isoform Iso 2 ; Additional IDs concatenated into MaxParsimony group: NX_P34896-2
NX_P20810-6	1.17774	0.018873	0.000454552	0.000535344	Calpastatin isoform Iso 6 : NX_P20810-1 Calpastatin isoform Iso 1 ; Additional IDs concatenated into MaxParsimony group: NX_P20810-7, NX_P20810-10, NX_P20810-5, NX_P20810-9
NX_P07814-1	1.17843	0.0136292	0.000182922	0.000215562	Bifunctional glutamate/proline--tRNA ligase isoform Iso 1
NX_P45974-2	1.18456	0.00456239	0.000257257	0.000304736	Ubiquitin carboxyl-terminal hydrolase 5 isoform Short ; Additional IDs concatenated into MaxParsimony group: NX_P45974-1
NX_Q16555-1	1.18507	0.0106533	0.000681877	0.000808069	Dihydropyrimidinase-related protein 2 isoform Iso 1 : NX_Q16555-2 Dihydropyrimidinase-related protein 2 isoform Iso 2 ; Additional IDs concatenated into MaxParsimony group: NX_Q14195-2, NX_Q14195-1, NX_Q14194-2, NX_Q14194-1
NX_P43686-2	1.18733	0.0236133	0.000285385	0.000338846	26S protease regulatory subunit 6B isoform Iso 2
NX_P53621-1	1.18964	0.00891498	0.000248422	0.000295531	Coatomer subunit alpha isoform Iso 1 ; Additional IDs concatenated into MaxParsimony group: NX_P53621-2, NX_Q15154-2
NX_O94804-1	1.1913	0.0294422	0.000182806	0.000217776	Serine/threonine-protein kinase 10 isoform Iso 1 ; Additional IDs concatenated into MaxParsimony group: NX_Q9H2G2-1
NX_P49189-1	1.1934	0.020663	0.000299295	0.000357179	4-trimethylaminobutyraldehyde dehydrogenase isoform Iso 1 : NX_P49189-2 4-trimethylaminobutyraldehyde dehydrogenase isoform Iso 2
NX_O43242-1	1.20419	0.0109748	0.000314716	0.000378979	26S proteasome non-ATPase regulatory subunit 3 isoform Iso 1
NX_P84103-2	1.20657	0.0259479	0.000651755	0.000786391	Serine/arginine-rich splicing factor 3 isoform Iso 2
NX_P49411-1	1.21105	0.00647839	0.000562902	0.0006817	Elongation factor Tu, mitochondrial isoform Iso 1
NX_Q15149-3	1.21315	0.00753596	0.000404249	0.000490415	Plectin isoform Iso 3
NX_Q96FW1-1	1.21364	0.0270601	0.000542452	0.000658342	Ubiquitin thioesterase OTUB1 isoform Iso 1 ; Additional IDs concatenated into MaxParsimony group: NX_Q96FW1-2
NX_Q9HC38-2	1.2165	0.0249916	0.000336405	0.000409237	Glyoxalase domain-containing protein 4 isoform Iso 2 ; Additional IDs concatenated into MaxParsimony group: NX_Q9HC38-1
NX_Q15149-7	1.2193	0.00495984	0.000417273	0.00050878	Plectin isoform Iso 7 ; Additional IDs concatenated into MaxParsimony group: NX_Q15149-2, NX_Q15149-6, NX_Q15149-5, NX_Q15149-9, NX_Q15149-8, NX_Q9UPN3-2, NX_Q9UPN3-3, NX_Q9UPN3-5, NX_Q9NQ39-1
NX_Q15149-1	1.22134	0.00574104	0.000392447	0.00047931	Plectin isoform Iso 1
NX_Q15149-4	1.22255	0.00543565	0.000403336	0.000493099	Plectin isoform Iso 4
NX_P29466-4	1.22353	0.0178346	0.000278398	0.000340629	Caspase-1 isoform Delta
NX_Q9Y3Z3-3	1.23021	0.0069922	0.000941301	0.001158	Deoxynucleoside triphosphate triphosphohydrolase SAMHD1 isoform Iso 3
NX_Q96KP4-1	1.23205	0.0283614	0.000349396	0.000430473	Cytosolic non-specific dipeptidase isoform Iso 1 ; Additional IDs concatenated into MaxParsimony group: NX_Q96KP4-2
NX_P43405-2	1.23396	0.0145198	0.000304796	0.000376108	Tyrosine-protein kinase SYK isoform Short
NX_P26038-1	1.23483	3.69068e-05	0.0015137	0.00186916	Moesin isoform Iso 1 ; Additional IDs concatenated into MaxParsimony group: NX_P35241-5
NX_Q14019-1	1.23511	0.0110806	0.00154964	0.00191398	Coactosin-like protein isoform Iso 1
NX_P43686-1	1.23543	0.00736229	0.000278145	0.000343627	26S protease regulatory subunit 6B isoform Iso 1
NX_Q7KZF4-1	1.23898	0.00247684	0.000282447	0.000349946	Staphylococcal nuclease domain-containing protein 1 isoform Iso 1
NX_Q15459-1	1.2459	0.0114464	0.000219366	0.000273308	Splicing factor 3A subunit 1 isoform Iso 1
NX_Q15363-1	1.24876	0.00553545	0.000472157	0.00058961	Transmembrane emp24 domain-containing protein 2 isoform Iso 1
NX_Q8WUM4-1	1.25154	0.0184341	0.000329221	0.000412034	Programmed cell death 6-interacting protein isoform Iso 1 ; Additional IDs concatenated into MaxParsimony group: NX_Q8WUM4-2
NX_P07948-2	1.25276	0.00114153	0.00028085	0.000351837	Tyrosine-protein kinase Lyn isoform Iso 2
NX_Q8NBQ5-1	1.25422	0.0162669	0.000443874	0.000556715	Estradiol 17-beta-dehydrogenase 11 isoform Iso 1
NX_Q15233-1	1.25898	0.00580381	0.000553293	0.000696584	Non-POU domain-containing octamer-binding protein isoform Iso 1 : NX_Q15233-2 Non-POU domain-containing octamer-binding protein isoform Iso 2
NX_P54819-3	1.25899	0.0152957	0.000663757	0.000835661	Adenylate kinase 2, mitochondrial isoform Iso 3
NX_P43405-1	1.25979	0.00976537	0.000296174	0.000373119	Tyrosine-protein kinase SYK isoform Long
NX_Q96AE4-2	1.26003	0.00677572	0.000260732	0.000328531	Far upstream element-binding protein 1 isoform Iso 2
NX_P26599-1	1.26142	0.00564911	0.000443196	0.000559055	Polypyrimidine tract-binding protein 1 isoform Iso 1 ; Additional IDs concatenated into MaxParsimony group: NX_P26599-2, NX_O95758-5, NX_O95758-3, NX_O95758-2, NX_Q9UKA9-3, NX_Q9UKA9-4, NX_Q9UKA9-2, NX_Q9UKA9-1, NX_Q9UKA9-6, NX_Q9UKA9-5
NX_Q15459-2	1.26408	0.00495032	0.000201388	0.000254571	Splicing factor 3A subunit 1 isoform Iso 2
NX_P40121-2	1.2643	0.00524334	0.000732323	0.000925875	Macrophage-capping protein isoform Iso 2
NX_Q96QH2-2	1.28308	0.00267898	0.000369132	0.000473627	PML-RARA-regulated adapter molecule 1 isoform Iso 2
NX_Q9Y265-1	1.28311	0.00922357	0.00026715	0.000342783	RuvB-like 1 isoform Iso 1 ; Additional IDs concatenated into MaxParsimony group: NX_Q9Y265-2
NX_P47897-2	1.28331	0.0240658	0.000161476	0.000207224	Glutamine--tRNA ligase isoform Iso 2
NX_Q96QH2-1	1.28982	0.0013956	0.000336448	0.000433957	PML-RARA-regulated adapter molecule 1 isoform Iso 1
NX_P28482-2	1.29589	0.0090259	0.000326172	0.000422682	Mitogen-activated protein kinase 1 isoform Iso 2 ; Additional IDs concatenated into MaxParsimony group: NX_P27361-3, NX_P27361-2
NX_P21291-1	1.29742	0.0159508	0.000584634	0.000758518	Cysteine and glycine-rich protein 1 isoform Iso 1
NX_Q07020-1	1.29759	0.0285621	0.000377588	0.000489953	60S ribosomal protein L18 isoform Iso 1 ; Additional IDs concatenated into MaxParsimony group: NX_Q07020-2
NX_P38919-1	1.29808	0.0231299	0.000296654	0.00038508	Eukaryotic initiation factor 4A-III isoform Iso 1
NX_Q9Y3Z3-4	1.29883	0.00261437	0.000940835	0.00122199	Deoxynucleoside triphosphate triphosphohydrolase SAMHD1 isoform Iso 4
NX_P07948-1	1.30057	0.00175206	0.000231541	0.000301134	Tyrosine-protein kinase Lyn isoform Iso 1
NX_P23396-1	1.30094	0.0193128	0.000615037	0.000800125	40S ribosomal protein S3 isoform Iso 1 ; Additional IDs concatenated into MaxParsimony group: NX_P23396-2
NX_O00148-1	1.30437	0.0186936	0.00029927	0.000390358	ATP-dependent RNA helicase DDX39A isoform Iso 1
NX_Q9Y3Z3-1	1.30561	0.00180855	0.000973837	0.00127145	Deoxynucleoside triphosphate triphosphohydrolase SAMHD1 isoform Iso 1 ; Additional IDs concatenated into MaxParsimony group: NX_Q9Y3Z3-2
NX_P55957-2	1.30715	0.0046635	0.000437979	0.000572504	BH3-interacting domain death agonist isoform Iso 2 : NX_P55957-1 BH3-interacting domain death agonist isoform Iso 1 : NX_P55957-4 BH3-interacting domain death agonist isoform Iso 4 ; Additional IDs concatenated into MaxParsimony group: NX_P55957-3
NX_Q16698-2	1.30832	0.0256835	0.00033012	0.000431903	2,4-dienoyl-CoA reductase, mitochondrial isoform Iso 2 ; Additional IDs concatenated into MaxParsimony group: NX_Q16698-1
NX_Q13126-7	1.30881	0.0252045	0.000279142	0.000365344	S-methyl-5'-thioadenosine phosphorylase isoform Iso 7
NX_P17931-1	1.31089	0.00501403	0.000330938	0.000433823	Galectin-3 isoform Iso 1
NX_P35241-4	1.31359	0.00819121	0.000339175	0.000445536	Radixin isoform Iso 4
NX_P54920-1	1.32144	0.000289932	0.000633006	0.000836479	Alpha-soluble NSF attachment protein isoform Iso 1 ; Additional IDs concatenated into MaxParsimony group: NX_Q9H115-1, NX_Q9H115-2
NX_Q96AE4-1	1.32269	0.00116127	0.000261009	0.000345235	Far upstream element-binding protein 1 isoform Iso 1
NX_P11586-1	1.32796	0.00141191	0.000208393	0.000276736	C-1-tetrahydrofolate synthase, cytoplasmic isoform Iso 1 ; Additional IDs concatenated into MaxParsimony group: NX_Q6UB35-1
NX_P42167-2	1.33117	0.000514245	0.000462822	0.000616096	Lamina-associated polypeptide 2, isoforms beta/gamma isoform Gamma
NX_P05120-1	1.33238	0.0230752	0.00024626	0.000328112	Plasminogen activator inhibitor 2 isoform Iso 1
NX_B0I1T2-4	1.34124	0.0203433	0.000202342	0.000271389	Unconventional myosin-Ig isoform Iso 4 : NX_B0I1T2-3 Unconventional myosin-Ig isoform Iso 3
NX_P62942-1	1.34144	0.0126738	0.000850471	0.00114085	Peptidyl-prolyl cis-trans isomerase FKBP1A isoform Iso 1
NX_Q09666-1	1.34514	0.00851935	0.000362129	0.000487114	Neuroblast differentiation-associated protein AHNAK isoform Iso 1
NX_O14979-3	1.34738	0.00893742	0.000204861	0.000276026	Heterogeneous nuclear ribonucleoprotein D-like isoform Iso 3
NX_P42167-1	1.34804	0.000596116	0.000409009	0.00055136	Lamina-associated polypeptide 2, isoforms beta/gamma isoform Beta
NX_P40121-1	1.34933	0.000907707	0.000683669	0.000922498	Macrophage-capping protein isoform Iso 1
NX_P49023-2	1.34996	0.0195555	0.000236285	0.000318974	Paxillin isoform Alpha : NX_P49023-4 Paxillin isoform Iso 4 ; Additional IDs concatenated into MaxParsimony group: NX_P49023-3, NX_O60711-1
NX_P33241-1	1.35298	0.00584023	0.000753972	0.00102011	Lymphocyte-specific protein 1 isoform Iso 1 : NX_P33241-2 Lymphocyte-specific protein 1 isoform Iso 2 ; Additional IDs concatenated into MaxParsimony group: NX_P33241-3
NX_O75915-1	1.35354	0.0012039	0.000458977	0.000621246	PRA1 family protein 3 isoform Iso 1
NX_O95466-2	1.35529	0.00694862	0.000176554	0.000239282	Formin-like protein 1 isoform Iso 2
NX_Q9ULZ3-1	1.35573	0.00101643	0.000497528	0.000674515	Apoptosis-associated speck-like protein containing a CARD isoform Iso 1 ; Additional IDs concatenated into MaxParsimony group: NX_Q9ULZ3-3
NX_P11310-1	1.35651	0.00770357	0.000188075	0.000255126	Medium-chain specific acyl-CoA dehydrogenase, mitochondrial isoform Iso 1 ; Additional IDs concatenated into MaxParsimony group: NX_P11310-2
NX_Q9UH99-3	1.35928	0.00913996	0.000219982	0.000299017	SUN domain-containing protein 2 isoform Iso 3
NX_P17858-1	1.35931	0.00775074	0.000228452	0.000310537	ATP-dependent 6-phosphofructokinase, liver type isoform Iso 1 ; Additional IDs concatenated into MaxParsimony group: NX_P17858-2, NX_P08237-2
NX_Q92522-1	1.36043	0.0162769	0.000451824	0.000614677	Histone H1x isoform Iso 1
NX_P47755-1	1.36269	6.30034e-05	0.000632431	0.000861805	F-actin-capping protein subunit alpha-2 isoform Iso 1
NX_P25786-1	1.36369	0.0232589	0.000477226	0.00065079	Proteasome subunit alpha type-1 isoform Short
NX_Q9UHD8-1	1.36619	0.00104023	0.000209605	0.000286361	Septin-9 isoform Iso 1 ; Additional IDs concatenated into MaxParsimony group: NX_Q9UHD8-5, NX_Q9UHD8-2, NX_Q9UHD8-7, NX_Q9UHD8-9, NX_Q16181-2
NX_O00148-3	1.36928	0.00104603	0.00024757	0.000338993	ATP-dependent RNA helicase DDX39A isoform Iso 3
NX_P49023-1	1.37019	0.0152249	0.000219404	0.000300623	Paxillin isoform Beta
NX_Q15056-2	1.37214	0.0156781	0.000277011	0.000380099	Eukaryotic translation initiation factor 4H isoform Short ; Additional IDs concatenated into MaxParsimony group: NX_Q15056-1
NX_Q9H4A4-1	1.37299	0.00738593	0.000347098	0.000476564	Aminopeptidase B isoform Iso 1
NX_Q96I99-1	1.3735	0.00967266	0.000210376	0.000288951	Succinate--CoA ligase [GDP-forming] subunit beta, mitochondrial isoform Iso 1 ; Additional IDs concatenated into MaxParsimony group: NX_Q96I99-2
NX_P57737-2	1.37747	0.00767003	0.000177614	0.000244658	Coronin-7 isoform Iso 2
NX_P22307-8	1.37895	0.00441345	0.00025341	0.00034944	Non-specific lipid-transfer protein isoform Iso 8 : NX_P22307-4 Non-specific lipid-transfer protein isoform Iso 4 : NX_P22307-2 Non-specific lipid-transfer protein isoform SCP2 ; Additional IDs concatenated into MaxParsimony group: NX_P22307-1, NX_P22307-7, NX_P22307-6
NX_O00764-2	1.38122	0.0211776	0.000270432	0.000373527	Pyridoxal kinase isoform Iso 2
NX_O00764-1	1.38169	0.00990779	0.00028598	0.000395135	Pyridoxal kinase isoform Iso 1 : NX_O00764-3 Pyridoxal kinase isoform Iso 3
NX_Q9UH99-1	1.382	0.00997095	0.000218718	0.000302268	SUN domain-containing protein 2 isoform Iso 1 ; Additional IDs concatenated into MaxParsimony group: NX_Q9UH99-2
NX_P19971-1	1.38448	0.00299092	0.000499264	0.000691222	Thymidine phosphorylase isoform Iso 1 ; Additional IDs concatenated into MaxParsimony group: NX_P19971-2
NX_P32121-3	1.3888	0.00636869	0.000239956	0.000333251	Beta-arrestin-2 isoform Iso 2 ; Additional IDs concatenated into MaxParsimony group: NX_P32121-1, NX_P32121-4, NX_P32121-2, NX_P32121-5, NX_P49407-1
NX_Q12882-1	1.39592	0.0105555	0.000227206	0.000317161	Dihydropyrimidine dehydrogenase [NADP(+)] isoform Iso 1 ; Additional IDs concatenated into MaxParsimony group: NX_Q12882-2
NX_P38117-2	1.39919	0.00156415	0.000236387	0.00033075	Electron transfer flavoprotein subunit beta isoform Iso 2 ; Additional IDs concatenated into MaxParsimony group: NX_P38117-1
NX_O95466-1	1.40575	0.0059539	0.000163143	0.000229338	Formin-like protein 1 isoform Iso 1 ; Additional IDs concatenated into MaxParsimony group: NX_O95466-3, NX_P48739-3, NX_P48739-1, NX_Q96PY5-3, NX_Q96PY5-1
NX_O14818-4	1.40785	0.0126445	0.000499435	0.000703131	Proteasome subunit alpha type-7 isoform Iso 3
NX_Q92608-2	1.41159	0.0149425	0.00019652	0.000277405	Dedicator of cytokinesis protein 2 isoform Iso 2
NX_P29466-1	1.41247	0.00104659	0.000311579	0.000440096	Caspase-1 isoform Alpha ; Additional IDs concatenated into MaxParsimony group: NX_P29466-2, NX_P29466-3, NX_Q5EG05-2
NX_B0I1T2-1	1.41273	0.00611912	0.00021993	0.000310701	Unconventional myosin-Ig isoform Iso 1 ; Additional IDs concatenated into MaxParsimony group: NX_B0I1T2-2, NX_O94832-1
NX_P09668-1	1.41496	0.0100646	0.000224305	0.000317383	Pro-cathepsin H isoform Iso 1
NX_Q9BX68-1	1.41587	0.0160817	0.000201892	0.000285853	Histidine triad nucleotide-binding protein 2, mitochondrial isoform Iso 1
NX_Q99714-1	1.41792	0.000113405	0.000759543	0.00107697	3-hydroxyacyl-CoA dehydrogenase type-2 isoform Iso 1
NX_O43390-2	1.42165	0.000391769	0.000287041	0.000408072	Heterogeneous nuclear ribonucleoprotein R isoform Iso 2 : NX_O43390-4 Heterogeneous nuclear ribonucleoprotein R isoform Iso 4 ; Additional IDs concatenated into MaxParsimony group: NX_O43390-1, NX_O60506-2, NX_O60506-3, NX_O60506-4
NX_P47813-1	1.42405	0.00654825	0.000274934	0.00039152	Eukaryotic translation initiation factor 1A, X-chromosomal isoform Iso 1
NX_P21964-1	1.42645	0.01954	0.000279179	0.000398235	Catechol O-methyltransferase isoform Membrane-bound : NX_P21964-2 Catechol O-methyltransferase isoform Soluble
NX_Q3LXA3-1	1.42775	0.018506	0.000173783	0.00024812	Triokinase/FMN cyclase isoform Iso 1
NX_P17655-2	1.43107	0.0123966	0.000295039	0.000422221	Calpain-2 catalytic subunit isoform Iso 2
NX_P68036-2	1.43252	0.013962	0.000524775	0.000751751	Ubiquitin-conjugating enzyme E2 L3 isoform Iso 2
NX_Q9Y3D6-1	1.43322	0.0232006	0.000182805	0.000262	Mitochondrial fission 1 protein isoform Iso 1
NX_P12955-3	1.43502	0.0141282	0.000178309	0.000255877	Xaa-Pro dipeptidase isoform Iso 3
NX_Q9UHX1-6	1.43896	0.000560772	0.000198755	0.000286	Poly(U)-binding-splicing factor PUF60 isoform Iso 6 : NX_Q9UHX1-4 Poly(U)-binding-splicing factor PUF60 isoform Iso 4 ; Additional IDs concatenated into MaxParsimony group: NX_Q9UHX1-2, NX_Q9UHX1-1, NX_Q9UHX1-5
NX_P36542-1	1.4396	0.0205621	0.000307489	0.00044266	ATP synthase subunit gamma, mitochondrial isoform Liver : NX_P36542-2 ATP synthase subunit gamma, mitochondrial isoform Heart
NX_Q92888-2	1.44866	0.00159884	0.000235768	0.000341548	Rho guanine nucleotide exchange factor 1 isoform Iso 2 ; Additional IDs concatenated into MaxParsimony group: NX_Q92888-4
NX_Q3LXA3-2	1.45728	0.00820948	0.000173228	0.000252441	Triokinase/FMN cyclase isoform Iso 2
NX_Q9UHD8-8	1.45884	0.000685911	0.000181944	0.000265428	Septin-9 isoform Iso 8
NX_P17655-1	1.46384	0.0073277	0.000277486	0.000406195	Calpain-2 catalytic subunit isoform Iso 1
NX_Q15286-1	1.46544	0.0119649	0.000195445	0.000286412	Ras-related protein Rab-35 isoform Iso 1
NX_O43390-3	1.46908	0.000507697	0.000267095	0.000392382	Heterogeneous nuclear ribonucleoprotein R isoform Iso 3
NX_Q9H1E3-1	1.4695	0.00794234	0.000199898	0.000293751	Nuclear ubiquitous casein and cyclin-dependent kinase substrate 1 isoform Iso 1 ; Additional IDs concatenated into MaxParsimony group: NX_Q9H1E3-2
NX_Q8IWB7-1	1.47139	0.00777415	0.000151325	0.000222659	WD repeat and FYVE domain-containing protein 1 isoform Iso 1
NX_Q92888-3	1.47639	0.000758105	0.000224249	0.00033108	Rho guanine nucleotide exchange factor 1 isoform Iso 3 : NX_Q92888-1 Rho guanine nucleotide exchange factor 1 isoform Iso 1
NX_P57737-3	1.47893	0.00406689	0.000138061	0.000204184	Coronin-7 isoform Iso 3 ; Additional IDs concatenated into MaxParsimony group: NX_P57737-1, NX_P57737-4
NX_P53004-1	1.49771	0.00845276	0.000224029	0.000335532	Biliverdin reductase A isoform Iso 1
NX_P15311-1	1.49959	0.00011611	0.000584032	0.000875811	Ezrin isoform Iso 1
NX_Q6RW13-2	1.49998	0.00358049	0.000250109	0.000375158	Type-1 angiotensin II receptor-associated protein isoform Iso 2
NX_P17050-1	1.50924	0.00602002	0.000195624	0.000295244	Alpha-N-acetylgalactosaminidase isoform Iso 1
NX_P36957-1	1.50988	0.0192185	0.000134117	0.000202502	Dihydrolipoyllysine-residue succinyltransferase component of 2-oxoglutarate dehydrogenase complex, mitochondrial isoform Iso 1 ; Additional IDs concatenated into MaxParsimony group: NX_P36957-2
NX_O43242-2	1.51065	0.00102889	0.000190534	0.000287829	26S proteasome non-ATPase regulatory subunit 3 isoform Iso 2
NX_P12955-1	1.51549	0.00501222	0.000158218	0.000239777	Xaa-Pro dipeptidase isoform Iso 1 ; Additional IDs concatenated into MaxParsimony group: NX_P12955-2
NX_P08567-1	1.51758	0.0050123	0.000320343	0.000486145	Pleckstrin isoform Iso 1
NX_P50452-1	1.51954	0.027161	0.000262848	0.000399408	Serpin B8 isoform Iso 1 : NX_P50452-3 Serpin B8 isoform Iso 3
NX_P54819-4	1.51961	0.00359294	0.000622835	0.000946469	Adenylate kinase 2, mitochondrial isoform Iso 4
NX_P28062-2	1.52974	0.0257836	0.000334589	0.000511834	Proteasome subunit beta type-8 isoform Iso 2 ; Additional IDs concatenated into MaxParsimony group: NX_P28062-1, NX_P28074-2
NX_P51452-2	1.53648	0.0103181	0.000474876	0.000729638	Dual specificity protein phosphatase 3 isoform Iso 2
NX_P49407-2	1.54559	0.000945423	0.00022108	0.0003417	Beta-arrestin-1 isoform 1B
NX_Q86V81-1	1.55054	0.00117082	0.000316293	0.000490425	THO complex subunit 4 isoform Iso 1
NX_Q92556-1	1.55165	0.000909456	0.000131935	0.000204717	Engulfment and cell motility protein 1 isoform Iso 1
NX_P62841-1	1.56335	0.000989678	0.000341663	0.000534139	40S ribosomal protein S15 isoform Iso 1
NX_P62328-1	1.56416	0.00512401	0.00227605	0.0035601	Thymosin beta-4 isoform Iso 1
NX_P32942-1	1.56658	0.0119398	0.000141041	0.000220952	Intercellular adhesion molecule 3 isoform Iso 1
NX_O15371-2	1.56708	0.0246067	0.000145159	0.000227475	Eukaryotic translation initiation factor 3 subunit D isoform Iso 2
NX_Q8WXF1-2	1.56881	0.019198	0.000133682	0.000209722	Paraspeckle component 1 isoform Iso 2
NX_Q7L266-1	1.57537	0.0140445	0.000130841	0.000206123	Isoaspartyl peptidase/L-asparaginase isoform Iso 1 : NX_Q7L266-2 Isoaspartyl peptidase/L-asparaginase isoform Iso 2
NX_Q9Y2Q5-1	1.57908	0.0145561	0.000321237	0.000507259	Ragulator complex protein LAMTOR2 isoform Iso 1 ; Additional IDs concatenated into MaxParsimony group: NX_Q9Y2Q5-2, NX_Q9Y2Q5-3
NX_Q99714-2	1.57934	2.6706e-05	0.000677489	0.00106998	3-hydroxyacyl-CoA dehydrogenase type-2 isoform Iso 2
NX_Q9NUV9-1	1.58289	0.00368597	0.00029927	0.00047371	GTPase IMAP family member 4 isoform Iso 1
NX_P23141-3	1.58707	0.00143631	0.000469089	0.000744477	Liver carboxylesterase 1 isoform Iso 3
NX_P62995-1	1.58871	0.00456455	0.000172348	0.00027381	Transformer-2 protein homolog beta isoform Iso 1 : NX_P62995-3 Transformer-2 protein homolog beta isoform Iso 3
NX_P23141-2	1.5991	0.00173536	0.000467221	0.000747132	Liver carboxylesterase 1 isoform Iso 2 ; Additional IDs concatenated into MaxParsimony group: NX_P23141-1
NX_O43488-1	1.60048	0.00408269	0.000171509	0.000274497	Aflatoxin B1 aldehyde reductase member 2 isoform Iso 1 ; Additional IDs concatenated into MaxParsimony group: NX_O95154-1
NX_P35241-3	1.60231	0.0128571	0.000400041	0.000640989	Radixin isoform Iso 3
NX_P51452-1	1.6118	0.00745375	0.000404744	0.000652365	Dual specificity protein phosphatase 3 isoform Iso 1
NX_P61313-2	1.62375	0.00584185	0.000220614	0.000358221	60S ribosomal protein L15 isoform Iso 2
NX_P0DMM9-3	1.63227	0.029033	0.000205043	0.000334685	Sulfotransferase 1A3 isoform Iso 3 ; Additional IDs concatenated into MaxParsimony group: NX_P0DMM9-1, NX_P0DMM9-2, NX_P50225-2
NX_P60228-1	1.63399	0.00440751	0.000141059	0.000230488	Eukaryotic translation initiation factor 3 subunit E isoform Iso 1
NX_P10644-1	1.63839	0.0132489	0.000133409	0.000218576	cAMP-dependent protein kinase type I-alpha regulatory subunit isoform Iso 1
NX_P04233-2	1.64595	0.00212983	0.000235284	0.000387265	HLA class II histocompatibility antigen gamma chain isoform Iso 2 ; Additional IDs concatenated into MaxParsimony group: NX_P04233-1
NX_P41240-1	1.66106	7.38972e-05	0.000185529	0.000308174	Tyrosine-protein kinase CSK isoform Iso 1
NX_O14949-1	1.66271	0.021458	0.000426397	0.000708974	Cytochrome b-c1 complex subunit 8 isoform Iso 1
NX_Q99623-2	1.66462	0.00216555	0.000186785	0.000310927	Prohibitin-2 isoform Iso 2
NX_Q96B97-1	1.66595	0.000100159	0.000125083	0.000208382	SH3 domain-containing kinase-binding protein 1 isoform Iso 1 ; Additional IDs concatenated into MaxParsimony group: NX_Q96B97-2, NX_Q96B97-3
NX_Q9NZK5-2	1.6728	0.0181219	0.000239303	0.000400306	Adenosine deaminase CECR1 isoform Iso 2
NX_P35237-1	1.67619	0.00996518	0.000153897	0.000257961	Serpin B6 isoform Iso 1
NX_Q29974-1	1.68399	0.0157835	0.000150729	0.000253826	HLA class II histocompatibility antigen, DRB1-16 beta chain isoform Iso 1 ; Additional IDs concatenated into MaxParsimony group: NX_Q30154-1, NX_P01911-1, NX_P20039-1, NX_Q5Y7A7-1, NX_Q95IE3-1, NX_P79483-1, NX_P01912-1, NX_P04229-1, NX_P13762-1, NX_Q9GIY3-1, NX_Q30167-1, NX_Q9TQE0-1, NX_P13761-1, NX_P04440-1
NX_O14745-1	1.69025	0.000617115	0.000224913	0.000380158	Na(+)/H(+) exchange regulatory cofactor NHE-RF1 isoform Iso 1 : NX_O14745-2 Na(+)/H(+) exchange regulatory cofactor NHE-RF1 isoform Iso 2
NX_Q8WWP7-1	1.73191	0.000948637	0.000180377	0.000312397	GTPase IMAP family member 1 isoform Iso 1
NX_Q08J23-2	1.79155	0.000244796	0.000123517	0.000221287	tRNA (cytosine(34)-C(5))-methyltransferase isoform Iso 2 : NX_Q08J23-3 tRNA (cytosine(34)-C(5))-methyltransferase isoform Iso 3
NX_Q08J23-1	1.8036	0.000365719	0.000116356	0.00020986	tRNA (cytosine(34)-C(5))-methyltransferase isoform Iso 1
NX_Q9NZK5-1	1.81478	0.0105607	0.000137706	0.000249907	Adenosine deaminase CECR1 isoform Iso 1
NX_P41567-1	1.84859	0.00522078	0.00019695	0.000364081	Eukaryotic translation initiation factor 1 isoform Iso 1 ; Additional IDs concatenated into MaxParsimony group: NX_O60739-1
NX_P28068-1	1.84868	0.00888266	0.000157037	0.000290311	HLA class II histocompatibility antigen, DM beta chain isoform Iso 1
NX_Q99623-1	1.87212	0.000318634	0.000185183	0.000346684	Prohibitin-2 isoform Iso 1
NX_Q8WUM4-3	1.88974	0.0041156	0.000171967	0.000324972	Programmed cell death 6-interacting protein isoform Iso 3
NX_P63279-1	1.90044	0.00194634	0.000305034	0.0005797	SUMO-conjugating enzyme UBC9 isoform Iso 1
NX_P01903-1	1.94166	0.000101162	0.000235833	0.000457907	HLA class II histocompatibility antigen, DR alpha chain isoform Iso 1
NX_Q00765-1	1.97917	0.00180503	0.000147037	0.00029101	Receptor expression-enhancing protein 5 isoform Iso 1
NX_Q8IUE6-1	1.99879	0.00456035	0.00346068	0.00691719	Histone H2A type 2-B isoform Iso 1
NX_O14933-1	2.02893	0.00713458	0.000123247	0.00025006	Ubiquitin/ISG15-conjugating enzyme E2 L6 isoform Iso 1 : NX_O14933-2 Ubiquitin/ISG15-conjugating enzyme E2 L6 isoform Iso 2
NX_Q99878-1	2.0531	0.00376719	0.00352498	0.00723713	Histone H2A type 1-J isoform Iso 1
NX_O00303-1	2.05535	0.000780915	0.000118728	0.000244028	Eukaryotic translation initiation factor 3 subunit F isoform Iso 1
NX_P61313-1	2.06275	0.00185142	0.000207404	0.000427824	60S ribosomal protein L15 isoform Iso 1
NX_Q7L7L0-1	2.07136	0.00434908	0.00327845	0.00679084	Histone H2A type 3 isoform Iso 1
NX_Q8WZA0-2	2.09433	0.011346	0.000147071	0.000308015	Protein LZIC isoform Iso 2 : NX_Q8WZA0-1 Protein LZIC isoform Iso 1
NX_P0C0S5-1	2.10424	0.00821579	0.00244297	0.00514058	Histone H2A.Z isoform Iso 1
NX_P22087-1	2.29402	1.61011e-05	0.000156893	0.000359915	rRNA 2'-O-methyltransferase fibrillarin isoform Iso 1 ; Additional IDs concatenated into MaxParsimony group: NX_A6NHQ2-1
NX_P05114-1	2.29672	0.00233079	0.000358991	0.000824503	Non-histone chromosomal protein HMG-14 isoform Iso 1
NX_Q08257-1	3.7908	0.00787685	6.46617e-05	0.00024512	Quinone oxidoreductase isoform Iso 1 ; Additional IDs concatenated into MaxParsimony group: NX_Q08257-3, NX_Q08257-2

## Sheet: 2e
Supplementary file 2e: List of differentially expressed proteins detected in both biological conditions (Revovery and Sepsis) with statistical significance (FDR < 0.05). These proteins represents the blue dots in the volcano plot.
Entry	Fold Change	pValue	Signal in RECOVERY	Signal in SEPSIS	Description
NX_P08779-1	-9.18733	0.0468473	0.000696086	7.57658e-05	Keratin, type I cytoskeletal 16 isoform Iso 1 ; Additional IDs concatenated into MaxParsimony group: contaminant_KERATIN08, contaminant_KERATIN03, contaminant_KERATIN05, contaminant_KERATIN07, NX_P08727-1, contaminant_KERATIN04, NX_P13646-1, NX_P13646-3, contaminant_KERATIN06, NX_P19012-1, NX_P13646-2, NX_Q7Z3Y7-1, NX_Q7Z3Z0-1, NX_Q2M2I5-1, NX_Q7Z3Y9-1, contaminant_KERATIN11, NX_P19012-2
NX_P02533-1	-5.15348	0.0382752	0.00056475	0.000109586	Keratin, type I cytoskeletal 14 isoform Iso 1
NX_O14933-1	-2.41947	0.00861762	0.000298193	0.000123247	Ubiquitin/ISG15-conjugating enzyme E2 L6 isoform Iso 1 : NX_O14933-2 Ubiquitin/ISG15-conjugating enzyme E2 L6 isoform Iso 2
NX_Q9BQ61-1	-2.29787	0.0189075	0.000221904	9.65694e-05	Uncharacterized protein C19orf43 isoform Iso 1
NX_P13760-1	-2.2119	0.00535543	0.000289076	0.000130691	HLA class II histocompatibility antigen, DRB1-4 beta chain isoform Iso 1
NX_Q9NZK5-1	-1.86634	0.00411918	0.000257006	0.000137706	Adenosine deaminase CECR1 isoform Iso 1
NX_Q29974-1	-1.86444	0.0195159	0.000281024	0.000150729	HLA class II histocompatibility antigen, DRB1-16 beta chain isoform Iso 1 ; Additional IDs concatenated into MaxParsimony group: NX_Q30154-1, NX_P01911-1, NX_P20039-1, NX_Q5Y7A7-1, NX_Q95IE3-1, NX_P79483-1, NX_P01912-1, NX_P04229-1, NX_P13762-1, NX_Q9GIY3-1, NX_Q30167-1, NX_Q9TQE0-1, NX_P13761-1, NX_P04440-1
NX_P01903-1	-1.83963	0.000200676	0.000433846	0.000235833	HLA class II histocompatibility antigen, DR alpha chain isoform Iso 1
NX_Q8WZA0-2	-1.79095	0.00996905	0.000263397	0.000147071	Protein LZIC isoform Iso 2 : NX_Q8WZA0-1 Protein LZIC isoform Iso 1
NX_P41567-1	-1.69533	0.0127056	0.000333896	0.00019695	Eukaryotic translation initiation factor 1 isoform Iso 1 ; Additional IDs concatenated into MaxParsimony group: NX_O60739-1
NX_P02776-1	-1.67837	0.0149514	0.00140064	0.000834523	Platelet factor 4 isoform Iso 1 ; Additional IDs concatenated into MaxParsimony group: NX_P10720-1
NX_Q9NZK5-2	-1.61908	0.023271	0.000387451	0.000239303	Adenosine deaminase CECR1 isoform Iso 2
NX_P0DMM9-3	-1.61083	0.0148828	0.00033029	0.000205043	Sulfotransferase 1A3 isoform Iso 3 ; Additional IDs concatenated into MaxParsimony group: NX_P0DMM9-1, NX_P0DMM9-2, NX_P50225-2
NX_P06730-2	-1.60623	0.00785693	0.000255542	0.000159094	Eukaryotic translation initiation factor 4E isoform Iso 2 ; Additional IDs concatenated into MaxParsimony group: NX_P06730-3, NX_P06730-1
NX_Q9UBE0-1	-1.58058	0.00629063	0.000216082	0.00013671	SUMO-activating enzyme subunit 1 isoform Iso 1 ; Additional IDs concatenated into MaxParsimony group: NX_Q9UBE0-3, NX_Q9UBE0-2
NX_P50135-1	-1.5763	0.0272737	0.000231521	0.000146876	Histamine N-methyltransferase isoform Iso 1 ; Additional IDs concatenated into MaxParsimony group: NX_P50135-2, NX_P50135-3
NX_P50226-1	-1.57608	0.0486124	0.000217634	0.000138085	Sulfotransferase 1A2 isoform Iso 1
NX_P42224-1	-1.56813	0.00390204	0.000233696	0.000149029	Signal transducer and activator of transcription 1-alpha/beta isoform Alpha : NX_P42224-2 Signal transducer and activator of transcription 1-alpha/beta isoform Beta
NX_P50225-1	-1.56146	0.0388008	0.000314072	0.00020114	Sulfotransferase 1A1 isoform Iso 1
NX_O60711-2	-1.55224	0.0117177	0.000228553	0.000147241	Leupaxin isoform Iso 2
NX_O14979-3	-1.52401	0.00596043	0.00031221	0.000204861	Heterogeneous nuclear ribonucleoprotein D-like isoform Iso 3
NX_O00429-4	-1.52277	0.00195649	0.000242451	0.000159217	Dynamin-1-like protein isoform Iso 3
NX_O00429-7	-1.5223	0.00424488	0.000241175	0.000158428	Dynamin-1-like protein isoform Iso 7
NX_P08567-1	-1.51565	0.000469921	0.000485526	0.000320343	Pleckstrin isoform Iso 1
NX_O00429-1	-1.49887	0.00383401	0.000226647	0.000151213	Dynamin-1-like protein isoform Iso 1
NX_Q15651-1	-1.49327	0.0183932	0.000375889	0.000251721	High mobility group nucleosome-binding domain-containing protein 3 isoform Iso 1
NX_P53004-1	-1.48559	0.00433757	0.000332816	0.000224029	Biliverdin reductase A isoform Iso 1
NX_A8MVU1-1	-1.48091	0.00509465	0.000558746	0.000377298	Putative neutrophil cytosol factor 1C isoform Iso 1
NX_P47813-1	-1.47972	0.0014932	0.000406825	0.000274934	Eukaryotic translation initiation factor 1A, X-chromosomal isoform Iso 1
NX_P63279-1	-1.47799	0.0364496	0.000450839	0.000305034	SUMO-conjugating enzyme UBC9 isoform Iso 1
NX_O94905-1	-1.46774	0.0369224	0.000208251	0.000141885	Erlin-2 isoform Iso 1
NX_Q15404-1	-1.46321	0.00733263	0.0003091	0.000211248	Ras suppressor protein 1 isoform Iso 1 : NX_Q15404-2 Ras suppressor protein 1 isoform Iso 2
NX_Q8WWP7-1	-1.45779	0.00415769	0.000262952	0.000180377	GTPase IMAP family member 1 isoform Iso 1
NX_Q15257-1	-1.45371	0.0191444	0.000217781	0.000149811	Serine/threonine-protein phosphatase 2A activator isoform Iso 2 ; Additional IDs concatenated into MaxParsimony group: NX_Q15257-2, NX_Q15257-3
NX_P14598-1	-1.45337	0.00312043	0.000512565	0.000352674	Neutrophil cytosol factor 1 isoform Iso 1 ; Additional IDs concatenated into MaxParsimony group: NX_A6NI72-1, NX_P14598-2
NX_Q9BRG1-1	-1.45272	0.0213839	0.000210441	0.000144859	Vacuolar protein-sorting-associated protein 25 isoform Iso 1
NX_Q15286-1	-1.44807	0.00541812	0.000283018	0.000195445	Ras-related protein Rab-35 isoform Iso 1
NX_Q53EL6-2	-1.44378	0.00278132	0.000261193	0.00018091	Programmed cell death protein 4 isoform Iso 2 ; Additional IDs concatenated into MaxParsimony group: NX_Q53EL6-1
NX_Q99623-2	-1.43076	0.0361985	0.000267246	0.000186785	Prohibitin-2 isoform Iso 2
NX_P62330-1	-1.42371	0.0421318	0.00024401	0.000171391	ADP-ribosylation factor 6 isoform Iso 1
NX_P40121-1	-1.41999	0.000276978	0.000970801	0.000683669	Macrophage-capping protein isoform Iso 1
NX_P28482-2	-1.41774	0.00180722	0.000462428	0.000326172	Mitogen-activated protein kinase 1 isoform Iso 2 ; Additional IDs concatenated into MaxParsimony group: NX_P27361-3, NX_P27361-2
NX_P17655-1	-1.41693	0.00339677	0.000393178	0.000277486	Calpain-2 catalytic subunit isoform Iso 1
NX_Q86V81-1	-1.41614	0.00296558	0.000447915	0.000316293	THO complex subunit 4 isoform Iso 1
NX_O00567-1	-1.41483	0.00367518	0.000236123	0.000166891	Nucleolar protein 56 isoform Iso 1
NX_O95466-1	-1.41251	0.00274149	0.000230441	0.000163143	Formin-like protein 1 isoform Iso 1 ; Additional IDs concatenated into MaxParsimony group: NX_O95466-3, NX_P48739-3, NX_P48739-1, NX_Q96PY5-3, NX_Q96PY5-1
NX_P19971-1	-1.4118	0.0192298	0.000704859	0.000499264	Thymidine phosphorylase isoform Iso 1 ; Additional IDs concatenated into MaxParsimony group: NX_P19971-2
NX_O95319-5	-1.40613	0.00532053	0.000233818	0.000166284	CUGBP Elav-like family member 2 isoform Iso 5 ; Additional IDs concatenated into MaxParsimony group: NX_O95319-3, NX_O95319-4, NX_O95319-1, NX_Q92879-4, NX_Q92879-1, NX_Q92879-3
NX_Q13492-3	-1.40574	0.00452983	0.000199561	0.000141961	Phosphatidylinositol-binding clathrin assembly protein isoform Iso 3 ; Additional IDs concatenated into MaxParsimony group: NX_Q13492-5, NX_Q13492-2, NX_Q13492-4
NX_Q15056-2	-1.40202	0.0154085	0.000388374	0.000277011	Eukaryotic translation initiation factor 4H isoform Short ; Additional IDs concatenated into MaxParsimony group: NX_Q15056-1
NX_P83916-1	-1.40107	0.0126952	0.000515119	0.000367661	Chromobox protein homolog 1 isoform Iso 1
NX_P35241-4	-1.40074	0.000183017	0.000475096	0.000339175	Radixin isoform Iso 4
NX_Q13418-1	-1.39462	0.0349621	0.000269428	0.00019319	Integrin-linked protein kinase isoform Iso 1 : NX_Q13418-3 Integrin-linked protein kinase isoform Iso 3
NX_Q6IAA8-1	-1.39418	0.00684056	0.000430686	0.000308917	Ragulator complex protein LAMTOR1 isoform Iso 1
NX_P29466-1	-1.3937	0.00415711	0.000434247	0.000311579	Caspase-1 isoform Alpha ; Additional IDs concatenated into MaxParsimony group: NX_P29466-2, NX_P29466-3, NX_Q5EG05-2
NX_O14979-1	-1.39221	0.00168039	0.000207094	0.000148752	Heterogeneous nuclear ribonucleoprotein D-like isoform Iso 1 : NX_O14979-2 Heterogeneous nuclear ribonucleoprotein D-like isoform Iso 2
NX_P36542-1	-1.37659	0.0260455	0.000423287	0.000307489	ATP synthase subunit gamma, mitochondrial isoform Liver : NX_P36542-2 ATP synthase subunit gamma, mitochondrial isoform Heart
NX_Q15257-4	-1.37243	0.0343174	0.000268677	0.000195766	Serine/threonine-protein phosphatase 2A activator isoform Iso 4
NX_P20290-1	-1.36231	0.0243915	0.000320452	0.000235227	Transcription factor BTF3 isoform Iso 1 : NX_P20290-2 Transcription factor BTF3 isoform Iso 2
NX_O95466-2	-1.36121	0.00194956	0.000240327	0.000176554	Formin-like protein 1 isoform Iso 2
NX_P40121-2	-1.34879	0.00056979	0.000987747	0.000732323	Macrophage-capping protein isoform Iso 2
NX_P17655-2	-1.34871	0.0136099	0.000397921	0.000295039	Calpain-2 catalytic subunit isoform Iso 2
NX_Q13435-1	-1.3438	0.0158663	0.00019926	0.00014828	Splicing factor 3B subunit 2 isoform Iso 1
NX_Q9Y2V2-1	-1.3425	0.0287239	0.000246267	0.000183439	Calcium-regulated heat-stable protein 1 isoform Iso 1
NX_P05120-1	-1.34202	0.0181917	0.000330486	0.00024626	Plasminogen activator inhibitor 2 isoform Iso 1
NX_P84101-1	-1.33848	0.0144453	0.000436389	0.000326033	Small EDRK-rich factor 2 isoform Iso 1 : NX_P84101-4 Small EDRK-rich factor 2 isoform Iso 4
NX_Q9BUJ2-3	-1.33517	0.00317576	0.000208852	0.000156423	Heterogeneous nuclear ribonucleoprotein U-like protein 1 isoform Iso 3
NX_Q15435-1	-1.32953	0.0108873	0.000425664	0.000320162	Protein phosphatase 1 regulatory subunit 7 isoform Iso 1 ; Additional IDs concatenated into MaxParsimony group: NX_Q15435-3, NX_Q15435-2, NX_Q15435-4, NX_Q15435-5
NX_Q96I99-1	-1.32859	0.0100091	0.000279503	0.000210376	Succinate--CoA ligase [GDP-forming] subunit beta, mitochondrial isoform Iso 1 ; Additional IDs concatenated into MaxParsimony group: NX_Q96I99-2
NX_Q9UHD8-8	-1.32567	0.0164593	0.000241197	0.000181944	Septin-9 isoform Iso 8
NX_Q9UHD8-1	-1.32356	0.00309563	0.000277426	0.000209605	Septin-9 isoform Iso 1 ; Additional IDs concatenated into MaxParsimony group: NX_Q9UHD8-5, NX_Q9UHD8-2, NX_Q9UHD8-7, NX_Q9UHD8-9, NX_Q16181-2
NX_O60610-2	-1.3194	0.00112648	0.000306788	0.00023252	Protein diaphanous homolog 1 isoform Iso 2 ; Additional IDs concatenated into MaxParsimony group: NX_O60610-1, NX_O60610-3
NX_P28482-1	-1.31835	0.0129625	0.00048006	0.000364137	Mitogen-activated protein kinase 1 isoform Iso 1
NX_Q9NUV9-1	-1.31809	0.0106965	0.000394465	0.00029927	GTPase IMAP family member 4 isoform Iso 1
NX_B0I1T2-4	-1.31627	0.0110793	0.000266337	0.000202342	Unconventional myosin-Ig isoform Iso 4 : NX_B0I1T2-3 Unconventional myosin-Ig isoform Iso 3
NX_P02775-1	-1.31203	0.0471785	0.000874243	0.000666327	Platelet basic protein isoform Iso 1
NX_P08758-1	-1.31181	0.00223642	0.00165682	0.001263	Annexin A5 isoform Iso 1
NX_P41240-1	-1.31109	0.0166193	0.000243246	0.000185529	Tyrosine-protein kinase CSK isoform Iso 1
NX_Q09666-1	-1.31006	0.00429102	0.00047441	0.000362129	Neuroblast differentiation-associated protein AHNAK isoform Iso 1
NX_P22087-1	-1.30337	0.0401926	0.00020449	0.000156893	rRNA 2'-O-methyltransferase fibrillarin isoform Iso 1 ; Additional IDs concatenated into MaxParsimony group: NX_A6NHQ2-1
NX_B0I1T2-1	-1.30313	0.0109995	0.000286598	0.00021993	Unconventional myosin-Ig isoform Iso 1 ; Additional IDs concatenated into MaxParsimony group: NX_B0I1T2-2, NX_O94832-1
NX_Q01130-1	-1.29832	0.0433424	0.00034662	0.000266977	Serine/arginine-rich splicing factor 2 isoform Iso 1
NX_O43488-1	-1.29456	0.049102	0.000222029	0.000171509	Aflatoxin B1 aldehyde reductase member 2 isoform Iso 1 ; Additional IDs concatenated into MaxParsimony group: NX_O95154-1
NX_Q9Y333-1	-1.2936	0.018047	0.000606329	0.000468714	U6 snRNA-associated Sm-like protein LSm2 isoform Iso 1
NX_P48643-2	-1.29286	0.0131226	0.000489913	0.000378937	T-complex protein 1 subunit epsilon isoform Iso 2
NX_P55957-2	-1.29173	0.0147029	0.000565752	0.000437979	BH3-interacting domain death agonist isoform Iso 2 : NX_P55957-1 BH3-interacting domain death agonist isoform Iso 1 : NX_P55957-4 BH3-interacting domain death agonist isoform Iso 4 ; Additional IDs concatenated into MaxParsimony group: NX_P55957-3
NX_P29466-4	-1.29141	0.0394402	0.000359526	0.000278398	Caspase-1 isoform Delta
NX_P37802-2	-1.28882	0.0224885	0.00145619	0.00112986	Transgelin-2 isoform Iso 2 : NX_P37802-1 Transgelin-2 isoform Iso 1 ; Additional IDs concatenated into MaxParsimony group: NX_Q9UI15-1
NX_P48643-1	-1.28715	0.021039	0.000425734	0.000330757	T-complex protein 1 subunit epsilon isoform Iso 1
NX_P54819-4	-1.28572	0.0140427	0.000800792	0.000622835	Adenylate kinase 2, mitochondrial isoform Iso 4
NX_P63010-1	-1.28458	0.0417113	0.000257642	0.000200566	AP-2 complex subunit beta isoform Iso 1 : NX_P63010-3 AP-2 complex subunit beta isoform Iso 3 ; Additional IDs concatenated into MaxParsimony group: NX_Q10567-2, NX_Q10567-3, NX_P63010-2
NX_P15311-1	-1.28392	0.00412942	0.000749849	0.000584032	Ezrin isoform Iso 1
NX_P04233-2	-1.27593	0.0343601	0.000300205	0.000235284	HLA class II histocompatibility antigen gamma chain isoform Iso 2 ; Additional IDs concatenated into MaxParsimony group: NX_P04233-1
NX_Q09666-2	-1.27005	0.0141609	0.000329859	0.000259722	Neuroblast differentiation-associated protein AHNAK isoform Iso 2
NX_Q07960-1	-1.26545	0.0118049	0.000472995	0.000373774	Rho GTPase-activating protein 1 isoform Iso 1
NX_P50502-1	-1.26517	0.00285699	0.000376899	0.000297905	Hsc70-interacting protein isoform Iso 1
NX_Q9ULZ3-2	-1.26427	0.0266682	0.000633971	0.000501451	Apoptosis-associated speck-like protein containing a CARD isoform Iso 2
NX_Q13576-3	-1.25919	0.00590998	0.000251934	0.000200077	Ras GTPase-activating-like protein IQGAP2 isoform Iso 3
NX_P17858-1	-1.25349	0.0112235	0.000286363	0.000228452	ATP-dependent 6-phosphofructokinase, liver type isoform Iso 1 ; Additional IDs concatenated into MaxParsimony group: NX_P17858-2, NX_P08237-2
NX_Q96AE4-1	-1.2534	0.00833728	0.00032715	0.000261009	Far upstream element-binding protein 1 isoform Iso 1
NX_Q92619-1	-1.25114	0.0102405	0.000213597	0.000170722	Minor histocompatibility protein HA-1 isoform Iso 1 ; Additional IDs concatenated into MaxParsimony group: NX_Q92619-2
NX_Q5TEJ8-6	-1.24047	0.021066	0.00031285	0.000252203	Protein THEMIS2 isoform Iso 6
NX_O43390-3	-1.23975	0.00910991	0.000331131	0.000267095	Heterogeneous nuclear ribonucleoprotein R isoform Iso 3
NX_Q15363-1	-1.23873	0.0108429	0.000584877	0.000472157	Transmembrane emp24 domain-containing protein 2 isoform Iso 1
NX_Q7KZF4-1	-1.23283	0.0166459	0.000348209	0.000282447	Staphylococcal nuclease domain-containing protein 1 isoform Iso 1
NX_Q9BUJ2-1	-1.22678	0.0065774	0.000242469	0.000197646	Heterogeneous nuclear ribonucleoprotein U-like protein 1 isoform Iso 1 : NX_Q9BUJ2-4 Heterogeneous nuclear ribonucleoprotein U-like protein 1 isoform Iso 4
NX_O43390-2	-1.22599	0.00699738	0.000351911	0.000287041	Heterogeneous nuclear ribonucleoprotein R isoform Iso 2 : NX_O43390-4 Heterogeneous nuclear ribonucleoprotein R isoform Iso 4 ; Additional IDs concatenated into MaxParsimony group: NX_O43390-1, NX_O60506-2, NX_O60506-3, NX_O60506-4
NX_P42167-1	-1.21717	0.00403319	0.000497834	0.000409009	Lamina-associated polypeptide 2, isoforms beta/gamma isoform Beta
NX_Q13576-1	-1.21537	0.00381816	0.000320129	0.000263401	Ras GTPase-activating-like protein IQGAP2 isoform Iso 1
NX_P54920-1	-1.2074	0.00315072	0.000764293	0.000633006	Alpha-soluble NSF attachment protein isoform Iso 1 ; Additional IDs concatenated into MaxParsimony group: NX_Q9H115-1, NX_Q9H115-2
NX_P31946-1	-1.20551	0.00537196	0.00155373	0.00128886	14-3-3 protein beta/alpha isoform Long : NX_P31946-2 14-3-3 protein beta/alpha isoform Short ; Additional IDs concatenated into MaxParsimony group: NX_P31947-1, NX_P31947-2, NX_Q15293-2
NX_P29350-2	-1.20464	0.00314956	0.000897861	0.000745337	Tyrosine-protein phosphatase non-receptor type 6 isoform Iso 3
NX_P29350-1	-1.20238	0.00557842	0.000862715	0.000717508	Tyrosine-protein phosphatase non-receptor type 6 isoform Iso 1 ; Additional IDs concatenated into MaxParsimony group: NX_P29350-3, NX_P29350-4, NX_Q06124-2, NX_Q06124-3
NX_P42167-2	-1.19673	0.0063136	0.000553875	0.000462822	Lamina-associated polypeptide 2, isoforms beta/gamma isoform Gamma
NX_P26038-1	-1.16901	0.00238367	0.00176953	0.0015137	Moesin isoform Iso 1 ; Additional IDs concatenated into MaxParsimony group: NX_P35241-5
NX_O43707-1	1.14905	0.00160363	0.00108961	0.00125201	Alpha-actinin-4 isoform Iso 1
NX_Q9P2E9-1	1.16791	0.000581653	0.000227894	0.00026616	Ribosome-binding protein 1 isoform Iso 3 ; Additional IDs concatenated into MaxParsimony group: NX_Q9P2E9-2
NX_P14625-1	1.16797	0.000347922	0.000932235	0.00108882	Endoplasmin isoform Iso 1
NX_Q9P2E9-3	1.16806	0.000359508	0.000316148	0.000369279	Ribosome-binding protein 1 isoform Iso 2
NX_P09960-3	1.17082	0.00085473	0.000769662	0.000901135	Leukotriene A-4 hydrolase isoform Iso 3
NX_P04075-2	1.17733	0.00392432	0.00183131	0.00215605	Fructose-bisphosphate aldolase A isoform Iso 2 : NX_P04075-1 Fructose-bisphosphate aldolase A isoform Iso 1
NX_P11021-1	1.19305	0.00372113	0.001158	0.00138156	78 kDa glucose-regulated protein isoform Iso 1 : contaminant_GR78_PIG 78 KD GLUCOSE REGULATED PROTEIN (GRP 78) (IMMUNOGLOBULIN HEAVY...
NX_P26641-1	1.20432	0.00269261	0.000597475	0.000719551	Elongation factor 1-gamma isoform Iso 1 ; Additional IDs concatenated into MaxParsimony group: NX_P26641-2
NX_P05107-1	1.20602	0.00159972	0.000603716	0.000728096	Integrin beta-2 isoform Iso 1
NX_P31153-1	1.21463	0.0095802	0.000309794	0.000376285	S-adenosylmethionine synthase isoform type-2 isoform Iso 1 : NX_P31153-2 S-adenosylmethionine synthase isoform type-2 isoform Iso 2 ; Additional IDs concatenated into MaxParsimony group: NX_Q00266-1
NX_P40939-1	1.21593	0.00283444	0.000490268	0.000596133	Trifunctional enzyme subunit alpha, mitochondrial isoform Iso 1 ; Additional IDs concatenated into MaxParsimony group: NX_P40939-2
NX_Q9NQC3-5	1.21949	0.00630656	0.000465802	0.00056804	Reticulon-4 isoform Iso 5 ; Additional IDs concatenated into MaxParsimony group: NX_Q9NQC3-1, NX_Q9NQC3-4
NX_P61158-1	1.22326	0.00500835	0.000968555	0.0011848	Actin-related protein 3 isoform Iso 1 ; Additional IDs concatenated into MaxParsimony group: NX_Q9P1U1-1, NX_Q9C0K3-1
NX_Q9NQC3-2	1.22641	0.00567461	0.000493287	0.000604973	Reticulon-4 isoform Iso 2
NX_P60660-2	1.23686	0.0165846	0.00168458	0.00208358	Myosin light polypeptide 6 isoform Smooth muscle
NX_O95168-1	1.254	0.0257346	0.000169799	0.000212928	NADH dehydrogenase [ubiquinone] 1 beta subcomplex subunit 4 isoform Iso 1 ; Additional IDs concatenated into MaxParsimony group: NX_O95168-2
NX_Q9NQC3-3	1.25578	0.00362874	0.000275292	0.000345707	Reticulon-4 isoform Iso 3
NX_Q99873-2	1.26015	0.0343447	0.00019353	0.000243876	Protein arginine N-methyltransferase 1 isoform Iso 2 ; Additional IDs concatenated into MaxParsimony group: NX_Q99873-1, NX_Q99873-4
NX_P05388-1	1.26276	0.000973382	0.000515123	0.000650474	60S acidic ribosomal protein P0 isoform Iso 1 ; Additional IDs concatenated into MaxParsimony group: NX_Q8NHW5-1
NX_P06737-2	1.26303	0.0321521	0.000242534	0.000306329	Glycogen phosphorylase, liver form isoform Iso 2 ; Additional IDs concatenated into MaxParsimony group: NX_P06737-1, NX_P11217-1, NX_P11217-2
NX_O75390-1	1.26327	0.0161602	0.000218094	0.000275512	Citrate synthase, mitochondrial isoform Iso 1
NX_P83881-1	1.26574	0.0233905	0.000409622	0.000518477	60S ribosomal protein L36a isoform Iso 1
NX_Q969Q0-1	1.26759	0.0232052	0.000396578	0.000502696	60S ribosomal protein L36a-like isoform Iso 1
NX_P05386-1	1.26823	0.0304499	0.000888723	0.0011271	60S acidic ribosomal protein P1 isoform Iso 1
NX_Q9UNH7-1	1.27009	0.0298186	0.000169203	0.000214903	Sorting nexin-6 isoform Iso 1 : NX_Q9UNH7-2 Sorting nexin-6 isoform Iso 2
NX_P46783-1	1.27307	0.0217674	0.00042214	0.000537414	40S ribosomal protein S10 isoform Iso 1
NX_P30613-2	1.27338	0.00457461	0.000170117	0.000216623	Pyruvate kinase PKLR isoform L-type
NX_Q9Y5V0-1	1.27516	0.0359227	0.000312393	0.000398351	Zinc finger protein 706 isoform Iso 1
NX_Q99536-3	1.27593	0.0274782	0.000586534	0.000748376	Synaptic vesicle membrane protein VAT-1 homolog isoform Iso 3 : NX_Q99536-2 Synaptic vesicle membrane protein VAT-1 homolog isoform Iso 2
NX_Q9UQ80-1	1.27735	0.0295478	0.000328429	0.000419519	Proliferation-associated protein 2G4 isoform Iso 1 : NX_Q9UQ80-2 Proliferation-associated protein 2G4 isoform Iso 2
NX_P55145-1	1.27768	0.0490573	0.000441602	0.000564228	Mesencephalic astrocyte-derived neurotrophic factor isoform Iso 1
NX_P11678-1	1.28499	0.0237569	0.000167708	0.000215502	Eosinophil peroxidase isoform Iso 1
NX_P14649-1	1.28656	0.0412971	0.000199805	0.00025706	Myosin light chain 6B isoform Iso 1
NX_Q9BT09-1	1.28812	0.0190944	0.00022992	0.000296164	Protein canopy homolog 3 isoform Iso 1
NX_P63244-1	1.28827	0.0139616	0.000685109	0.000882602	Receptor of activated protein C kinase 1 isoform Iso 1
NX_O95197-3	1.29322	0.0450972	0.000302432	0.000391112	Reticulon-3 isoform Iso 3 ; Additional IDs concatenated into MaxParsimony group: NX_O95197-1, NX_O95197-2, NX_O95197-7, NX_O95197-4, NX_O95197-5, NX_O95197-6
NX_O75695-1	1.29515	0.00552947	0.000252218	0.000326661	Protein XRP2 isoform Iso 1
NX_P14868-1	1.29865	0.0212722	0.00034913	0.000453399	Aspartate--tRNA ligase, cytoplasmic isoform Iso 1 : NX_P14868-2 Aspartate--tRNA ligase, cytoplasmic isoform Iso 2
NX_P05388-2	1.29985	0.000794724	0.000537033	0.00069806	60S acidic ribosomal protein P0 isoform Iso 2
NX_Q9Y6N5-1	1.30396	0.00272747	0.000532463	0.000694312	Sulfide:quinone oxidoreductase, mitochondrial isoform Iso 1
NX_P09661-1	1.30838	0.0451031	0.000354638	0.000464001	U2 small nuclear ribonucleoprotein A' isoform Iso 1
NX_P28676-1	1.30941	0.0163252	0.000905444	0.0011856	Grancalcin isoform Iso 1
NX_P25398-1	1.32534	0.0180876	0.000692783	0.000918174	40S ribosomal protein S12 isoform Iso 1
NX_P09972-1	1.32996	0.00659639	0.00057536	0.000765203	Fructose-bisphosphate aldolase C isoform Iso 1
NX_P13498-1	1.33067	0.0356192	0.000387771	0.000515995	Cytochrome b-245 light chain isoform Iso 1
NX_P62906-1	1.33194	0.0268259	0.000425652	0.000566942	60S ribosomal protein L10a isoform Iso 1
NX_P49588-1	1.33426	0.0111684	0.000189925	0.000253409	Alanine--tRNA ligase, cytoplasmic isoform Iso 1 ; Additional IDs concatenated into MaxParsimony group: NX_P49588-2
NX_Q96L21-1	1.34742	0.0378503	0.000392257	0.000528534	60S ribosomal protein L10-like isoform Iso 1
NX_P06702-1	1.35162	0.00171321	0.0112766	0.0152416	Protein S100-A9 isoform Iso 1 ; Additional IDs concatenated into MaxParsimony group: NX_Q8TE77-3
NX_Q9BRA2-1	1.35189	0.0411529	0.000230904	0.000312157	Thioredoxin domain-containing protein 17 isoform Iso 1
NX_P62241-1	1.35888	0.00661128	0.000558205	0.000758531	40S ribosomal protein S8 isoform Iso 1
NX_P54577-1	1.36296	0.0198915	0.000195106	0.000265922	Tyrosine--tRNA ligase, cytoplasmic isoform Iso 1
NX_P06744-1	1.36351	0.00306431	0.000718101	0.000979136	Glucose-6-phosphate isomerase isoform Iso 1
NX_P28799-1	1.36424	0.00789841	0.00020669	0.000281975	Granulins isoform Iso 1 ; Additional IDs concatenated into MaxParsimony group: NX_P28799-2
NX_P12724-1	1.38111	0.0449025	0.000310208	0.000428432	Eosinophil cationic protein isoform Iso 1
NX_P08579-1	1.38206	0.0301181	0.000153087	0.000211575	U2 small nuclear ribonucleoprotein B'' isoform Iso 1
NX_Q02790-1	1.39637	0.0328076	0.000254411	0.000355252	Peptidyl-prolyl cis-trans isomerase FKBP4 isoform Iso 1
NX_P82970-1	1.41456	0.0402171	0.000144118	0.000203863	High mobility group nucleosome-binding domain-containing protein 5 isoform Iso 1
NX_P28066-1	1.44821	0.0109049	0.000384045	0.000556178	Proteasome subunit alpha type-5 isoform Iso 1 : NX_P28066-2 Proteasome subunit alpha type-5 isoform Iso 2
NX_P35232-1	1.47529	0.0186234	0.000260931	0.00038495	Prohibitin isoform Iso 1 ; Additional IDs concatenated into MaxParsimony group: NX_P35232-2
NX_P30533-1	1.47647	0.039083	0.000180359	0.000266295	Alpha-2-macroglobulin receptor-associated protein isoform Iso 1
NX_P20618-1	1.48844	0.0136875	0.000361251	0.000537701	Proteasome subunit beta type-1 isoform Iso 1
NX_Q13451-1	1.49165	0.000181947	0.000642279	0.000958053	Peptidyl-prolyl cis-trans isomerase FKBP5 isoform Iso 1
NX_P26639-1	1.53163	0.00322648	0.000171303	0.000262372	Threonine--tRNA ligase, cytoplasmic isoform Iso 1 ; Additional IDs concatenated into MaxParsimony group: NX_P26639-2
NX_P02768-1	1.5693	0.00961879	0.000429106	0.000673396	Serum albumin isoform Iso 1
NX_P02768-3	1.57621	0.0172843	0.000347716	0.000548075	Serum albumin isoform Iso 3
NX_P20160-1	1.58361	0.0362316	0.000574779	0.000910226	Azurocidin isoform Iso 1
NX_Q13451-2	1.61145	0.000811774	0.000605704	0.000976061	Peptidyl-prolyl cis-trans isomerase FKBP5 isoform Iso 2
NX_O75955-2	1.62292	0.031651	0.000150748	0.000244652	Flotillin-1 isoform Iso 2
NX_P19397-1	1.65683	0.0362354	0.000150111	0.000248708	Leukocyte surface antigen CD53 isoform Iso 1
NX_O75955-1	1.67529	0.0238812	0.00013622	0.000228209	Flotillin-1 isoform Iso 1
NX_P05109-1	1.6763	3.80932e-05	0.00967096	0.0162114	Protein S100-A8 isoform Iso 1
NX_P30740-1	1.72061	0.0125815	0.000600038	0.00103243	Leukocyte elastase inhibitor isoform Iso 1 : NX_P30740-2 Leukocyte elastase inhibitor isoform Iso 2 ; Additional IDs concatenated into MaxParsimony group: NX_P50452-2
NX_P69905-1	1.73193	0.00678695	0.000364335	0.000631004	Hemoglobin subunit alpha isoform Iso 1
NX_P68871-1	1.76145	0.013566	0.000543376	0.000957128	Hemoglobin subunit beta isoform Iso 1 ; Additional IDs concatenated into MaxParsimony group: NX_P02042-1
NX_Q9UDW1-1	1.76771	0.00622942	0.000439282	0.000776524	Cytochrome b-c1 complex subunit 9 isoform Iso 1 ; Additional IDs concatenated into MaxParsimony group: NX_Q9UDW1-2
NX_P45880-3	1.85822	0.0195762	0.000220339	0.000409438	Voltage-dependent anion-selective channel protein 2 isoform Iso 3 : NX_P45880-2 Voltage-dependent anion-selective channel protein 2 isoform Iso 2
NX_P04264-1	1.89088	0.0119977	0.000363397	0.000687141	Keratin, type II cytoskeletal 1 isoform Iso 1
NX_P01009-1	1.96435	0.00083409	0.000197987	0.000388915	Alpha-1-antitrypsin isoform Iso 1
NX_P08311-1	1.98659	0.00242968	0.000826027	0.00164098	Cathepsin G isoform Iso 1
NX_P33121-2	1.99536	3.25181e-05	0.00018632	0.000371775	Long-chain-fatty-acid--CoA ligase 1 isoform Iso 2 ; Additional IDs concatenated into MaxParsimony group: NX_P33121-3, NX_Q9ULC5-4, NX_Q9UKU0-6, NX_Q9UKU0-9, NX_Q9UKU0-5, NX_Q9UKU0-8, NX_Q9UKU0-2, NX_Q9UKU0-7
NX_P33121-1	1.99704	1.87256e-05	0.000186605	0.000372658	Long-chain-fatty-acid--CoA ligase 1 isoform Iso 1
NX_Q9P2X0-2	2.05559	0.0379598	0.000170169	0.000349796	Dolichol-phosphate mannosyltransferase subunit 3 isoform Iso 2 : NX_Q9P2X0-1 Dolichol-phosphate mannosyltransferase subunit 3 isoform Iso 1
NX_P01009-2	2.05834	0.000847752	0.00020092	0.000413561	Alpha-1-antitrypsin isoform Iso 2 : NX_P01009-3 Alpha-1-antitrypsin isoform Iso 3
NX_P04792-1	2.12336	0.0452445	0.000169586	0.000360092	Heat shock protein beta-1 isoform Iso 1
NX_P80188-1	2.1926	0.0297371	0.000310508	0.000680819	Neutrophil gelatinase-associated lipocalin isoform Iso 1 ; Additional IDs concatenated into MaxParsimony group: NX_P80188-2
NX_Q14254-1	2.19545	0.000203409	0.000117931	0.000258912	Flotillin-2 isoform Iso 1
NX_Q9HD89-1	2.22115	0.0229786	0.000388274	0.000862414	Resistin isoform Iso 1 ; Additional IDs concatenated into MaxParsimony group: NX_Q9HD89-2
NX_P27105-1	2.51826	0.000116278	0.000207863	0.000523453	Erythrocyte band 7 integral membrane protein isoform Iso 1 ; Additional IDs concatenated into MaxParsimony group: NX_P27105-2
NX_P00738-2	2.5584	1.6326e-05	0.00020163	0.000515851	Haptoglobin isoform Iso 2
NX_P00738-1	2.70164	2.29207e-05	0.000172329	0.000465572	Haptoglobin isoform Iso 1 ; Additional IDs concatenated into MaxParsimony group: NX_P00739-2, NX_P00739-1
NX_P43490-1	2.90563	0.0107497	0.00021947	0.000637699	Nicotinamide phosphoribosyltransferase isoform Iso 1
NX_P12429-1	2.92772	0.00571505	0.000172553	0.000505189	Annexin A3 isoform Iso 1
NX_P17213-1	5.95018	0.0118481	7.03465e-05	0.000418575	Bactericidal permeability-increasing protein isoform Iso 1
NX_P59666-1	9.70053	0.0361634	0.000746093	0.0072375	Neutrophil defensin 3 isoform Iso 1
NX_P59665-1	10.4247	0.0368881	0.000667467	0.00695813	Neutrophil defensin 1 isoform Iso 1

## Sheet: 2f
Supplementary file 2f: List of differentially expressed proteins detected in both biological conditions (Revovery and Control) with statistical significance (FDR < 0.05). These proteins represents the blue dots in the volcano plot.
Entry	Fold Change	pValue	Signal in RCOVERY	Signal in CONTROL	Description
NX_P24158-1	-2.39404	0.0056726	0.0010154	0.000424138	Myeloblastin isoform Iso 1
NX_P02671-2	-2.24604	0.0286268	0.000217883	9.70074e-05	Fibrinogen alpha chain isoform Iso 2 ; Additional IDs concatenated into MaxParsimony group: NX_P02671-1
NX_P68871-1	-2.19776	0.022022	0.000543376	0.000247241	Hemoglobin subunit beta isoform Iso 1 ; Additional IDs concatenated into MaxParsimony group: NX_P02042-1
NX_O14880-1	-2.11151	0.00968562	0.000245371	0.000116207	Microsomal glutathione S-transferase 3 isoform Iso 1
NX_Q13636-1	-2.01692	0.01011	0.000253007	0.000125442	Ras-related protein Rab-31 isoform Iso 1
NX_Q13451-2	-1.94872	1.73218e-05	0.000605704	0.000310821	Peptidyl-prolyl cis-trans isomerase FKBP5 isoform Iso 2
NX_P63208-2	-1.90756	0.0235909	0.00043841	0.000229828	S-phase kinase-associated protein 1 isoform Iso 2
NX_Q9HD89-1	-1.90684	0.0095461	0.000388274	0.000203621	Resistin isoform Iso 1 ; Additional IDs concatenated into MaxParsimony group: NX_Q9HD89-2
NX_P04080-1	-1.90483	0.00311898	0.000740217	0.0003886	Cystatin-B isoform Iso 1
NX_P43490-1	-1.878	0.00437486	0.00021947	0.000116864	Nicotinamide phosphoribosyltransferase isoform Iso 1
NX_O95197-3	-1.84385	0.00742013	0.000302432	0.000164022	Reticulon-3 isoform Iso 3 ; Additional IDs concatenated into MaxParsimony group: NX_O95197-1, NX_O95197-2, NX_O95197-7, NX_O95197-4, NX_O95197-5, NX_O95197-6
NX_P07996-2	-1.84079	0.0446017	0.000208206	0.000113107	Thrombospondin-1 isoform Iso 2
NX_Q13451-1	-1.7874	1.47411e-05	0.000642279	0.000359336	Peptidyl-prolyl cis-trans isomerase FKBP5 isoform Iso 1
NX_Q16644-1	-1.7383	0.00108876	0.000210598	0.000121152	MAP kinase-activated protein kinase 3 isoform Iso 1
NX_P02776-1	-1.73264	0.0330265	0.00140064	0.000808385	Platelet factor 4 isoform Iso 1 ; Additional IDs concatenated into MaxParsimony group: NX_P10720-1
NX_P32119-1	-1.69932	0.00083237	0.000686334	0.000403887	Peroxiredoxin-2 isoform Iso 1
NX_Q8WVJ2-1	-1.6811	0.017917	0.000207809	0.000123615	NudC domain-containing protein 2 isoform Iso 1
NX_P24557-4	-1.66066	0.000211535	0.000361855	0.000217898	Thromboxane-A synthase isoform Iso 4
NX_P01834-1	-1.61241	0.00593912	0.000957197	0.000593642	Ig kappa chain C region isoform Iso 1
NX_Q9BPX5-1	-1.60875	0.0300302	0.000220877	0.000137297	Actin-related protein 2/3 complex subunit 5-like protein isoform Iso 1
NX_Q7L5N1-1	-1.59262	0.00708858	0.00019851	0.000124644	COP9 signalosome complex subunit 6 isoform Iso 1
NX_Q9Y696-1	-1.57475	0.0109695	0.000330586	0.000209929	Chloride intracellular channel protein 4 isoform Iso 1
NX_Q99615-1	-1.57214	0.00370306	0.000200588	0.000127589	DnaJ homolog subfamily C member 7 isoform Iso 1 : NX_Q99615-2 DnaJ homolog subfamily C member 7 isoform Iso 2
NX_O15347-1	-1.56713	0.00320981	0.000397225	0.000253474	High mobility group protein B3 isoform Iso 1
NX_Q9P0M6-1	-1.5462	0.00838208	0.000230863	0.00014931	Core histone macro-H2A.2 isoform Iso 1
NX_Q9P1F3-1	-1.53815	0.00188615	0.000622673	0.000404819	Costars family protein ABRACL isoform Iso 1
NX_P20160-1	-1.51242	0.0231861	0.000574779	0.000380038	Azurocidin isoform Iso 1
NX_P08246-1	-1.51204	0.0117982	0.000892095	0.000589993	Neutrophil elastase isoform Iso 1
NX_Q9H3Z4-2	-1.51142	0.019277	0.000341935	0.000226235	DnaJ homolog subfamily C member 5 isoform Iso 2
NX_Q9UHA4-1	-1.50939	0.0148864	0.000354059	0.00023457	Ragulator complex protein LAMTOR3 isoform Iso 1 ; Additional IDs concatenated into MaxParsimony group: NX_Q9UHA4-2
NX_Q9H4M9-1	-1.50302	0.00543018	0.000410924	0.000273399	EH domain-containing protein 1 isoform Iso 1 ; Additional IDs concatenated into MaxParsimony group: NX_Q9NZN3-2, NX_Q9NZN4-1
NX_Q96HE7-1	-1.50284	0.0119998	0.000386309	0.000257054	ERO1-like protein alpha isoform Iso 1 ; Additional IDs concatenated into MaxParsimony group: NX_Q86YB8-1
NX_P26447-1	-1.48772	0.0131151	0.00274245	0.00184338	Protein S100-A4 isoform Iso 1
NX_Q9BWD1-1	-1.48651	0.0314882	0.00032244	0.00021691	Acetyl-CoA acetyltransferase, cytosolic isoform Iso 1 ; Additional IDs concatenated into MaxParsimony group: NX_Q9BWD1-2
NX_O14980-1	-1.48163	0.040748	0.000219979	0.000148471	Exportin-1 isoform Iso 1
NX_O00429-7	-1.47848	0.0225052	0.000241175	0.000163124	Dynamin-1-like protein isoform Iso 7
NX_P24557-3	-1.46195	0.00146857	0.000310756	0.000212563	Thromboxane-A synthase isoform Iso 3 ; Additional IDs concatenated into MaxParsimony group: NX_P24557-1
NX_Q9UBE0-1	-1.43986	0.0408373	0.000216082	0.000150071	SUMO-activating enzyme subunit 1 isoform Iso 1 ; Additional IDs concatenated into MaxParsimony group: NX_Q9UBE0-3, NX_Q9UBE0-2
NX_Q15370-2	-1.42842	0.038182	0.00042357	0.000296531	Transcription elongation factor B polypeptide 2 isoform Iso 2 ; Additional IDs concatenated into MaxParsimony group: NX_Q15370-1
NX_P63313-1	-1.42605	0.0294831	0.00113524	0.000796077	Thymosin beta-10 isoform Iso 1
NX_O00584-1	-1.42523	0.0391516	0.000301446	0.000211507	Ribonuclease T2 isoform Iso 1 ; Additional IDs concatenated into MaxParsimony group: NX_O00584-2
NX_Q58FG1-1	-1.41667	0.0226424	0.00023366	0.000164936	Putative heat shock protein HSP 90-alpha A4 isoform Iso 1
NX_P58546-1	-1.41123	0.020622	0.000565324	0.00040059	Myotrophin isoform Iso 1
NX_P63010-1	-1.39684	0.0459468	0.000257642	0.000184446	AP-2 complex subunit beta isoform Iso 1 : NX_P63010-3 AP-2 complex subunit beta isoform Iso 3 ; Additional IDs concatenated into MaxParsimony group: NX_Q10567-2, NX_Q10567-3, NX_P63010-2
NX_P06702-1	-1.39543	0.0107937	0.0112766	0.00808108	Protein S100-A9 isoform Iso 1 ; Additional IDs concatenated into MaxParsimony group: NX_Q8TE77-3
NX_P54727-1	-1.38579	0.0191186	0.000357733	0.000258144	UV excision repair protein RAD23 homolog B isoform Iso 1 : NX_P54727-2 UV excision repair protein RAD23 homolog B isoform Iso 2 ; Additional IDs concatenated into MaxParsimony group: NX_P54725-3
NX_Q9Y6B6-1	-1.37192	0.0015789	0.000297297	0.000216702	GTP-binding protein SAR1b isoform Iso 1
NX_P01009-2	-1.36987	0.0281709	0.00020092	0.000146671	Alpha-1-antitrypsin isoform Iso 2 : NX_P01009-3 Alpha-1-antitrypsin isoform Iso 3
NX_P61769-1	-1.36982	0.0349996	0.000584264	0.000426528	Beta-2-microglobulin isoform Iso 1
NX_P01857-1	-1.36623	0.0426203	0.00024614	0.000180159	Ig gamma-1 chain C region isoform Iso 1 ; Additional IDs concatenated into MaxParsimony group: contaminant_NRL_1MCOH, NX_P01859-1
NX_O95319-5	-1.35736	0.0198826	0.000233818	0.000172259	CUGBP Elav-like family member 2 isoform Iso 5 ; Additional IDs concatenated into MaxParsimony group: NX_O95319-3, NX_O95319-4, NX_O95319-1, NX_Q92879-4, NX_Q92879-1, NX_Q92879-3
NX_Q10567-1	-1.35523	0.0274555	0.000325857	0.000240444	AP-1 complex subunit beta-1 isoform A
NX_Q9H8H3-1	-1.35287	0.029837	0.000356453	0.000263479	Methyltransferase-like protein 7A isoform Iso 1
NX_A8MVU1-1	-1.34967	0.0228107	0.000558746	0.000413986	Putative neutrophil cytosol factor 1C isoform Iso 1
NX_Q10567-4	-1.34698	0.0346664	0.000315562	0.000234274	AP-1 complex subunit beta-1 isoform Iso 4
NX_Q99417-1	-1.34383	0.0428296	0.000494912	0.000368284	C-Myc-binding protein isoform Iso 1
NX_O75367-2	-1.34301	0.00833891	0.000836908	0.000623157	Core histone macro-H2A.1 isoform Iso 1
NX_Q12905-1	-1.33699	0.0208456	0.000349581	0.000261469	Interleukin enhancer-binding factor 2 isoform Iso 1
NX_P43487-2	-1.33664	0.00297151	0.00057775	0.00043224	Ran-specific GTPase-activating protein isoform Iso 2 ; Additional IDs concatenated into MaxParsimony group: NX_P43487-1
NX_P50502-1	-1.33432	0.00158681	0.000376899	0.000282466	Hsc70-interacting protein isoform Iso 1
NX_O75367-1	-1.33018	0.00857245	0.000928112	0.000697732	Core histone macro-H2A.1 isoform Iso 2 ; Additional IDs concatenated into MaxParsimony group: NX_O75367-3, NX_P0C0S8-1, NX_P20671-1, NX_Q9BTM1-1, NX_Q6FI13-1, NX_Q16777-1, NX_P16104-1, NX_Q93077-1, NX_P04908-1, NX_Q9BTM1-2, NX_Q96QV6-1, NX_Q71UI9-1, NX_Q9H269-2, NX_Q71UI9-2, NX_Q71UI9-4, NX_Q71UI9-3
NX_Q16186-1	-1.32314	0.0106667	0.000216581	0.000163687	Proteasomal ubiquitin receptor ADRM1 isoform Iso 1
NX_P31942-6	-1.32239	0.0437711	0.000719447	0.000544052	Heterogeneous nuclear ribonucleoprotein H3 isoform Iso 6
NX_O00429-4	-1.31328	0.0474152	0.000242451	0.000184616	Dynamin-1-like protein isoform Iso 3
NX_P36969-1	-1.31305	0.00182353	0.000416348	0.000317086	Phospholipid hydroperoxide glutathione peroxidase, mitochondrial isoform Mitochondrial : NX_P36969-2 Phospholipid hydroperoxide glutathione peroxidase, mitochondrial isoform Cytoplasmic
NX_Q9Y3C6-1	-1.30739	0.00541963	0.000223162	0.000170693	Peptidyl-prolyl cis-trans isomerase-like 1 isoform Iso 1
NX_P14598-1	-1.30538	0.0372371	0.000512565	0.000392655	Neutrophil cytosol factor 1 isoform Iso 1 ; Additional IDs concatenated into MaxParsimony group: NX_A6NI72-1, NX_P14598-2
NX_Q96L92-1	-1.30114	0.0180308	0.0002024	0.000155556	Sorting nexin-27 isoform Iso 1 ; Additional IDs concatenated into MaxParsimony group: NX_Q96L92-3, NX_Q96L92-2
NX_Q8IZP2-1	-1.29526	0.0100167	0.00026767	0.000206653	Putative protein FAM10A4 isoform Iso 1
NX_P31942-1	-1.29408	0.0127554	0.000510717	0.000394656	Heterogeneous nuclear ribonucleoprotein H3 isoform Iso 1 : NX_P31942-3 Heterogeneous nuclear ribonucleoprotein H3 isoform Iso 3 : NX_P31942-4 Heterogeneous nuclear ribonucleoprotein H3 isoform Iso 4
NX_P24844-1	-1.28669	0.0212994	0.00127867	0.000993766	Myosin regulatory light polypeptide 9 isoform Iso 1
NX_O43447-1	-1.28503	0.0449004	0.000261151	0.000203226	Peptidyl-prolyl cis-trans isomerase H isoform Iso 1
NX_Q96A08-1	-1.27897	0.0124516	0.001945	0.00152075	Histone H2B type 1-A isoform Iso 1
NX_P05109-1	-1.27554	0.0404181	0.00967096	0.00758185	Protein S100-A8 isoform Iso 1
NX_P09972-1	-1.27487	0.0148315	0.00057536	0.000451308	Fructose-bisphosphate aldolase C isoform Iso 1
NX_P07384-1	-1.27067	0.0418693	0.000465654	0.000366464	Calpain-1 catalytic subunit isoform Iso 1
NX_P52209-1	-1.2586	0.00427683	0.00108414	0.000861382	6-phosphogluconate dehydrogenase, decarboxylating isoform Iso 1 : NX_P52209-2 6-phosphogluconate dehydrogenase, decarboxylating isoform Iso 2
NX_Q15907-1	-1.25826	0.0269823	0.000709819	0.000564129	Ras-related protein Rab-11B isoform Iso 1
NX_P14314-1	-1.25523	0.00277749	0.000527188	0.000419995	Glucosidase 2 subunit beta isoform Iso 1
NX_P14314-2	-1.24882	0.000990361	0.000534298	0.000427841	Glucosidase 2 subunit beta isoform Iso 2
NX_P13796-2	-1.24806	0.00156333	0.00213472	0.00171043	Plastin-2 isoform Iso 2
NX_P31942-2	-1.24437	0.0228207	0.000513355	0.000412541	Heterogeneous nuclear ribonucleoprotein H3 isoform Iso 2
NX_Q70J99-1	-1.24377	0.00959853	0.000215496	0.00017326	Protein unc-13 homolog D isoform Iso 1 ; Additional IDs concatenated into MaxParsimony group: NX_Q70J99-3, NX_Q70J99-2
NX_P62491-1	-1.23931	0.0178362	0.000617731	0.000498447	Ras-related protein Rab-11A isoform Iso 1
NX_Q14568-1	-1.23323	0.00155319	0.000728591	0.000590799	Heat shock protein HSP 90-alpha A2 isoform Iso 1
NX_Q9NY65-1	-1.22894	0.0155753	0.00114289	0.000929979	Tubulin alpha-8 chain isoform Iso 1 : NX_Q9NY65-2 Tubulin alpha-8 chain isoform Iso 2
NX_P04075-2	-1.22297	0.000901479	0.00183131	0.00149742	Fructose-bisphosphate aldolase A isoform Iso 2 : NX_P04075-1 Fructose-bisphosphate aldolase A isoform Iso 1
NX_O60610-2	-1.21694	0.00722545	0.000306788	0.000252097	Protein diaphanous homolog 1 isoform Iso 2 ; Additional IDs concatenated into MaxParsimony group: NX_O60610-1, NX_O60610-3
NX_Q07021-1	-1.21333	0.00457651	0.000609773	0.000502563	Complement component 1 Q subcomponent-binding protein, mitochondrial isoform Iso 1
NX_P29350-2	-1.21112	0.00668684	0.000897861	0.000741349	Tyrosine-protein phosphatase non-receptor type 6 isoform Iso 3
NX_Q08211-1	-1.20981	0.000865408	0.000378597	0.000312941	ATP-dependent RNA helicase A isoform Iso 1 : NX_Q08211-2 ATP-dependent RNA helicase A isoform Iso 2
NX_P29350-1	-1.2085	0.00790077	0.000862715	0.00071387	Tyrosine-protein phosphatase non-receptor type 6 isoform Iso 1 ; Additional IDs concatenated into MaxParsimony group: NX_P29350-3, NX_P29350-4, NX_Q06124-2, NX_Q06124-3
NX_P30048-1	-1.19922	0.00580319	0.000993761	0.000828673	Thioredoxin-dependent peroxide reductase, mitochondrial isoform Iso 1
NX_P13796-1	-1.19191	0.00487195	0.00241777	0.00202848	Plastin-2 isoform Iso 1 ; Additional IDs concatenated into MaxParsimony group: NX_Q92499-2, NX_P13797-1
NX_P08754-1	-1.19045	0.00533466	0.000564369	0.00047408	Guanine nucleotide-binding protein G(k) subunit alpha isoform Iso 1
NX_O43707-1	-1.14861	0.00133066	0.00108961	0.00094864	Alpha-actinin-4 isoform Iso 1
NX_O43390-3	1.18498	0.0039769	0.000331131	0.000392382	Heterogeneous nuclear ribonucleoprotein R isoform Iso 3
NX_Q16555-1	1.19901	0.00187023	0.000673947	0.000808069	Dihydropyrimidinase-related protein 2 isoform Iso 1 : NX_Q16555-2 Dihydropyrimidinase-related protein 2 isoform Iso 2 ; Additional IDs concatenated into MaxParsimony group: NX_Q14195-2, NX_Q14195-1, NX_Q14194-2, NX_Q14194-1
NX_Q96QH2-2	1.20812	0.00623359	0.000392036	0.000473627	PML-RARA-regulated adapter molecule 1 isoform Iso 2
NX_Q92888-2	1.22618	0.00778398	0.000278546	0.000341548	Rho guanine nucleotide exchange factor 1 isoform Iso 2 ; Additional IDs concatenated into MaxParsimony group: NX_Q92888-4
NX_Q15233-1	1.235	0.0136274	0.000564037	0.000696584	Non-POU domain-containing octamer-binding protein isoform Iso 1 : NX_Q15233-2 Non-POU domain-containing octamer-binding protein isoform Iso 2
NX_Q92888-3	1.23825	0.00438795	0.000267378	0.00033108	Rho guanine nucleotide exchange factor 1 isoform Iso 3 : NX_Q92888-1 Rho guanine nucleotide exchange factor 1 isoform Iso 1
NX_P11586-1	1.23903	0.0092361	0.000223349	0.000276736	C-1-tetrahydrofolate synthase, cytoplasmic isoform Iso 1 ; Additional IDs concatenated into MaxParsimony group: NX_Q6UB35-1
NX_Q92556-1	1.24267	0.0224597	0.00016474	0.000204717	Engulfment and cell motility protein 1 isoform Iso 1
NX_P61158-1	1.2433	0.00750857	0.000968555	0.0012042	Actin-related protein 3 isoform Iso 1 ; Additional IDs concatenated into MaxParsimony group: NX_Q9P1U1-1, NX_Q9C0K3-1
NX_O00148-3	1.25398	0.0170704	0.000270334	0.000338993	ATP-dependent RNA helicase DDX39A isoform Iso 3
NX_P47755-1	1.25405	0.00225397	0.000687219	0.000861805	F-actin-capping protein subunit alpha-2 isoform Iso 1
NX_P07948-1	1.25527	0.0123486	0.000239895	0.000301134	Tyrosine-protein kinase Lyn isoform Iso 1
NX_O43504-1	1.256	0.0237369	0.000623989	0.000783729	Ragulator complex protein LAMTOR5 isoform Iso 1
NX_Q92522-1	1.25884	0.0358027	0.000488288	0.000614677	Histone H1x isoform Iso 1
NX_Q9H1E3-1	1.26172	0.0312083	0.000232818	0.000293751	Nuclear ubiquitous casein and cyclin-dependent kinase substrate 1 isoform Iso 1 ; Additional IDs concatenated into MaxParsimony group: NX_Q9H1E3-2
NX_P41240-1	1.26692	0.0180749	0.000243246	0.000308174	Tyrosine-protein kinase CSK isoform Iso 1
NX_Q99714-1	1.26847	0.00309319	0.000849027	0.00107697	3-hydroxyacyl-CoA dehydrogenase type-2 isoform Iso 1
NX_O14672-1	1.26863	0.0162796	0.000169852	0.00021548	Disintegrin and metalloproteinase domain-containing protein 10 isoform Iso 1
NX_P62829-1	1.27536	0.00609715	0.000465706	0.000593944	60S ribosomal protein L23 isoform Iso 1
NX_Q14764-1	1.27977	0.0405867	0.00029601	0.000378824	Major vault protein isoform Iso 1
NX_P49720-1	1.2812	0.020106	0.000364186	0.000466597	Proteasome subunit beta type-3 isoform Iso 1
NX_P00367-1	1.28723	0.00949783	0.000480515	0.000618533	Glutamate dehydrogenase 1, mitochondrial isoform Iso 1
NX_P04233-2	1.29	0.0217962	0.000300205	0.000387265	HLA class II histocompatibility antigen gamma chain isoform Iso 2 ; Additional IDs concatenated into MaxParsimony group: NX_P04233-1
NX_P00367-3	1.29041	0.01412	0.000513045	0.000662038	Glutamate dehydrogenase 1, mitochondrial isoform Iso 3 : NX_P00367-2 Glutamate dehydrogenase 1, mitochondrial isoform Iso 2
NX_Q15836-1	1.29051	0.0374129	0.000509404	0.000657393	Vesicle-associated membrane protein 3 isoform Iso 1
NX_Q9H115-3	1.29207	0.0135264	0.000203525	0.000262968	Beta-soluble NSF attachment protein isoform Iso 3
NX_Q9Y2Z0-1	1.29261	0.0306119	0.000198254	0.000256266	Protein SGT1 homolog isoform Iso 1
NX_P57737-2	1.29547	0.0268521	0.000188857	0.000244658	Coronin-7 isoform Iso 2
NX_Q12882-1	1.30994	0.00962837	0.000242119	0.000317161	Dihydropyrimidine dehydrogenase [NADP(+)] isoform Iso 1 ; Additional IDs concatenated into MaxParsimony group: NX_Q12882-2
NX_Q9Y3I0-1	1.31008	0.00590491	0.000212748	0.000278717	tRNA-splicing ligase RtcB homolog isoform Iso 1
NX_Q8IWB7-1	1.32862	0.0391575	0.000167587	0.000222659	WD repeat and FYVE domain-containing protein 1 isoform Iso 1
NX_P23396-1	1.33233	0.01868	0.000600545	0.000800125	40S ribosomal protein S3 isoform Iso 1 ; Additional IDs concatenated into MaxParsimony group: NX_P23396-2
NX_P63244-1	1.33238	0.00954377	0.000685109	0.000912827	Receptor of activated protein C kinase 1 isoform Iso 1
NX_P06737-2	1.33511	0.00125581	0.000242534	0.000323809	Glycogen phosphorylase, liver form isoform Iso 2 ; Additional IDs concatenated into MaxParsimony group: NX_P06737-1, NX_P11217-1, NX_P11217-2
NX_O15173-2	1.33689	0.0187541	0.000170388	0.000227791	Membrane-associated progesterone receptor component 2 isoform Iso 2 : NX_O15173-1 Membrane-associated progesterone receptor component 2 isoform Iso 1 ; Additional IDs concatenated into MaxParsimony group: NX_O00264-2
NX_P62995-1	1.33933	0.0206382	0.000204439	0.00027381	Transformer-2 protein homolog beta isoform Iso 1 : NX_P62995-3 Transformer-2 protein homolog beta isoform Iso 3
NX_P55084-2	1.34117	0.00284006	0.000428355	0.000574495	Trifunctional enzyme subunit beta, mitochondrial isoform Iso 2
NX_P55084-1	1.34597	0.00246852	0.000407015	0.000547831	Trifunctional enzyme subunit beta, mitochondrial isoform Iso 1
NX_Q3LXA3-1	1.34886	0.0158054	0.000183948	0.00024812	Triokinase/FMN cyclase isoform Iso 1
NX_P17050-1	1.35016	0.00829396	0.000218672	0.000295244	Alpha-N-acetylgalactosaminidase isoform Iso 1
NX_Q07020-1	1.35106	0.0163617	0.000362644	0.000489953	60S ribosomal protein L18 isoform Iso 1 ; Additional IDs concatenated into MaxParsimony group: NX_Q07020-2
NX_Q7Z4W1-1	1.35218	0.0319952	0.000265813	0.000359427	L-xylulose reductase isoform Iso 1
NX_O00303-1	1.3567	0.0138001	0.000179869	0.000244028	Eukaryotic translation initiation factor 3 subunit F isoform Iso 1
NX_O14745-1	1.35966	0.0289108	0.000279598	0.000380158	Na(+)/H(+) exchange regulatory cofactor NHE-RF1 isoform Iso 1 : NX_O14745-2 Na(+)/H(+) exchange regulatory cofactor NHE-RF1 isoform Iso 2
NX_P11908-1	1.36176	0.00777742	0.00015152	0.000206333	Ribose-phosphate pyrophosphokinase 2 isoform Iso 1 ; Additional IDs concatenated into MaxParsimony group: NX_P11908-2
NX_P23141-2	1.36464	0.0211496	0.000547492	0.000747132	Liver carboxylesterase 1 isoform Iso 2 ; Additional IDs concatenated into MaxParsimony group: NX_P23141-1
NX_P23141-3	1.36466	0.0206479	0.00054554	0.000744477	Liver carboxylesterase 1 isoform Iso 3
NX_P22234-1	1.36613	0.0105123	0.000174912	0.000238952	Multifunctional protein ADE2 isoform Iso 1 ; Additional IDs concatenated into MaxParsimony group: NX_P22234-2
NX_P61313-2	1.36697	0.0292205	0.000262055	0.000358221	60S ribosomal protein L15 isoform Iso 2
NX_Q3LXA3-2	1.37954	0.00664348	0.000182989	0.000252441	Triokinase/FMN cyclase isoform Iso 2
NX_Q96B97-1	1.38069	0.000230529	0.000150927	0.000208382	SH3 domain-containing kinase-binding protein 1 isoform Iso 1 ; Additional IDs concatenated into MaxParsimony group: NX_Q96B97-2, NX_Q96B97-3
NX_Q9Y5V0-1	1.38789	0.0353353	0.000312393	0.000433568	Zinc finger protein 706 isoform Iso 1
NX_Q99714-2	1.39259	0.000556702	0.000768342	0.00106998	3-hydroxyacyl-CoA dehydrogenase type-2 isoform Iso 2
NX_P28068-1	1.39535	0.0430688	0.000208056	0.000290311	HLA class II histocompatibility antigen, DM beta chain isoform Iso 1
NX_P12955-3	1.39979	0.0267774	0.000182796	0.000255877	Xaa-Pro dipeptidase isoform Iso 3
NX_Q6RW13-2	1.40086	0.0493862	0.000267806	0.000375158	Type-1 angiotensin II receptor-associated protein isoform Iso 2
NX_Q08J23-1	1.40203	0.000211037	0.000149683	0.00020986	tRNA (cytosine(34)-C(5))-methyltransferase isoform Iso 1
NX_Q15717-2	1.40233	0.00414488	0.000223686	0.000313682	ELAV-like protein 1 isoform Iso 2 : NX_Q15717-1 ELAV-like protein 1 isoform Iso 1
NX_Q9UFN0-1	1.42491	0.00927256	0.000248781	0.00035449	Protein NipSnap homolog 3A isoform Iso 1 ; Additional IDs concatenated into MaxParsimony group: NX_Q9BS92-1
NX_Q08J23-2	1.42694	0.000196042	0.000155077	0.000221287	tRNA (cytosine(34)-C(5))-methyltransferase isoform Iso 2 : NX_Q08J23-3 tRNA (cytosine(34)-C(5))-methyltransferase isoform Iso 3
NX_P62888-1	1.42782	0.00801994	0.000935837	0.00133621	60S ribosomal protein L30 isoform Iso 1
NX_P49448-1	1.44502	0.00130086	0.000283569	0.000409762	Glutamate dehydrogenase 2, mitochondrial isoform Iso 1
NX_P28066-1	1.44676	0.0164862	0.000384045	0.000555622	Proteasome subunit alpha type-5 isoform Iso 1 : NX_P28066-2 Proteasome subunit alpha type-5 isoform Iso 2
NX_P61254-1	1.44964	0.0304256	0.000388591	0.000563319	60S ribosomal protein L26 isoform Iso 1
NX_P12955-1	1.45892	0.0151853	0.000164353	0.000239777	Xaa-Pro dipeptidase isoform Iso 1 ; Additional IDs concatenated into MaxParsimony group: NX_P12955-2
NX_P35613-2	1.46128	0.00608048	0.000141964	0.000207449	Basigin isoform Iso 2 ; Additional IDs concatenated into MaxParsimony group: NX_P35613-1, NX_P35613-4
NX_O14818-1	1.46803	0.0358205	0.000508309	0.000746212	Proteasome subunit alpha type-7 isoform Iso 1 : NX_O14818-2 Proteasome subunit alpha type-7 isoform Iso 2 ; Additional IDs concatenated into MaxParsimony group: NX_Q8TAA3-1, NX_Q8TAA3-5, NX_Q8TAA3-2
NX_Q9BWJ5-1	1.47596	0.0216641	0.000486616	0.000718227	Splicing factor 3B subunit 5 isoform Iso 1
NX_P38159-3	1.47637	0.0389971	0.000158956	0.000234678	RNA-binding motif protein, X chromosome isoform Iso 3
NX_P62424-1	1.47777	0.00759176	0.000489743	0.000723725	60S ribosomal protein L7a isoform Iso 1
NX_Q02543-1	1.4854	0.0172295	0.000334126	0.000496311	60S ribosomal protein L18a isoform Iso 1
NX_P51452-1	1.48663	0.000994948	0.000438823	0.000652365	Dual specificity protein phosphatase 3 isoform Iso 1
NX_P17096-1	1.48693	0.011323	0.000246341	0.000366293	High mobility group protein HMG-I/HMG-Y isoform HMG-I ; Additional IDs concatenated into MaxParsimony group: NX_P17096-3
NX_Q13303-1	1.48969	0.0359068	0.000158379	0.000235935	Voltage-gated potassium channel subunit beta-2 isoform Iso 1 ; Additional IDs concatenated into MaxParsimony group: NX_Q13303-2, NX_Q13303-3, NX_Q13303-5, NX_Q14722-1, NX_Q14722-3, NX_Q14722-2
NX_P55769-1	1.49602	0.0192599	0.000337075	0.00050427	NHP2-like protein 1 isoform Iso 1
NX_P60891-1	1.50109	0.00676143	0.00016228	0.000243598	Ribose-phosphate pyrophosphokinase 1 isoform Iso 1 : NX_P60891-2 Ribose-phosphate pyrophosphokinase 1 isoform Iso 2
NX_P62701-1	1.50678	0.0062293	0.000336518	0.000507059	40S ribosomal protein S4, X isoform isoform Iso 1 ; Additional IDs concatenated into MaxParsimony group: NX_Q8TD47-1
NX_P62841-1	1.50707	0.00807339	0.000354421	0.000534139	40S ribosomal protein S15 isoform Iso 1
NX_P32942-1	1.51846	0.0209999	0.00014551	0.000220952	Intercellular adhesion molecule 3 isoform Iso 1
NX_Q86SX6-1	1.51991	0.000459228	0.000195284	0.000296815	Glutaredoxin-related protein 5, mitochondrial isoform Iso 1
NX_P19404-1	1.53974	0.0242856	0.000146302	0.000225267	NADH dehydrogenase [ubiquinone] flavoprotein 2, mitochondrial isoform Iso 1
NX_P20618-1	1.54833	0.0153116	0.000361251	0.000559335	Proteasome subunit beta type-1 isoform Iso 1
NX_P50452-1	1.56334	0.0150672	0.000255483	0.000399408	Serpin B8 isoform Iso 1 : NX_P50452-3 Serpin B8 isoform Iso 3
NX_P26639-1	1.57074	0.00406591	0.000171303	0.000269073	Threonine--tRNA ligase, cytoplasmic isoform Iso 1 ; Additional IDs concatenated into MaxParsimony group: NX_P26639-2
NX_O75955-1	1.57237	0.0491535	0.00013622	0.000214189	Flotillin-1 isoform Iso 1
NX_P62899-1	1.57651	0.000190281	0.000381283	0.000601097	60S ribosomal protein L31 isoform Iso 1 ; Additional IDs concatenated into MaxParsimony group: NX_P62899-2, NX_P62899-3
NX_O95168-1	1.57671	0.0459013	0.000169799	0.000267725	NADH dehydrogenase [ubiquinone] 1 beta subcomplex subunit 4 isoform Iso 1 ; Additional IDs concatenated into MaxParsimony group: NX_O95168-2
NX_Q8IUE6-1	1.62591	0.0366367	0.00425435	0.00691719	Histone H2A type 2-B isoform Iso 1
NX_Q99878-1	1.63473	0.0343445	0.00442712	0.00723713	Histone H2A type 1-J isoform Iso 1
NX_P51452-2	1.64835	0.000499607	0.000442647	0.000729638	Dual specificity protein phosphatase 3 isoform Iso 2
NX_P00352-1	1.66379	0.00662825	0.000162728	0.000270746	Retinal dehydrogenase 1 isoform Iso 1
NX_Q7L7L0-1	1.66949	0.0353742	0.00406762	0.00679084	Histone H2A type 3 isoform Iso 1
NX_Q9Y5R8-1	1.67995	0.0224579	0.000170924	0.000287144	Trafficking protein particle complex subunit 1 isoform Iso 1
NX_P49721-1	1.70378	0.0159947	0.000213726	0.000364142	Proteasome subunit beta type-2 isoform Iso 1
NX_Q8WUM4-3	1.71337	0.00160093	0.000189669	0.000324972	Programmed cell death 6-interacting protein isoform Iso 3
NX_Q8NHP1-1	1.71654	0.00602951	0.00011562	0.000198465	Aflatoxin B1 aldehyde reductase member 4 isoform Iso 1
NX_P22087-1	1.76007	9.43403e-05	0.00020449	0.000359915	rRNA 2'-O-methyltransferase fibrillarin isoform Iso 1 ; Additional IDs concatenated into MaxParsimony group: NX_A6NHQ2-1
NX_P25786-1	1.79401	0.00735787	0.000362758	0.00065079	Proteasome subunit alpha type-1 isoform Short
NX_P0C0S5-1	1.81811	0.0303115	0.00282742	0.00514058	Histone H2A.Z isoform Iso 1
NX_P36957-1	1.83628	0.00579635	0.000110278	0.000202502	Dihydrolipoyllysine-residue succinyltransferase component of 2-oxoglutarate dehydrogenase complex, mitochondrial isoform Iso 1 ; Additional IDs concatenated into MaxParsimony group: NX_P36957-2
NX_P61313-1	1.86328	0.00605019	0.000229608	0.000427824	60S ribosomal protein L15 isoform Iso 1
NX_Q9UDW1-1	1.89617	0.00380681	0.000439282	0.000832953	Cytochrome b-c1 complex subunit 9 isoform Iso 1 ; Additional IDs concatenated into MaxParsimony group: NX_Q9UDW1-2
NX_O00479-1	1.90046	0.0130921	0.000161516	0.000306956	High mobility group nucleosome-binding domain-containing protein 4 isoform Iso 1
NX_O14949-1	1.93409	0.00343461	0.000366568	0.000708974	Cytochrome b-c1 complex subunit 8 isoform Iso 1
NX_Q08257-1	2.956	0.00115263	8.29228e-05	0.00024512	Quinone oxidoreductase isoform Iso 1 ; Additional IDs concatenated into MaxParsimony group: NX_Q08257-3, NX_Q08257-2
